# Supplementary material for: Cattle feces are a reservoir of diverse Acinetobacter species with potential to spread antibiotic resistance genes
Source: Anim Microbiome. 2026 Apr 22;8:69. doi: 10.1186/s42523-026-00568-3 (PMC13185236; doi:10.1186/s42523-026-00568-3)
Supplement: Supplementary file 1 — Supplementary material 1 [file 42523_2026_568_MOESM1_ESM.fasta]

>RpoB|ANC 4874 T|From FMBK01000004.1|A. albensis|ANC 4874 T
atggcatactcatataccgaaaagaaacggatccgtaagaattttggtaaattgcctagcgtcatgcatgctccgtactt
gttgtcgattcaagttgactcgtatagaacatttttacaagacggcaaaactccaaaaaaccgcgaagatatcggtctcc
aagccgcatttcgttcagtttttcctattgaaagttattctggcaatgctgctttagaatttgttgagtatagccttggt
aagcctgagtttgatgtgcgtgaatgtattttacgtggttcgacttatgcagcaccaatgcgcgtaaaaattcgtttgat
cattaaagatcgcgaaacaaaatcaatcaaagacgtgcgtgagcaagaagtgtacatgggtgaaatgccactcatgaccc
aaaatggtacctttgtgatcaatggtactgagcgtgtaattgtttctcaattacatcgttcaccaggtgtgttctttgac
cacgataaaggtaaaacgcattcaagcggtaaagttctttattctgcacgtattattccttaccgtggttcatggttaga
ttttgaatttgatgcgaaagatttagtctttgttcgtattgaccgtcgtcgtaaattactcgcgactgtggtacttcgtg
cattaggttatagcaatgaacaagtccttgacatgttctatgaaaaagtacctgtttacttagacatgggtagttatcaa
attgaccttgtgcctgaacgcctgcgtggtgaaatggctcaatttgacattcttgatgctgatggcaaagtgattgttga
acaaggtaaacgtattaatgcacgtcatgttcgtcaaatggaagcatctggcttaaccaagcttgctgttcctgatgagt
acttgtatgaacgtattactgcacaagacatcaagttacatgatggtgatgtgattgctgcaaataccgttcttagtcat
gaagtgatggtgaagttggctgagggtggtgttaaacaatttaacatcctattcactaatgacatcgatcgtggttcttt
cgttgcggattctttacgtgcggataccacttcaggtcgtgaagaagcactggtagaaatctataaagtcatgcgcccag
gcgagccaccaaccaaagaagctgcagaaaacttgtttaataacttgttcttctcttctgaacgttatgacttgtctcca
gtcggtcgtatgaagtttaaccgtcgtttgggtcgtccttacgaagtgggtacagatcagaagtcgcgtgaagttgaagg
gattctttcaaattcagacattactgatgtgcttaaaacactggttgaaatccgtaacggtaaaggcgaagtcgacgata
tcgatcacttgggtaatcgtcgtgttcgttctgttggtgaaatgacagagaatcaattccgtgttggtttggttcgtgtt
gaacgcgcagtgaaagagcgtttaagccaagctgaaacagataacttgtctccgcaagatttaatcaatgcgaagcctgt
tgctgcggcaatcaaagaattctttggttcaagccaattgtctcagttcatggaccaaaataatccattgtctgaaatca
cacataaacgtcgtgtatcagcgcttgggcctggtggtttaacacgtgaacgtgcaggttttgaagtacgtgacgtacat
caaacgcattacggtcgtgtttgtccaattgaaacgcctgagggaccaaacattggtttgatcaactcactttctgttta
tgcaaaatgtaataattttggtttcttagaaacaccttatcgtaaagttattgatggtcaagtgaccatggatatcgaat
acttatctgcgattgaagaagtaggcactgtcattgcacaggccgattctgcaatggataaagatggtaacttaacagaa
gaagttgtatctgtacgtcatcaaggtgatttcgtacgtatgccacccgaaaaagtgacgcatatggacgtatctgctca
gcaggtcgtttcagttgcagcatcactgattccattccttgaacacgatgatgccaaccgtgcattgatgggttcaaaca
tgcaacgtcaggctgtgccgaccttgattgctgacaagccgcttgttggtacagggatggaagcaaacgtagcgcatgat
tcgggtgtgtgtgtaattgctgatcgtggtggtcgtattgagtatgttgatgcatctcgtgtggttattcgtgttaatga
agacgaaatgatcgcgggtgaggcaggtgtagatatttataacctgatcaaatatacccgttcaaaccaaaatacctgta
tcaaccaaaaagttcttgtgaacatgggtgataaagtgggtcgcggtgatgtgttggccgatggtccatcaacagatggc
ggtgagcttgcactaggtcagaacatgcgcgtcgcatttatgacgtggaatggttataactacgaagactcaatcttact
ttctgaacgtgttcttcaagaagaccgtttaacgtcgattcatatccaagaattatcatgtgttgcacgtgatactaaat
tgggtgcggaagaaattactgcggatatcccgaacgtgggcgaagcagcactgtctaaacttgatgaatcaggtattgtt
tatatcggtgctgaagtgactgctggtgacattcttgttggtaaagtaacaccgaaaggtgaaacgcaattgacaccaga
agaaaaattgcttcgtgcaatctttggtgaaaaagcggctgacgtgaaagactcatctttacgtgttccatcaggtacca
aaggtacagtgattgacgttcaagtgtttacacgtgacggtatcgataaagacgaacgtgcacaagcaattgaaaaagca
caacttgatgcttaccgtaaagatttgaaagaagaatacaaaatctttgaagaagcagcacgtgaacgtattgttcgttt
gttaaaaggacaacagtcgaatggcggtggtaccactaaacgtggtgataaactggctgaagacgtgttatctggcttag
aacttgttgatttacttgaaattcaacctgtggatgaagcgattgctgaacgtttaactcaaattcaagtgttcttgaaa
gaaaagagcattgagattgatgaaaagtttgctgagaaaaaacgcaaactttctacgggtgatgaattaaccactggtgt
tttaaaagtggttaaagtttacttggctgttaaacgtcgcattcaaccgggtgacaaaatggcgggtcgtcatggtaata
agggtgtcgtttctaacatcttaccagtagaagacatgccgcatgatgcaaacggtgtacctgttgatatcgtgttgaac
ccactgggtgtaccttcgcgtatgaacgtggggcagattctagaaactcacttgggtatggctgcaaaaggtcttggcga
caaaatcgacaagatgatgcaagaacagcgtacggttctagagcttcgtgaattcctagataagatttacaacaaagtcg
gtggcgagcaagaagatcttgatagtttaactgatcaagaaatcttggcactgtctaaaaaccttcgtgtaggtgtacct
ttggcaacgcctgtatttgatggtgccgaagaatcgcaaattaaagacttactcgagcttggtggtatttcacgtactgg
tcaaacagtattgtatgatggtcgtacaggtgaacgttttgaccgtccagtaactgtaggttacatgtacatgttgaaac
taaaccacttggttgatgacaagatgcatgcacgttcgactggttcgtactcgcttgtgacacagcagccgcttggtggt
aaagcacaattcggtggtcagcgtttcggtgagatggaagtctgggcacttgaagcttatggcgcagcatatactttgca
agaaatgctgacggtgaagtcggatgatgttgaaggccgtactcgcatctataagaacattgtagatggtaaccattata
tggatccaggcatgcctgaatcattcaacgtattgactaaagagatccgttctttaggtatcaacattgaactgaaaaat
ggtgattaa
>RpoB|ANC 5579 T|From JAMCOU010000026.1|A. amyesii|ANC 5579 T
atggcatactcatataccgaaaagaaacggatccgtaagaattttggtaaattgcccaaggtaatggatgttccgtactt
gctcgcgattcaagtcgactcgtaccgaactttccttcaagacggcaaaactccaaaaaaccgcgaagatatcggtctcc
aagccgcatttcgttcagtttttcctattgaaagttattctggcaatgctgctttagaatttgttgagtatagtcttggt
aagcctgaatttgatgtgcgcgaatgtattcttcgtggctcaacttatgcggcgccaatgcgtgtaaaaattcgtctgat
cattaaagatcgcgaaactaaaacaatcaaagatgtgcgtgagcaagaagtctacatgggtgaaatgccacttatgacag
acaacggtacctttgtgatcaatggtactgagcgtgtaatcgtatctcaattacaccgttcaccaggtgtattctttgat
cacgataaaggcaaaactcactctagcggtaaagttctttattctgctcgtatcattccttaccgtggttcatggttaga
ctttgaattcgatgcaaaagatcttgtatatgttcgtattgaccgtcgtcgtaaattacttgcgactgttgtgcttcgtg
ccttgggttataataacgaacaaatcctagacatgttctacgaaaaagtacctgtatatcttgatatgggtagctatcaa
attgacttggttccagaacgtctacgtggcgaaatggcacagtttgatatcgtgggtacagacggtaaaacaattgttga
acaaggtaaacgtattaacgcgcgccatgttcgtcaaatggaagcagcaggtcttgcaaaactttctgttcctgatgaat
acctatatgaacgtattgttgctgaagatgtaacgttacgtgatggcgaagtaattgctgcaaatacagtattaagccat
gaaattatggtgaaattggctgaaggcggcgttaaacaattcaacgtactttataccaatgacatcgaccgtggcccatt
cattgcggactctttacgtgcagatactacaactggtcgtgaagaagcacttgtagaaatctacaaagtgatgcgtccgg
gtgagccaccaacaaaagaagctgctgaaaacttattcaacaatttgttcttctcttctgaacgttatgacttatcacca
gtaggtcgtatgaagttcaaccgtcgtttgggtcgtccttacgaagtgggtacggatcagaagtctcgtgaagttgaagg
tattctttcgaacgaagacatcactgatgtattgaaaacattagttgaaatccgtaacggtaaaggtgaagtcgatgata
tcgatcacttgggtaaccgtcgtgttcgttctgttggtgaaatgacagaaaaccaattccgtgttggtctagttcgtgtt
gaacgtgctgttaaagaacgtttatctcaagctgaaactgataacttgtctccgcaagatttaatcaatgcgaaaccagt
tgctgctgcaatcaaagaattctttggttcaagccagttgtctcagttcatggaccaaaacaacccgttgtctgaaatta
cacacaaacgtcgtgtatcagcattgggcccaggtggtttgactcgtgagcgtgcgggcttcgaagtacgtgacgtacat
caaactcattatggtcgtgtatgtccaattgagactcctgagggtccaaacattggtttgatcaactcactttctgttta
tgcgaaagcgaatgattttggtttcttagaaacgccttaccgtaaagttgttgatggtcgtgtaacggatgacgttgaat
acctttctgcgattgaagaagtaggtactgtgattgcacaggccgattcaggtgtagataaagacggtaatttaacagaa
gaatttgtttctgtacgtcaccaaggtgatttcgtacgtatgcctcctgaaaaagtgacgcatatggacgtatctgcaca
gcaggttgtatctgttgctgcatcacttattccattccttgaacacgatgatgccaaccgtgcattgatgggttcaaaca
tgcaacgtcaggcagtacctacgttgatcgctgacaagccgcttgttggtacaggtatggaagcaaacgtagcgcacgac
tcaggtgtatgtgttcttgcgaaacgtggtggccgtattgaattcgtcgacgcgtctcgtgttgttattcgtgtaaacga
agacgaaatgatcgcgggtgaagcaggtgtagatatctacaacctgatcaaatatacacgttctaaccaaaacacttgta
ttaaccaaaaagtgcttgtaagccttggtgatcaagtgggtcgtggtgacgtattagctgatggtccatctacagatggc
ggtgaattggcattgggtcaaaacatgcgcgtagcattcatgacttggaacggttacaactatgaagactcgatcttatt
atctgagcgtgtgcttcaagaagatcgtttaacatcaatccacattcaagaattgtcatgtgtagcacgtgatactaaat
tgggtgcggaagaaattactgccgatatcccgaacgtgggtgaagcagcactttctaaacttgatgagtcaggtattgtt
tacatcggtgcagaagtaacagcgggcgatatccttgtaggtaaagtaacacctaagggtgaaacccaacttactccgga
agaaaaacttcttcgtgcaatcttcggcgaaaaagcggctgacgttaaagattcatctttacgtgtatcttctggtgtta
aaggtactgttattgacgttcaagtgtttacacgtgatggtcttgaaaaagacgaacgtgctcaagcaattgaaaaagct
caattagatgcttaccgcaaagatttgaaagaagaattcaaaatctttgaagaagcagctcgtgaacgtattgttcgttt
gttgaaaggtcaagaatcgaatggtggcggtacaactaaacgcggtgacaaattaactgaagagttattgtctggtcttg
agttggttgatcttattgaaatccaaccagtcgacgaagcgattgctgaacgtttaactcaaattcaagtgttcttgaaa
gagaagagccttgaaattgacgagaaatttgcagagaaaaaacgtaaattgtctacaggtgatgagctgacaactggtgt
actaaaagttgttaaagtttacctagctgtaaaacgtcgcatccaaccgggtgataaaatggcgggtcgtcacggtaaca
aaggtgttgtatcaaacatcttacctgtagaagacatgccacacgatgcatacggtgttccagttgatgttgtacttaac
ccactgggtgtaccatcacgtatgaacgtgggtcagattcttgaaactcacttaggtatggcggctaaaggtcttggcga
tcaaatcgacaagatgatgaaagagcaacgtactgtacttgagcttcgtgaattcttagacaagatttacaacaaagttg
gtggcgaacaagaagatcttgatagcttaactgatgaagaaatcttggtgctttcaggtaacttgcgtaaaggtgttcct
ttagcaacaccagtatttgatggtgctgaagaatcacaaatcaaagaattgttagagcttggtggcatttcacgtactgg
tcaaacagtattgtatgatggtcgtacaggtgagcgttttgaccgtccagtaactgtaggttacatgtacatgttgaaat
tgaaccacttggttgacgacaagatgcatgcgcgttctactggttcttactctctagtaactcaacagccgcttggtggt
aaagcacaattcggtggtcagcgtttcggtgagatggaagtatgggcactcgaagcttacggtgcagcatacacacttca
agaaatgcttactgtgaagtcggatgacgttgaaggtcgtacccgtatctataagaacattgtagatggtaaccattaca
tggacccaggtatgcctgaatcgttcaacgtattgaccaaagagatccgttctttaggtatcaacattgaactgaaaaat
ggtgactaa
>RpoB|ANC 5114 T|From FZLN01000003.1|A. apis|ANC 5114 T < KACC 16906 T
atggcatactcatataccgaaaaaaaacggatccgtaagaattttggtaaattgccccaagtgatggacgtaccgtacct
attgtcaattcaagttgactcgtacagaacgtttttacaagatggaacattatcaaaaaaccgagaagatattggtctcc
aagccgcatttcgttcagtttttccaattgaaagttattccggtaatgctgctttagaatttgttgagtatactttaggt
aagcctgagtttgacgtgcgtgaatgtattttacgtggctcaacttatgctgcaccaatgcgcgttaaaattcgcctgat
cattaaagatcgcgataccaaatcaatcaaagacgtccgtgaacaagaagtttacatgggcgaaatgcctttgatgactg
acaatggtacatttgtgattaacggtacagagcgtgtgattgtgtcacagcttcaccgttcaccgggtgtattctttgac
agtgataaaggcaaaacacattctaataaaaccctttattcagctcgaatcattccttaccgtggttcatggttagattt
cgaattcgatgcaaaagatttgctttatgtccgtattgatcgtcgtcgtaaattactagcgactgttattctacgtgctt
taaattataacgatgaacaaattttagatttgttctatgaaaaagtccctgtttatcttgacctaggcagctaccaaatt
gagcttgttccagagcgcttacgtggcgaaatggcacaattcgatatcgtagataacagcggtaaagtgattgttgaaca
aggcaagcgtattaatgcacgtcatgtacgtcaaatggaagctgcaggcttaaccaagcttgctgtacctgatgagtact
tgtatgagcacatcacagcagaaaacattgaattgcatggtggtgaaatcatccctgcaaacacgttacttagtcatgaa
gtgatggtgaagttggctgaaggcggcgtgaaacagttcaatattctatttacgaatgatattgatcgtggttcatactt
agcagattcactacgtgcagacacgacacatggtcgcgatgaagcgcttgttgaaatctacaaagtaatgcgtccaggtg
agccaccaaccaaagaagcagctgagaatctatttaacaatttattcttctctgctgagcgttatgatttatctgctgtt
ggacgtatgaagttcaaccgtcgtttagatcgtccatacgaagtggctgaagaccaaaaaacgcgtgcaatcgaaggtat
tctctcgaacgaagacattacagatgtgatgcgtacgttgattgaaatccgtaacggtaaaggcgaagtggatgatattg
accacttaggtaaccgtcgtgtgcgttctgtcggtgagatgacagaaaaccaattccgtgttggtttggtacgtgttgaa
cgtgctgttaaagatcgtttaagccaagcagaaacagataatttatcaccacaagacttaatcaatgcgaaaccagttgc
tgctgcaatcaaagaattctttggttcaagccaattgtctcagtttatggatcaaaacaatccattgtctgaaattacgc
acaagcgtcgtgtatcagcattaggcccaggtggtttaacgcgtgaacgcgcaggctttgaagtacgtgacgtacaccat
acacattatggtcgtgtgtgtccgattgaaacgcctgaaggaccaaacattggtttgatcaactcactgtctgtgtatgc
gaaagcaaaccattttggtttcttagaaacaccataccgtaaagtggttgatggtcgtgtgactgaagagacagaatatc
tttctgctattgaagaagtcggtacagtgattgcacaagctgactctgcagttgatgcagatggtcacttgattgatgaa
atggtgactgtacgtcatcaaggtgaaacagttcgtacaccgcctgagcgtgtgacacatatggatgtttctgcacaaca
ggttgtttctgttgctgcatcattgattccgttccttgaacacgatgacgcaaaccgtgcactcatgggctctaacatgc
aacgtcaggctgtgccaacattacttgcggacaaaccgcttgtaggtacagggatggaagcgcatgtagcacgtgactca
ggtgtatgtgtgattgctggacgtggcggtgtgattgaatttgttgatgcatcacgtgttgtgattcgtgtcaatgaaga
cgaaatgatcgcaggtgaagcaggtgttgatatttacaacctgatcaaatacacccgttcaaaccaaaacacatgtatta
accaaaaagtattggttaatttaggtgataaagtgggtcgtggtgatgtacttgctgatggtccatcaacagatggcggt
gagcttgcactcggtcaaaacatgcgcgtcgcgtttatgacgtggaatggttataactatgaagactcgattctattgtc
agaacgtgtacttcaagaagaccgtttaacatcaattcatatccaagagttgtcatgtgttgcacgtgatacaaaacttg
gtgctgaagaaattacagctgatattccaaatgtgggtgaagcggctttatcaaaacttgatgaatcaggcattgtttac
atcggtgcagaagtaacagctggcgatatcttagttggtaaagtgacaccaaaaggtgaaacccaactgacaccagaaga
aaaacttcttcgtgcaatttttggtgaaaaagcggctgatgtgaaagattcatcattacgcgtaccatcaggcactaaag
gtacagtgattgacgttcaagtctttactcgtgatggtttagagaaagatgatcgtgcacttgcgattgaaaaagcacaa
ttaaatgcttatcgcaaagacttgaaagaagaatatcgtatctttgaagaagcagcgcgtgaacgtattgttcgcctact
taaagaccaagtgtcacatggtggcggtacaaccaaacgtggtgatcaactgactgatgacgttttatcacgcttagagc
ttgttgacttattagaaattcaacctgctgatgaagcgattgctgaacgtttaacacaaattcaagcttacttgaaagag
aagagcattgatattgatgagaaatttgcagagaaaaaacgcaaactctcaacaggtgacgaattaacaacaggtgtctt
gaaagttgttaaagtgtacttggctgttaaacgtcgtattcagcctggtgataaaatggcgggtcgtcatggtaacaaag
gtgttgtatcaaacatcctacctgttgaagacatgccgcatgatgccaatggtgttcctgttgacatcgtattgaacccg
ttaggtgttccatcacgtatgaacgtgggtcagattctagagacgcatcttggtttagctgcgcgtggattgggtgagca
aattgataaaatgcttaaacaacaacgtgcaatcactgaactacgtgcattcttagacaagatctacaataaagtgggtg
gtgagcaagaacagcttgatactttgactgatgaagaagtattacgtcttgctggtaaccttcgtcaaggtgtaccactt
gcaacacctgtattcgatggtgctgaagaagagcaaattaaagaattgcttgaacttgctgaattgccacgtacaggaca
gcaaacactttatgatggacgtacaggtgaagcatttgatcgccctgtgactgttggttatatgtacatgcttaaactca
accacttggtggatgacaaaatgcatgcgcgttcaacaggttcatactcattagttacgcagcagccattaggtggtaaa
gcacagtttggtggtcagcgtttcggtgagatggaagtctgggcattagaagcatacggtgcagcatacacgcttcaaga
gatgctaactgtgaaatcagatgatgttgaaggtcgtacacgaatctacaagaacatcgtagatggcaaccattatatgg
atcctggtatgcctgagtcatttaatgtattgaccaaagagatccgttctttaggtatcaacattgaactgaaaaatggt
gactaa
>RpoB|ANC 7327 T|From VTDM01000032.1|A. baretiae|B10A T
atggcatactcatataccgaaaaaaaacggatccgtaagaattttggtaaattgccccaagtgatggatgttccgtacct
attgtcgattcaagtcgactcgtacagaacatttttacaagatggtaaattgtcaaaaactagagaagatattggtctac
aagctgcttttcgttcagtttttccaattgaaagttattctggcaatgctgctttagaatttgttgagtatagccttggc
aagcctgagtttgatgtgcgcgaatgtatccttcgtggctcaacttatgctgcaccaatgcgtgttaagattcgtctgat
cattaaagatcgagatacgaaatcaattaaagacgtgcgtgagcaagaagtgtacatgggtgaaatgccactcatgacgg
aaaatggtacgtttgtcattaatggtacagagcgtgttatcgtatctcagttacaccgttcaccaggtgtattctttgac
agcgataaaggcaaaacacattcaaacaaaacattatattcagctcgaattattccttaccgtggttcatggttagattt
cgagtttgatgccaaagacttagtttatgttcgtattgaccgtcgtcgtaaattacttgcgacagtaattttacgtgcgc
ttaactatacagacgaacagattctagatttgttctatgaaaaagtacctgtgtatttagatcttggtagctatcaaatt
gagcttgtcccagatcgtttacgtggtgaaatggcgcagtttgacattgtagataacaatggcaaagtgattgttgagca
aggtaagcgtatcaacgcgcgccatgtccgtcaaatggaaacagctggccttacaaaactttcagtgcctgatgagtact
tgtacgagcatattactgccgaagatatttctttgcacaatggtgatgtgattgcggcaaatacagtattgacccatgag
gtgatggtaaagcttgctgaaggtggtgtaaagcaattcaatattctatttaccaatgacattgatcggggttcttacct
tgctgactcattacgtgcagatattacacgtgatcgcgatgaagctttggttgaaatctataaagtgatgcgtccgggtg
agccaccaacaaaagaagctgcagaaaatttatttaacaatctatttttctctgctgagcgctatgacttatctgctgta
ggtcgtatgaagtttaatcgtcgtttaggacgtccatacgaaacaagcccagatcaaaaagtacgtagtgttgatggtat
tttatcaaatgatgacatcgttgatgtgatgcgtactttgattgatatccgtaatggtaaaggtgaagtcgatgacatcg
accatttaggtaaccgtcgtgtacgttctgtcggtgaaatgacagaaaaccaattccgtgttggtttagtccgtgtagaa
cgtgctgtcaaagatcgtttaagccaagcagaaacagataacttgtctccacaagatttaattaatgcaaaacctgttgc
tgctgccattaaagaattctttggttcaagccaattatctcaatttatggatcaaaacaacccgttgtctgaaattacgc
ataaacgtcgtgtttcagcattagggccaggtggtttgacccgtgaacgtgcaggatttgaggttcgagacgtacaccat
acgcattatggtcgtgtgtgtccgattgaaacacctgagggaccaaacattggtttgattaactccctgtcagtttattc
taaagcaaaccattttggtttcttagaaacaccatatcgtaaagttgttgatggccgtgtaacagcagatacagaatact
tgtctgccattgaagaagttggaaccgtgattgcacaggctgactctgcggtagatgctaacggtaatctgattgatgaa
atggtaacagttcgtcatcaaggtgaaactgtacgtacaccgcctgaacgcgttacccatatggatgtatctgctcaaca
ggttgtttctgttgcagcatcactgattccattcttagaacacgatgatgcaaaccgtgcactcatgggttctaacatgc
aacgtcaagccgtacctacattacttgccgacaaaccacttgttggtacaggtatggaagcacatgttgcacgcgactca
ggtgtatgtgtaattgcaaaccgtggtggtaccattgaatttgtagatgcgtcacgtgttgtcattcgtgtgaatgaaag
tgaaatgatcgctggtgaagcaggcgttgatatctataacctgatcaaatatacacgttcaaaccaaaacacatgtatta
accaaaaagtattggttaatttaggtgataaagtcggtcgtggtgatgtacttgctgatggtccatcgacagatggcggt
gagcttgcactgggtcaaaacatgcgtgttgctttcatgacatggaatggttacaactacgaagactcaattttattgtc
tgaacgtgtgcttcaagaagatcgtttaacatctattcatatccaagagttgtcatgtgttgcacgtgatacaaaattgg
gtgcggaagaaattacagcagatattccaaatgtaggcgaagctgcactatctaaactcgatgagtcaggtattgtttac
attggtgctgaagtgactgcaggtgacattttagttggtaaagtaacaccaaaaggtgaaacacaactaacaccagaaga
aaaattgcttcgtgcaatttttggtgaaaaagccgcagacgtaaaagattcttctttgcgtgtaccatcaggtacgaaag
gtacagtgattgatgttcaagtatttacacgtgacggtctagaaaaagatgaacgtgcacttgcaattgaaaaagcacaa
cttgatgcatatcgcaaagacttgaaagaagaatataaaatctttgaagaagcagctagagaacgtattgtacgtttgct
aaaagatcaagtatctcatggtggtggcacaactaaacatggagataagctcaatgatgatctactttcaaaactagatc
ttgttgacttgcttgaaattcaacctgcagatgaagcaattgctgagcgtttaactcaaattcaaacgtacttgaaagaa
aaaagtattgaaattgatgaaaaatttgctgagaaaaaacgcaaactttcaacaggggatgaattaacaacaggtgtact
taaagttgttaaagtttaccttgcagttaaacgtcgtatccaacctggtgataaaatggctggtcgtcacggtaacaaag
gtgttgtatcaaacatcttacctgtagaagacatgccacatgacgccaacggtgtacctgttgatatcgtgttaaaccca
ctaggtgtaccttcacgtatgaacgtggggcagatcctagagacacacttaggtttagcggctaaaggtttgggtgagca
aattgataaaatgctccaacaacaacgtacgattgctgaactacgtgaatttttagataaaatttacaataaagtaggtg
gtgagcaagaagacttgaatagtttaactgacgatgaagtgcttattcttgcaggtaacctcaaaaaaggtgtgccatta
gcaacacctgtatttgatggtgctgaagaagagcaaatcaaagaactattggagcttgctgaattaccacgtactggtca
acaaaccttgtttgatggtcgtacaggtgaacagtttgatcgtccagtgactgtaggttatatgtacatgcttaaactca
accacttggtggatgacaaaatgcatgcacgttctactggatcttactcactcgttacgcaacagccattgggtggtaaa
gcacagtttggtggtcagcgttttggtgagatggaagtctgggcacttgaagcatacggtgcagcatacacgcttcaaga
aatgcttactgtgaaatcagatgatgttgaagggcgtacacgcatctataaaaacattgttgatggtaaccattatatgg
acccaggtatgcctgaatcgttcaacgtattgaccaaagagatccgttctttaggtatcaacattgaactgaaaaacggc
gactaa
>RpoB|NIPH 501 T|From APRG01000018.1/CP046654.1|A. baumannii|CIP 70.34 T
ATGGCATACTCATATACCGAAAAGAAACGGATCCGTAAGAATTTTGGTAAATTGCCCCAAGTAATGGATGCACCGTACTT
ATTATCGATTCAGGTCGATTCGTACAGAACATTCTTGCAAGATGGCAAATCACCAAAAAACCGCGAAGATATCGGTCTCC
AAGCCGCATTTCGTTCAGTTTTTCCTATCGAAAGTTATTCTGGCAATGCTGCTTTAGAATTTGTTGAGTATAGCCTTGGT
AAACCTGAGTTCGATGTACGCGAATGTATTCTTCGTGGCTCGACTTATGCGGCACCAATGCGCGTTAAAATTCGTTTGAT
TATTAAAGATCGCGAAACTAAATCAATTAAAGACGTACGCGAACAAGAAGTCTATATGGGTGAAATTCCGCTCATGACTG
AAAATGGTACCTTTGTTATCAACGGTACTGAGCGTGTAATCGTATCTCAATTACACCGTTCGCCAGGCGTATTCTTTGAC
CATGATAAAGGTAAGACCCACTCAAGTGGTAAAGTGTTGTATTCAGCACGTATCATTCCTTACCGTGGTTCATGGTTAGA
CTTCGAATTTGATGCAAAAGACTTAGTTTACGTACGTATCGACCGTCGTCGTAAATTACTTGCTACAGTTGTGTTACGTG
CACTAGGTTATAACAATGAACAGATCTTGAATTTGTTCTATGAAAAAGTACCTGTGTATCTTGACATGGGTAGCTATCAA
ATTGACCTTGTACCTGAGCGTTTACGTGGTGAAATGGCTCAATTTGATATTACTGACAATGAAGGTAAAGTCATTGTTGA
GCAAGGTAAACGTATTAATGCTCGTCACGTACGTCAAATGGAAGCTGCAGGTTTAACTAAGCTTTCAGTTCCTGATGAAT
ACTTATATGAGCGTATCACTGCTGAAGATATTACTTTACGTGATGGTGAAGTAATTGCTGCAAATACTCTGTTAAGCCAT
GAAGTAATGGTGAAGTTGGCAGAAGGCGGTGTTAAGCAATTTAATATCTTGTTCACTAACGATATTGACCGTGGTTCATT
CGTAGCTGATACATTACGTGCTGACTTGACGCGTGATCGTGAAGAAGCATTAGTAGAAATCTACAAAGTAATGCGTCCAG
GCGAGCCACCAACAAAAGAAGCTGCTGAAAACTTATTCAATAACTTGTTCTTCTCTTCTGAACGCTATGACTTATCTCCA
GTAGGTCGTATGAAGTTCAACCGTCGTTTAGGTCGTCCTTACGAAGTTGGTACTGATCAGAAGTCACGCGAAGTTGAAGG
TATTTTATCGCACGAAGATATTATCGATGTATTACGTACATTGGTTGAAATCCGTAACGGTAAAGGTGAAGTCGACGATA
TCGACCACTTAGGTAACCGTCGTGTACGTTCTGTTGGTGAAATGACAGAGAACCAATTCCGTGTAGGTTTAGTTCGTGTT
GAGCGTGCTGTTAAAGAGCGTTTAAGCCAAGCAGAAACAGATAACTTGTCTCCACAAGATTTGATTAATGCAAAACCAGT
TGCTGCTGCAATCAAAGAATTCTTTGGTTCAAGCCAGTTATCTCAGTTTATGGACCAAAACAACCCATTATCTGAGATTA
CACATAAACGTCGTGTATCTGCGCTTGGTCCTGGTGGTTTAACACGTGAACGTGCAGGCTTCGAAGTACGTGACGTACAC
CAAACTCACTATGGTCGTGTTTGTCCAATTGAAACTCCTGAAGGTCCAAACATTGGTTTGATCAACTCGCTTTCTGTATA
CGCAAAAGCGAATGACTTCGGTTTCTTGGAAACACCATACCGCAAAGTTGTAGATGGTCGTGTAACTGATGATGTTGAAT
ATTTATCTGCAATTGAAGAAGTAGGTACTGTTATTGCACAGGCCGACTCTGCAGTAGATAAAGATGGCAACTTAACAGAA
GAATTCGTTTCTGTTCGTCATCAAGGTGAATTCGTACGTATGCCGCCTGAAAAAGTAACGCATATGGACGTTTCTGCACA
GCAGGTAGTATCTGTTGCTGCATCACTTATTCCATTCCTTGAACACGATGACGCAAACCGTGCGCTCATGGGTTCAAACA
TGCAACGTCAGGCAGTTCCTACTTTACGTGCGGATAAACCGCTTGTAGGTACAGGTATGGAAGCGAACGTTGCACGTGAC
TCTGGTGTGTGTGTAATCGCAAACCGTGGCGGTGTAATTGAATATGTAGATGCTTCTCGTATCGTTATTCGTGTAAACGA
AGATGAAATGGTTGCAGGTGAGGCGGGTGTAGATATCTATAACCTCATCAAATATACGCGTTCAAACCAAAATACTTGTA
TTAACCAAAATGTTATCGTGAACTTGGGCGACAAAGTTGCTCGTGGTGACATCTTGGCAGACGGTCCGTCAACAGACATG
GGTGAACTTGCGCTTGGTCAAAACATGCGTGTAGCGTTCATGACATGGAATGGTTACAACTACGAAGACTCGATCTTGTT
ATCTGAGCGTGTACTTCAAGAAGACCGTTTAACCTCTATTCACATTCAAGAATTGTCATGTGTAGCACGTGATACTAAGT
TAGGTGCAGAAGAAATTACTGCCGATATTCCTAACGTAGGTGAAGCTGCGCTTTCTAAACTTGATGAATCAGGTATCGTT
TATATCGGTGCTGAAGTTACTGCTGGTGACATCTTAGTTGGTAAAGTAACGCCTAAAGGTGAAACTCAGTTAACTCCTGA
AGAAAAACTGCTTCGTGCAATTTTTGGTGAGAAAGCAGCTGACGTTAAAGACTCATCTTTACGTGTTCCATCTGGTACTA
AAGGTACAGTTATTGACGTTCAAGTCTTCACTCGTGATGGCTTAGAGAAAGATGACCGTGCTTTAGCAATTGAAAAAGCA
CAGCTTGATTCTTACCGTAAAGACTTGAAAGAAGAATACAAGATCTTCGAAGAAGCGGCTCGTGAGCGTGTAATTCGTTT
GCTTAAAGGCCAAGAGTCTAATGGCGGTGGTTCAACTAAACGTGGTGATAAACTTTCTGAAGATTTATTATCTGGTTTAG
AGCTTGTTGATTTACTTGAAATTCAACCAGCAGATGAAGCAATCGCTGAGCGTTTAACTCAAATTCAAGTGTTCTTGAAA
GAGAAGAGCGCAGAAATCGATGAGAAATTCGCTGAGAAGAAACGTAAGCTTGCCACAGGTGATGAATTAACGACTGGCGT
ATTAAAAGTTGTTAAGGTTTACTTAGCTGTTAAACGTCGTATTCAGCCTGGTGATAAGATGGCTGGTCGTCACGGTAACA
AGGGTGTTGTATCTAACATCTTACCTGTTGAAGACATGCCACATGATGCTAACGGTGTGCCGGTAGATATCGTATTGAAC
CCGCTGGGTGTACCATCTCGTATGAACGTGGGTCAGATTCTAGAGACTCACTTGGGTATGGCGGCTAAAGGGCTTGGTGA
CAAAATCGAAAAAATGTTGAAAGAACAACGTACAGTTTTAGAACTGCGCGAATTCTTAGACAAGATTTATAACAAAGTCG
GCGGTGAGCAAGAAGATCTTGATAGCTTGACTGATGAAGAAATTCTAGCGCTTGCAGGTAACTTGCGTGCGGGTGTGCCT
TTAGCTACTCCTGTATTTGATGGTGCTGAAGAAAGTCAAATTAAAGACTTACTTGAATTGGCTGACATTTCACGTACGGG
TCAAACAGTATTGTTTGACGGACGTACAGGTGAACAGTTTGACCGTCCAGTAACTGTTGGTTACATGTACATGCTTAAAT
TGAACCACTTGGTTGATGACAAGATGCATGCGCGTTCAACTGGTTCTTACTCACTTGTTACACAACAACCGCTTGGTGGT
AAAGCACAATTCGGTGGTCAGCGTTTCGGTGAGATGGAAGTGTGGGCACTTGAAGCATACGGTGCAGCATATACACTCCA
AGAAATGCTTACAGTGAAGTCGGATGATGTTGAAGGCCGTACTCGCATCTATAAGAATATTGTAGATGGTAACCATTATA
TGGATCCGGGTATGCCTGAATCGTTCAACGTATTGACCAAAGAGATCCGTTCTTTAGGTATCAACATTGAACTAAAAAAT
GGTGACTAA
>RpoB|NIPH 2312 R|From NC_005966.1|A. baylyi|ADP1 < BD4
ATGGCATACTCATATACCGAAAAGAAACGGATCCGTAAGAATTTTGGTAAATTGCCTAGCGTCATGGACGCTCCATACTT
GCTTTCGATTCAGGTCGACTCGTATAGAACGTTTTTGCAAGATGGCAAATCACCAAAAAATCGCGAAGATATCGGCCTCC
AAGCCGCATTTCGTTCGGTTTTCCCAATAGAAAGTTATTCTGGCAATGCTGCTTTAGAATTTGTTGAGTATGGCCTTGGT
AAACCTGAGTTTGATGTACGTGAATGTATTCTTCGCGGCTCAACTTATGCGGCACCAATGCGCGTTAAAATTCGCTTGAT
CATTAAAGATCGCGAAACGAAATCAATCAAAGATGTTCGTGAACAAGAAGTATACATGGGTGAAATTCCACTCATGACTG
AAAATGGTACCTTTGTGATCAATGGTACCGAGCGTGTAATCGTATCTCAATTACATCGTTCACCAGGCGTATTCTTCGAT
CATGACAAGGGTAAGACTCACTCTAGTGGTAAAGTGTTATATTCAGCACGTATCATTCCTTACCGTGGTTCATGGTTAGA
CTTTGAATTTGATGCCAAAGATTTAGTCTATGTACGTATTGACCGTCGTCGTAAATTACTGGCGAGTGTGATTTTACGTG
CATTGGGTTATAACAATGCTCAGATTCTTGATTTGTTCTATGAAAAAGTGCCGGTATATCTGGACTTTGGTAGTTATCAG
ATTGATCTTGTTCCAGAACGCCTGCGCGGTGAAATGGCACAGTTCGATATCGCCGATAATGATGGCAAAGTCATTGTAGA
ACAAGGCAAACGTATTAATGCACGTCACGTACGTCAAATGGAAGCTTCTGGTTTAACTAAGCTTTCTGTACCTGATGAAT
ATCTATATGAGCGTATTACAGCTGAAGACATTACGTTACGTGATGGTGATGTGATTGCAGCCAATACCTTGCTGAGCCAT
GAAATCATGGTGAAACTCGCTGAAGGTGGCGTAAAACAGTTCAATATCCTTTATACCAACGATATTGATCATGGTTCATT
CGTTGCGGATACTTTGCGTGCAGATACCACAATGGGTCGTGAAGACGCTTTGGTTGAAATCTACAAAGTCATGCGTCCAG
GTGAGCCACCAACGAAAGAAGCGGCTGAGAATTTGTTTAATAACTTGTTCTTCTCATCTGAACGTTATGACTTATCTCCA
GTTGGACGTATGAAGTTCAACCGTCGTTTGGGTCGTCCATACGAAGTCGGTACAGATCAGAAATCTCGCGAAGTTGAAGG
TATTCTCTCGAATGAAGATATCATCGATGTACTGCGTACACTTGTAGAGATTCGTAACGGTAAAGGTGAAGTTGACGATA
TCGATCACTTGGGTAACCGTCGTGTCCGTTCTGTTGGTGAGATGACTGAGAACCAATTCCGTGTAGGTCTGGTTCGTGTT
GAACGTGCAGTGAAAGAACGTTTAAGCCAGGCGGAAACTGACAACTTGTCTCCACAAGATTTGATCAACGCCAAGCCAGT
TGCAGCGGCAATCAAAGAATTCTTTGGTTCAAGCCAATTGTCTCAATTTATGGATCAAAACAACCCATTGTCTGAAATTA
CACACAAACGTCGTGTATCAGCATTGGGACCAGGTGGTTTGACACGTGAACGTGCAGGCTTTGAAGTGCGTGACGTACAT
CAAACACATTATGGTCGTGTATGTCCGATTGAAACACCTGAAGGTCCAAACATTGGTTTGATCAACTCACTTTCTGTATA
TGCCAAAGCCAACGATTTTGGTTTCTTGGAAACACCATATCGTAAAGTTGTTGATGGTCGCGTGAGTGATGATGTTGAAT
ATCTGTCAGCGATTGAAGAAGTAGGTACCGTGATTGCACAGGCAGACTCTGCTGTAGATGCAGACGGTCACTTGATGGAA
GAGATGGTTTCTGTCCGTCATCAAGGCGAATTTGTACGTATGCCGCCTGAAAAAGTAACGCATATGGATGTATCTGCACA
GCAGGTTGTATCTGTCGCGGCATCACTTATTCCATTCCTTGAACACGATGATGCCAACCGTGCATTGATGGGTTCAAACA
TGCAGCGTCAGGCTGTTCCAACTTTGCTTGCCGATAAGCCACTTGTGGGTACCGGTATGGAAGCAAACGTTGCGCGTGAC
TCTGGTGTGTGTGTCATCGCAAAACGTGGCGGGATGATCGAATTTGTTGATGCTTCTCGTGTCGTGATTCGTGTCAACGA
AGAAGAAATGATCGCTGGTGAAGCAGGCGTAGATATCTACAACCTGATCAAGTATACGCGTTCAAACCAGAACACCTGTA
TTAACCAGAAAGTACTGGTGAACCTGGGTGATAAAGTGGGTCGTGGCGATGTGTTGGCAGATGGCCCATCTACCGATGGC
GGTGAGCTGGCACTGGGTCAAAACATGCGCGTTGCGTTCATGACCTGGAATGGTTACAACTATGAAGACTCGATCTTGCT
TTCTGAGCGTGTACTTCAAGAAGACCGTTTAACCTCGATTCACATTCAGGAATTGTCATGTGTTGCGCGTGATACCAAGT
TGGGTGCAGAAGAAATTACTGCCGATATTCCTAACGTCGGTGAAGCGGCACTGTCTAAGCTTGACGAATCAGGTATCGTG
TATATCGGTGCTGAAGTCACTGCGGGTGATATCCTTGTAGGTAAAGTAACACCTAAAGGTGAAACTCAACTTACGCCTGA
AGAAAAACTTCTACGTGCAATCTTTGGTGAAAAAGCGGCAGACGTGAAAGATTCATCTTTACGTGTTCCATCTGGCACCA
AAGGTACCGTGATTGACGTTCAAGTGTTTACACGTGATGGTCTTGAAAAAGATGACCGTGCACTTGCGATTGAAAAAGCA
CAACTTGATGCATACCGCAAAGACTTGAAAGAAGAATATAAAATCTTCGAAGAAGCAGCACGTGAACGTATTGTTCGTCT
GTTGAATGGTCAAGAGTCAAATGGCGGCGGAACCACAAAACGTGGCGACAAGCTGTCTGATGATGTGTTATCTGGTCTTG
AGCTGGTTGATTTGTTAGACATCCAACCAACCGATGAAGGCATTGCAGAGCGTCTCAGCCAGATTCAAGTGTTCTTAAAA
GAAAAGAGCGCAGAGATCGATGAGAAATTTGCAGAGAAAAAACGCAAACTTGCAACAGGTGATGAACTTACAACAGGTGT
GTTGAAAGTTGTTAAAGTTTATCTTGCTGTAAAACGTCGTATTCAGCCTGGTGATAAAATGGCGGGTCGTCACGGGAACA
AGGGTGTTGTATCTAACATTCTGCCTGTAGAAGACATGCCACATGATGCCAATGGTGTGCCTGTTGATGTGGTATTAAAC
CCACTGGGTGTACCGTCACGTATGAACGTGGGTCAGATTCTTGAGACACACTTGGGGCTTGCTGCCAAAGGTTTGGGTGA
GCAAATCGACAAAATGTTGCAACAGCAACGTACGATTGCAGAGCTTCGTATTTTCTTGGACAAAATCTACAACAAGGTAG
GTGGTGAACAGGAAGAACTTGATACCTTGACTGATGAAGAAATTCTGGTACTTGCTGGTAACTTGCGTAAGGGTGTTCCT
TTGGCAACCCCAGTATTTGATGGTGCAGAAGAAGGTCAAATCAAAGAGTTGCTTGAGCTTGCTGAATTGCCACGTACTGG
TCAACAGATTTTGTTTGACGGACGTACAGGTGAACAGTTCGATCGTCCTGTGACTGTCGGTTACATGTACATGCTCAAGT
TGAACCACTTGGTTGATGACAAAATGCATGCGCGTTCAACAGGTTCTTACTCACTTGTTACACAGCAGCCGCTTGGTGGT
AAAGCACAATTCGGTGGTCAGCGTTTCGGTGAGATGGAAGTCTGGGCACTCGAAGCTTACGGTGCAGCTTATACGCTTCA
AGAAATGCTCACGGTGAAATCGGATGACGTTGAAGGTCGTACCCGCATCTATAAGAACATTGTAGATGGCAACCATTATA
TGGATCCAGGTATGCCTGAATCGTTCAACGTATTGACCAAAGAGATCCGTTCTTTAGGTATCAACATTGAACTGAAAAAT
GGTGACTAA
>RpoB|NIPH 838 T|From APQL01000006.1|A. beijerinckii|CIP 110307 T
ATGGCATACTCATATACCGAAAAGAAACGGATTCGTAAGAATTTTGGTAAATTGCCCCACGTAATGGAAGCACCGTACTT
ACTTTCGATTCAAGTCGATTCGTACCGTACTTTCTTACAAGGTGGCAAAACTCCAAAAAATCGCGAAGATATCGGTCTTC
AAGCCGCATTTCGTTCAGTTTTTCCTATTGAAAGTTATTCTGGCAATGCTGCTTTAGAATTTGTTGAGTATAGCCTTGGT
AAACCAGAGTTTGACGTGCGCGAGTGTATTTTGCGTGGTTCAACTTATGCGGCACCAATGCGCGTAAAAATTCGTTTGAT
CATTAAAGATCGCGAAACAAAATCAATTAAAGATGTGCGCGAACAAGAAGTATACATGGGTGAAATGCCACTCATGACCG
ATAACGGTACCTTTGTTATTAACGGTACTGAGCGTGTAATTGTATCGCAGTTACATCGCTCTCCAGGCGTATTCTTTGAT
CATGATAAGGGTAAAACCCATTCAAGCGGTAAAGTGTTGTATTCAGCACGTATTATTCCTTACCGTGGTTCATGGTTAGA
TTTTGAATTTGATGCTAAAGACCTTGTTTATGTGCGTATTGACCGTCGTCGTAAGTTGTTAGCGACCGTTATTTTGCGTG
CTTTAGGTTATGCCAATGCGCAGATCTTGAATTTATTCTATGAAAAAGTACCTGTATATCTTGATATGGGTAGTTATCAA
ATTGACTTAGTACCAGATCGCTTACGTGGTGAGATGGCGCAGTTTGATATCTTGGATAACGATGGCAAAGCAATCGTAGA
ACAAGGCAAGCGTATTAATGCACGTCATGTACGTCAAATGGAAGCTGCAAACTTAGCTAAGCTTTCTGTGCCTGATGAAT
ATTTGTATGAGCGTATTACAGCTGAAGACATCACTTTGAAAGATGGTGATGTAATTCCTGCAAATACATTGCTTAGCCAT
GAAGTGATGGTAAAAATCGCTGAAGGTGGTGTTAAGCAGTTCAATATTCTATTTACAAATGATATTGATCGTGGTTCGTT
CATTGCAGACAGTTTACGTGCCGATACAACATCGGGTCGTGAAGAAGCATTAGTAGAAATCTACAAAGTAATGCGTCCAG
GTGAGCCACCAACAAAAGAAGCAGCTGAAAACTTATTTAATAACTTGTTCTTCTCTTCTGAGCGTTATGACCTTTCTCCA
GTGGGTCGTATGAAGTTTAATCGTCGTTTGGGTCGTCCTTACGAAGTGGGAACTGATCAAAAGTCACGTGAAGTTGAAGG
TGTGTTATCACATGACGATATCATCGATGTATTACGTACATTGGTTGAGATTCGTAATGGTAAAGGCGAAGTCGATGATA
TCGATCACTTAGGTAACCGTCGTGTACGTTCTGTTGGTGAAATGACAGAAAACCAATTCCGTGTTGGTTTAGTTCGTGTT
GAACGTGCTGTTAAAGAGCGTTTAAGCCAAGCTGAAACAGATAACTTGTCCCCACAAGATTTGATCAACGCAAAACCTGT
TGCTGCTGCAATCAAAGAATTCTTTGGTTCAAGCCAGTTATCTCAGTTCATGGACCAAAACAACCCATTGTCTGAGATTA
CACACAAACGCCGTGTATCTGCGCTTGGTCCTGGTGGTTTAACACGTGAGCGTGCAGGCTTTGAAGTACGTGACGTACAT
CAAACTCACTATGGTCGTGTATGTCCAATTGAAACGCCTGAAGGTCCAAACATTGGTTTGATCAACTCGCTTTCAGTTTA
CGCAAAAGCGAACGACTTTGGTTTCTTGGAAACACCATACCGTAAAGTCGTTGATGGTCGTGTAACTGACGACGTTGAAT
ACTTATCTGCAATTGAAGAAGTGGGTACTGTCATTGCACAGGCCGATTCTGCAGTGGATAAAGATGGTACTTTAACTGAA
GAGATGGTTTCTGTACGTCATCAGGGTGACTTCGTTCGTATGTCGCCTGAGCGTGTAACCCATATGGACGTTTCTGCGCA
ACAGGTTGTATCTGTAGCAGCGTCATTGATTCCATTCCTTGAACACGATGATGCGAACCGTGCATTGATGGGTTCGAACA
TGCAACGTCAGGCTGTTCCGACGTTACGTGCTGACAAGCCGCTTGTTGGTACAGGTATGGAAGCAAACGTAGCACGTGAC
TCTGGTGTGTGTGTGATTGCAGATCGTGGTGGTGCGATTGAATATGTAGATGCATCTCGTATCGTGATTCGTGTAAACGA
AGATGAAATGATCGCGGGTGAAGCAGGTGTAGATATCTACAACCTCATCAAATATACACGTTCTAACCAAAATACATGTA
TTAACCAAAATGTCATCGTGAACTTGGGCGACAAAGTTGCTCGTGGTGATATCTTGGCTGACGGTCCATCGACTGACATG
GGTGAACTTGCACTTGGTCAAAATATGCGCGTCGCGTTCATGACATGGAATGGTTATAACTACGAAGACTCGATCTTGCT
TTCTGAGCGCGTACTTCAAGAAGACCGTTTAACGTCGATTCATATTCAAGAATTGTCATGTGTCGCGCGCGATACTAAGT
TAGGTGCAGAAGAAATTACTGCTGATATTCCTAACGTTGGTGAAGCTGCACTGTCTAAGTTGGATGAGTCTGGTATTGTT
TATATCGGTGCTGAAGTGACTGCGGGTGATATCCTTGTTGGTAAGGTAACACCTAAAGGTGAAACTCAGTTAACACCTGA
AGAAAAACTACTTCGCGCAATTTTTGGTGAAAAAGCGGCTGACGTAAAAGATTCATCTTTACGTGTTCCGTCTGGCACTA
AAGGTACCGTGATTGACGTACAAGTCTTCACACGTGATGGTCTTGAAAAAGACGAACGTGCTCAAGCCATTGAGAAAGCT
CAGCTTGACGCATACCGTAAAGATTTGAAAGAAGAATACAAAATCTTCGAAGAAGCAGCACGTGAACGTATTGTTCGTTT
ATTGACTGGTCAAGAGTCTAACGGCGGTGGTACAACTAAGCGTGGCGATAAGCTTTCTGTAGACGTATTGTCTGGCTTAG
AGTTGGTTGATTTACTTGAAATCCAACCAAATGATGAAGCTATTGCAGAGCGTTTAACTCAAATTCAAGTGTTCTTGAAA
GAGAAGAGCTATGAAATTGATGAGAAATTTGCAGAGAAGAAACGCAAACTTTCTACAGGTGATGAATTAACAACAGGTGT
ATTGAAAGTTGTTAAGGTTTACTTGGCAGTTAAACGTCGTATCCAGCCTGGTGATAAAATGGCAGGTCGTCACGGTAACA
AAGGTGTTGTATCAAACATCTTGCCGGTAGAAGACATGCCACATGATATTCATGGTGTGCCAGTTGATATCGTATTAAAC
CCATTGGGTGTACCATCTCGTATGAACGTGGGTCAGATTCTTGAAACTCACTTGGGTATGGCAGCTAAGGGTCTTGGCGA
TAAAATTGAAAAAATGTTGAAAGAACAACGTACAGTGATCGAACTGCGTTCATTCTTAGACAAGATTTATAACAAGGTTG
GTGGTGAGCAAGAAGAGCTTGATAGCTTAACTGATGCTGAGATCTTAGCGCTTTCAGGCAACTTGCGTGCTGGTGTTCCA
TTAGCAACGCCTGTATTTGATGGTGCTGAAGAAAGCCAAATCAAAGATTTACTTGAACTTGCAGACATTTCACGTACTGG
TCAAACAGTATTGTTTGATGGTCGTACAGGTGAACAGTTTGACCGTCCTGTAACTGTAGGTTACATGTACATGCTCAAAT
TGAACCACTTGGTTGATGACAAGATGCATGCGCGTTCAACAGGTTCTTACTCACTTGTGACTCAACAGCCGCTTGGTGGT
AAAGCACAATTCGGTGGTCAGCGTTTCGGTGAGATGGAAGTATGGGCACTTGAAGCATACGGTGCAGCATATACGCTCCA
AGAAATGCTTACTGTGAAGTCGGATGACGTCGAAGGTCGTACCCGTATCTATAAGAATATTGTAGATGGAAACCATTATA
TGGATCCAGGTATGCCTGAATCGTTCAACGTATTGACCAAAGAGATCCGTTCTTTAGGTATCAACATTGAACTGAAAAAT
GGTGACTAA
>RpoB|NIPH 521 T|From APQG01000052.1|A. bereziniae|CIP 70.12 T
ATGGCATACTCATATACCGAAAAGAAACGGATCCGTAAGAATTTTGGTAAATTGCCCCAAGTCATGCATGCTCCGTACTT
GCTCGCGATTCAAGTCGACTCGTACAGAACATTCTTGCAAGATGGCAAAACTCCAAAAAATCGCGAAGATATCGGTCTCC
AAGCTGCATTTCGTTCAGTTTTTCCTATTGAAAGTTATTCGGGCAATGCTGCTTTAGAATTCGTTGAGTATAGTCTTGGT
AAACCAGAGTTTGATGTTCGCGAGTGTATTCTTCGCGGTTCAACCTTTGCGGCACCAATGCGCGTTAAAATTCGTTTGAT
CATCAAAGATCGTGAAACGAAATCTATCAAAGACGTACGTGAACAAGAAGTGTACATGGGTGAAATGCCACTCATGACTG
AGAATGGTACTTTTGTAATCAATGGTACTGAGCGTGTAATCGTATCTCAATTACACCGTTCTCCGGGCGTCTTCTTTGAT
CACGATAAGGGTAAAACTCATTCAAGTGGTAAAGTGCTTTATTCAGCACGTATCATTCCTTACCGTGGGTCATGGTTGGA
TTTTGAATTTGATGCTAAAGACTTAGTATTTGTTCGTATTGACCGTCGTCGTAAATTGTTGGCGACTGTTATTCTACGTG
CATTGAACTATAGCAATGAACAAATTCTCAATATGTTCTATGAGAAAGTACCTGTATATCTTGATATGGGTAGCTATCAG
ATTGACCTTGTTCCAGAACGCCTTCGCGGTGAAATGGCGCAGTTCGATATTGCAGACAATGACGGTAAAGTGATTGTTGA
ACAAGGTAAACGTATCAATGCACGTCATGTGCGTCAAATGGAAGCTGCGGGTTTAACTAAACTTTCTGTTCCTGATGAAT
ACTTGTATGAGCGTATTACAGCTGAAGATATTACTTTACGTGATGGTGAAGTGATTGCTGCTAATACCATTTTAAGCCAT
GAAGTATTGGTTAAAATCGCTGAAGGTGGTGTTAAACAATTTAACATCTTGTTCACCAATGATATCGATCGTGGTTCGTT
TGTTGCAGATACACTACGTGCAGATACGACAACAGGTCGTGAAGAAGCACTTGTAGAAATCTACAAAGTCATGCGTCCAG
GTGAGCCACCAACAAAAGAAGCGGCTGAAAACTTATTCAATAACTTATTCTTCTCTACAGAGCGTTATGACTTGTCTCCT
GTAGGTCGTATGAAGTTTAATCGTCGTTTGGGTCGTCCTTATGAAGTCGGTACAGATCAGAAGTCTCGTGAAGTAGAAGG
TATTCTTTCTAACGATGACATCATTGATGTATTGAAAACATTGGTAGAAATCCGTAACGGTAAAGGTGAAGTCGACGATA
TCGATCACTTAGGTAACCGTCGTGTACGTTCTGTTGGTGAAATGACAGAAAACCAATTCCGTGTTGGTCTAGTTCGTGTT
GAACGTGCTGTAAAAGAGCGTTTAAACCAAGCTGAAACAGATAACTTGTCTCCACAAGATTTGATCAATGCGAAACCAGT
TGCAGCTGCAATCAAAGAATTCTTTGGTTCAAGCCAATTGTCTCAGTTTATGGATCAAAACAATCCATTGTCTGAAATTA
CGCACAAACGTCGTGTTTCAGCGCTTGGTCCTGGTGGTTTGACACGTGAACGCGCAGGCTTTGAGGTACGTGACGTACAT
CAAACTCACTATGGTCGTGTGTGTCCAATTGAGACACCTGAAGGTCCAAACATTGGTTTGATCAACTCACTTTCTGTATA
TGCAAAAGCCAACAACTTCGGTTTCTTGGAAACACCATACCGTAAAGTGGTTGATGGTCGTGTAACGGATGATGTTGAGT
ATTTATCTGCGATTGAAGAAGTAGGCACTGTAATTGCACAAGCCGATTCTGGTGTAGATAAAGACGGTCACTTGACTGAA
GAATTCGTTTCTGTACGTCATCAAGGTGAATTCGTTCGTATGCCTCCTGAAAAAGTGACGCATATGGATGTATCTGCTCA
GCAGGTTGTTTCTGTTGCTGCATCACTTATTCCATTCCTTGAACACGATGATGCGAACCGTGCATTAATGGGTTCAAACA
TGCAACGTCAGGCTGTTCCTACATTGCTTGCTGACAAGCCACTTGTTGGTACAGGTATGGAAGCAAACGTAGCGCATGAC
TCTGGCGTGTGTGTAATCGCAAAACGTGGCGGACGTATTGAGTTCGTTGATGCTTCTCGTGTTGTTATTCGTGTGAACGA
AGATGAAATGATCGCGGGTGAAGCAGGTGTAGACATCTACAACTTGATCAAATACACACGTTCAAACCAAAACACTTGTA
TCAACCAAAAAGTTCTTGTGAGCTTGGGCGATAAAGTAGGTCGTGGTGACGTTCTTGCTGATGGTCCATCGACTGACGGT
GGTGAATTAGCGCTTGGTCAAAACATGCGTGTCGCGTTCATGACGTGGAACGGTTATAACTACGAAGACTCGATCTTATT
ATCTGAGCGTGTACTTCAAGAAGACCGTTTGACTTCGATTCACATCCAAGAGTTGTCATGTGTAGCGCGTGATACCAAGT
TAGGTGCAGAAGAAATTACTGCAGATATTCCTAACGTGGGTGAAGCAGCTTTATCTAAACTTGATGAATCAGGTATTGTT
TATATCGGTGCTGAAGTTTCAGCAGGTGACATCCTTGTTGGTAAGGTAACGCCTAAAGGTGAAACACAATTAACACCTGA
AGAAAAATTACTTCGTGCAATTTTCGGTGAAAAAGCTGCGGATGTAAAAGACTCTTCTTTACGTGTTTCTTCAAGCGTAA
AAGGTACAGTGATTGACGTTCAAGTGTTTACACGTGACGGTATCGAGAAAGATGAGCGTGCTCAAGCAATTGAAAAAGCG
CAACTTGATGCTTACCGTAAAGACTTGAAAGAAGAGTTCAAAATCTTCGAAGAAGCTGCTCGTGAACGTATTGTGCGTTT
ATTGAAAGGTCAAGAGTCAAATGGTGGTGGTACAACGAAACGTGGTGACAAGCTAACTGAAGACGTATTGTCTAACTTAG
AGCTTGTTGATCTGTTAGAAGTTCAACCAGCAGACGAAGGTATTGCTGAGCGTTTAACGCAGATTCAAGTGTTCTTGAAA
GAGAAGAGCCACGAGATCGATGAGAAGTTTGCTGAGAAAAAACGTAAACTTTCAACGGGTGATGAACTGACAACTGGTGT
GTTGAAAGTTGTTAAAGTTTATCTTGCTGTTAAACGTCGTATCCAGCCTGGTGATAAGATGGCGGGTCGTCACGGTAACA
AGGGTGTTGTATCAAACATCTTACCAGTTGAAGATATGCCGCATGACATCCATGGTGTTCCAGTGGATGTGGTACTTAAC
CCACTCGGTGTACCATCACGTATGAACGTGGGTCAGATTCTTGAAACTCACTTGGGTATGGCAGCGAAAGGTCTTGGCGA
TAAGATCGACAAGATGATGAAAGAGCAACGTACTGTTCTTGAACTTCGTGAATTCTTAGACAAGATTTATAACAAAGTTG
GTGGCGAGCAAGAAGATCTTGATAGCTTGACTGATGAAGAAATCTTGGTGTTATCAGGTAACTTGCGTAAAGGTGTTCCT
TTAGCTACACCAGTATTTGATGGTGCAGAAGAAGGACAAATCAAAGAGTTACTTGAACTTGGTGGTATCTCACGTACAGG
TCAAACAGTATTGTATGATGGACGTACAGGTGAGCGTTTTGACCGCCCAGTAACAGTAGGTTATATGTACATGCTCAAGT
TGAACCACTTGGTTGACGACAAGATGCATGCACGTTCTACTGGTTCTTACTCACTGGTGACTCAACAACCGCTTGGTGGT
AAAGCACAATTCGGTGGTCAGCGTTTCGGTGAGATGGAAGTTTGGGCACTTGAGGCTTATGGTGCTGCTTATACACTTCA
AGAAATGTTAACTGTGAAATCGGATGACGTTGAAGGTCGTACTCGCATCTATAAGAACATTGTAGATGGTAACCATTATA
TGGATCCGGGTATGCCTGAATCGTTCAACGTATTGACCAAAGAGATCCGTTCTTTAGGTATCAACATTGAACTGAAAAAT
GGTGACTAA
>RpoB|ANC 3994 T|From APOH01000009.1|A. bohemicus|ANC 3994 T
ATGGCATACTCATATACCGAAAAGAAACGGATCCGTAAGAATTTTGGTAAATTGCCTAGCGTCATGGATGCTCCGTACTT
GCTTTCGATTCAAGTCGACTCGTACAGAACATTCCTACAAGATGGCAAAACTCCAAAAAACCGCGAAGATATCGGTCTCC
AAGCCGCATTTCGTTCAGTTTTTCCTATTGAAAGTTATTCTGGCAATGCTGCTTTAGAATTTGTTGAGTATAGTCTTGGT
AAGCCTGAGTTTGATGTGCGTGAATGTATTTTACGTGGTTCGACTTATGCGGCACCAATGCGCGTAAAAATTCGTTTGAT
CATTAAAGATCGCGAAACCAAATCAATTAAAGATGTACGTGAGCAAGAAGTGTACATGGGTGAAATGCCACTCATGACCG
AAAATGGTACCTTTGTTATCAATGGTACTGAGCGTGTAATTGTTTCTCAATTACATCGTTCACCAGGTGTATTCTTTGAT
CACGATAAAGGCAAAACACATTCGAGTGGTAAAGTTCTTTATTCTGCACGTATTATTCCTTACCGTGGTTCATGGTTAGA
CTTTGAATTTGATGCGAAAGATTTGGTCTATGTACGTATTGACCGTCGTCGTAAATTACTCGCGACTGTGGTACTTCGTG
CATTAGGCTATAGCAACGAACAAGTCTTAGACATGTTCTACGAAAAAGTACCTGTGTATCTTGACATGGGTAGTTATCAA
ATTGACCTTGTGCCTGAACGCCTGCGCGGTGAAATGGCTCAATTCGATATCACTGATGCTGACGGCAAAGTGATTGTTGA
ACAAGGTAAACGTATTAATGCACGTCATGTACGTCAAATGGAAGCTTCTGGCTTAACCAAGCTATCTGTTCCTGATGAAT
ACTTGTATGAGCGCATCACTGCTGAAGATGTTGCTTTACGTGATGGCGATGTGATTGCTGCAAATACTGTACTTAGCCAT
GAAGTGATGGTGAAGTTGGCTGAAGGTGGTGTTAAACAATTTAACATTCTATTTACCAATGACATCGACCGTGGTTCTTT
CGTTGCAGATTCTTTACGTGCAGATACGACTTCAGGTCGTGAAGAAGCATTGGTAGAAATCTACAAAGTGATGCGCCCAG
GCGAGCCACCAACGAAAGAAGCGGCTGAAAACTTATTCAATAACTTGTTCTTCTCGTCTGAACGTTATGACCTTTCTCCA
GTGGGTCGTATGAAGTTCAACCGTCGTTTGGGTCGTCCATATGATGTAGGTACAGATCAGAAGTCACGTGCAATTGAAGG
TATTCTTTCAAACAGTGATATTACTGACGTATTGAAGACATTGGTTGAAATTCGTAACGGTAAAGGTGAAGTCGATGATA
TCGATCACTTGGGTAACCGTCGCGTACGTTCAGTAGGTGAGATGACAGAAAACCAATTCCGTGTTGGTTTAGTTCGTGTA
GAACGTGCTGTTAAAGAACGTTTAAGCCAAGCTGAAACAGATAACTTGTCTCCACAAGATTTGATCAATGCAAAACCAGT
TGCTGCTGCGATCAAAGAATTCTTTGGTTCAAGCCAATTGTCTCAGTTTATGGATCAAAATAACCCATTGTCTGAAATTA
CACACAAACGTCGTGTATCAGCGCTTGGGCCAGGTGGTTTGACACGTGAACGTGCAGGCTTTGAAGTACGTGACGTACAT
CAAACGCATTACGGTCGTGTATGTCCAATTGAAACGCCTGAGGGACCAAACATTGGTTTGATCAACTCGCTTTCTGTATA
TGCAAAAGCCAACAACTTCGGTTTCTTGGAAACACCATATCGCCGAGTTGTAGAAGGCCGTGTAACAGATGATATTGAAT
ATTTATCTGCAATTGAAGAAGTGGGTACTGTGATTGCACAGGCCGATTCTGGTGTAGATAAAGATGGTACGTTGACTGAA
GAATTCGTATCAGTACGTCATCAGGGTGATTTCGTTCGTATGCCGCCTGAAAAAGTGACGCATATGGATGTTTCTGCTCA
ACAGGTTGTATCTGTTGCTGCATCACTGATTCCGTTCCTTGAACACGATGATGCCAACCGTGCATTGATGGGTTCAAACA
TGCAACGTCAGGCTGTACCTACGCTAATTGCGGACAAACCGCTTGTTGGTACAGGTATGGAAGCAAACGTAGCGCGTGAC
TCGGGTGTATGTGTCATTGCAAAACGTGGTGGTCGTATTGAATTCGTTGATGCTTCTCGTGTCGTTATTCGTGTCAACGA
AGAAGAGATGATCGCAGGCGAAGCAGGCGTAGATATCTACAACCTGATTAAATATACGCGTTCGAACCAGAACACCTGTA
TTAACCAAACTGTAGTTGTGAAACTTGGCGATAAAGTTGCTTGTGGCGACGTATTGGCTGATGGTCCATCGACTGACGGT
GGTGAACTTGCGCTAGGTCAAAACATGCGCGTCGCGTTCATGACGTGGAATGGTTATAACTACGAAGACTCGATCTTATT
ATCTGAGCGTGTCCTTCAAGAAGACCGTTTAACTTCAATTCATATTCAAGAATTATCATGTGTAGCACGTGATACTAAGT
TAGGTGCAGAAGAAATTACTGCCGATATTCCTAACGTAGGTGAAGCTGCACTGTCTAAACTTGATGAATCAGGTATCGTG
TATATCGGTGCTGAAGTGACTGCGGGTGACATTCTGGTTGGTAAAGTCACGCCTAAAGGTGAAACGCAGTTAACACCAGA
AGAAAAATTGCTTCGCGCAATCTTTGGTGAAAAAGCAGCTGACGTGAAAGACTCATCTTTACGTGTTCCATCGGGTACGA
AAGGTACTGTGATTGACGTTCAAGTGTTTACACGTGACGGTCTTGAAAAAGACGAACGTGCTCAAGCAATTGAAAAAGCG
CAGTTAGATGCTTACCGTAAAGACTTGAAAGAAGAATACAAAATCTTTGAAGAAGCAGCGCGTGAACGTATTGTTCGCTT
GTTGAAAGGTCAAGAATCGAATGGTGGTGGTACCACTAAACGCGGTGATAAGCTTGCTGAAGATTTGTTATCTGGTCTAG
AGCTGGTTGATCTGCTTGAAATCCAGCCAAATGATGAAGCAATTGCTGAACGTTTAACGCAAATTCAAGTGTTCTTGAAA
GAGAAGAGCATCGAAATTGACGAGAAATTTGCTGAGAAAAAACGCAAACTTTCTACAGGTGATGAGCTTACAACTGGCGT
ATTGAAAGTTGTTAAAGTTTACTTGGCTGTAAAACGTCGCATCCAACCGGGTGATAAAATGGCGGGTCGTCACGGTAACA
AAGGTGTTGTCTCTAACATCTTACCAGTCGAAGACATGCCACATGATGCTTATGGTGTTCCTGTTGATATCGTGTTGAAC
CCACTGGGTGTACCATCACGTATGAACGTGGGTCAGATTCTTGAAACTCACTTGGGTATGGCAGCAAAAGGTCTTGGCGA
CAAAATCGACAAGATGCTTCAGCAGCAACGTACAGTGATTGAACTGCGTGAATTCCTAGACAAAATTTATAACAAAGTTG
GTGGCGAGCAAGAAGATCTTGATAGCTTAACTGATGATGAAGTAATGATTCTTGCGGGCAACTTGCGTAAAGGTATTCCT
TTAGCTACACCAGTATTTGATGGTGCAGATGAAAGTCAAATTAAAGAATTATTAGAACTTGCAGACATTCCACGTACAGG
TCAAACAGTCTTGTATGATGGACGTACAGGTGAGCGTTTTGACCGTCCAGTAACTGTAGGTTACATGTACATGTTGAAAC
TGAATCACTTGGTTGATGACAAGATGCATGCGCGTTCTACTGGTTCTTACTCACTTGTAACGCAACAGCCATTGGGCGGT
AAAGCTCAATTCGGTGGTCAGCGTTTCGGTGAGATGGAAGTCTGGGCGCTTGAAGCATATGGTGCGGCTTATACACTGCA
AGAAATGCTTACTGTGAAGTCGGATGACGTTGAAGGTCGTACTCGCATCTACAAGAACATCGTAGATGGCAACCATTATA
TGGATCCGGGCATGCCTGAATCGTTCAACGTATTGACCAAAGAGATCCGTTCTTTAGGTATCAACATTGAACTGAAAAAT
GGTGACTAA
>RpoB|ANC 4654 R|From NEGL01000002.1|A. bohemicus-like A|ANC 4654
atggcatactcatataccgaaaagaaacggatccgtaagaattttggtaaattgcctagcgtcatggatgctccgtactt
gctttcgattcaagtcgactcgtacagaacattcctacaagatggcaaaactccaaaaaaccgcgaagatatcggtctcc
aagccgcatttcgttcagtttttcctattgaaagttattctggcaatgctgctttagaatttgttgagtatagtcttggt
aagcctgagtttgatgtgcgtgaatgtattttacgcggttcaacttatgcagcaccaatgcgcgtaaaaattcgtttgat
catcaaagatcgcgaaaccaaatcgattaaagacgtacgtgaacaagaagtgtacatgggtgaaatgccactcatgaccg
aaaatggtacctttgtcatcaatggtactgagcgtgtaattgtttctcaattacatcgttcaccaggtgtattctttgac
cacgataaaggcaaaactcattctagtggtaaagttctttattcggcacgtattattccttaccgtggttcatggttaga
ctttgaatttgatgcgaaagatttagtctatgtgcgtattgaccgtcgtcgtaaattactcgcgaccgtcgtccttcgtg
cattaggctatagcaacgaacaagtcctagacatgttctatgaaaaagtacctgtgtatcttgacatgggtagctaccaa
attgaccttgtgcctgaacgcctgcgcggtgaaatggctcaattcgatattactgatgctgacggcaaagtgattgttga
acaaggtaaacgtattaatgcacgtcatgtacgtcaaatggaagcatctggcttaacgaagctatctgttcctgatgaat
acttgtatgagcgcatcactgctgaggatgttgctttacgtgatggcgatgtaattgctgcaaatactgtacttagccat
gaagtgatggtgaagttggctgaaggtggtgttaaacaatttaacattctatttaccaatgacatcgaccgtggttcttt
cgttgcagattctttacgtgcagatacgacttcaggtcgtgaagaagcactggtagaaatctacaaagtgatgcgcccag
gtgagccaccaacgaaagaagcggctgaaaacttattcaataacttgttcttctcgtctgaacgttatgacctttctcca
gtgggtcgtatgaagttcaaccgtcgtttgggtcgtccatatgatgtaggtacagatcagaagtcacgtgcaattgaagg
tattctttcaaacagtgatattacagacgtattaaaaacactggttgaaattcgtaacggtaaaggtgaagtcgacgata
tcgatcacttgggtaaccgtcgcgtacgttcagtgggtgagatgactgaaaaccaattccgtgttggtttagttcgtgta
gaacgtgctgttaaagaacgtttaagccaagctgaaacagataacttgtctccacaagatttgatcaatgcgaaaccagt
tgctgctgccatcaaagaattctttggttcaagccaattgtctcagtttatggatcaaaataatccattgtctgaaatta
cacacaaacgtcgtgtatcagcgcttgggccaggtggtttgacgcgtgaacgtgcaggctttgaagtacgtgacgtacat
caaacgcattacggtcgtgtatgtccaattgaaacgcctgagggaccaaacattggtttgatcaactcgctttcagttta
tgcaaaagccaacaacttcggtttcttggaaacaccatatcgccgcgttgtagatggtcgtgtaacggatgatattgagt
atttatctgccattgaagaagtaggtactgtgattgcacaggccgattctggtgtagataaagatggtacgttgactgaa
gaatttgtttcagtacgtcatcaaggtgatttcgttcgtatgccgcctgaaaaagtgacgcatatggatgtttctgctca
acaggttgtatctgttgcagcatcactgattccgttccttgaacacgatgacgccaaccgtgcattgatgggttcaaaca
tgcaacgtcaggctgtacctacactgattgcggacaaaccgcttgttggtacaggtatggaagcaaacgtagcgcgtgac
tcaggtgtatgtgttattgcaaaacgtggcggtcgtattgagtttgttgatgcctctcgtgtggttattcgtgtcaatga
agaagagatgatcgcaggcgaagcaggtgtagatatctacaacctgatcaaatatacgcgttcgaaccaaaatacttgta
ttaaccaaacagttgttgtgaaacttggcgacaaagttgcttgtggcgacgtattggctgacggtccatcaacagatggt
ggtgagcttgcacttggtcaaaacatgcgcgtcgcgttcatgacgtggaatggttataactatgaagactcgatcttgtt
atctgagcgtgtgcttcaagaagaccgtttgacttcgattcatatccaagaattatcatgtgttgcacgtgatacgaaat
tgggtgctgaagaaattactgccgatatcccgaacgtgggcgaagcagcgctgtctaaactcgatgaatcaggtattgtt
tacatcggtgctgaagtgactgcgggcgatatcctcgtcggtaaagtaacacctaaaggtgaaacgcaattaacacctga
agaaaaattgcttcgtgcaatcttcggtgaaaaagcagctgacgtgaaagattcatctttacgtgttccatcgggtacta
aaggtactgtgattgatgttcaagtgtttacacgtgacggtcttgaaaaagacgaacgtgctcaagcaattgaaaaagca
caattagatgcttaccgtaaagacttgaaagaagaatacaaaatcttcgaagaagcagcacgtgaacgtattgtacgctt
gttgaaaggtcaagaatcgaatggtggtggtaccactaaacgtggtgacaagctttctgaagatatgttatctggtttag
agcttgttgatttgcttgaaattcagccaaatgatgaagcaattgcggaacgcttaactcaaattcaagtgttcttgaaa
gagaagagcatcgaaattgatgagaaatttgctgagaaaaaacgcaaactttctacaggcgatgagctaacaacgggtgt
attgaaagttgttaaagtttacttggctgtaaagcgtcgcatccaaccgggtgataaaatggcgggtcgtcatggtaaca
aaggtgttgtatcgaacatcttgccagttgaagacatgccacatgatgcttacggtgttcctgttgatatcgtgttgaac
ccactgggtgtaccatcgcgtatgaacgtgggtcagattcttgaaactcacttgggtatggcagcaaaaggtcttggcga
taaaatcgacaagatgcttcagcagcaacgtacagtgattgaaattcgtgaattcctagacaaaatttataacaaagttg
gtggcgagcaagaagatcttgatagcttaactgatgatgaagtaatgattctctcaggcaacttgcgtaaaggtattcct
ttagctacaccagtatttgatggtgcagatgaaggtcaaattaaagaattattagaacttgcagacattccacgtacagg
tcaaaccgtcttgtatgatggacgtacaggtgagcgttttgaccgtccagtaactgtaggttacatgtacatgttgaaac
tgaatcacttggttgatgacaagatgcatgcgcgttctacgggttcttattcacttgtgacgcaacagccattgggtggt
aaagctcagtttggtggtcagcgtttcggtgagatggaagtctgggcgcttgaagcatatggtgcagcttataccctgca
agaaatgcttactgtgaagtcggatgatgttgaaggtcgtactcgcatctacaagaacatcgtagatggcaaccattata
tggatccgggcatgcctgaatcgttcaacgtattgaccaaagagatccgttctttaggtatcaacattgaactgaaaaat
ggtgactaa
>RpoB|ANC 4422 T|From FMYL01000007.1|A. boissieri|ANC 4422 T
atggcatactcatataccgaaaaaaaacggatccgtaagaattttggtaaattgccccaagtgatggattttccgtactt
gctgtcgattcaagtcgactcgtacagaacatttttacaagatggtaaattgccaaaaactagagaagatcttggtctac
aagctgcttttcgttcagtttttccaattgaaagttattctggcaacgctgctttagaatttgttgagtataaccttggt
aagcctgagtttgatgtacgcgaatgtatccttcgtggctcgacttatgctgcaccaatgcgtgttaaaattcgcttgat
cattaaagatcgagatacaaagtcaattaaagacgtacgtgagcaagaagtatacatgggtgaaatgccactcatgactg
aaaacggtacgtttgttattaatggtacagagcgtgttatcgtatctcaattacatcgttcacctggtgtgttcttcgat
agtgataaaggaaaaacacattcaaataaaaccctttattctgcacgaatcattccttaccgtggttcatggttagactt
tgagtttgatgctaaagatttagtctatgttcgtattgaccgtcgacgtaagttacttgcgactgttattttacgtgcgt
taaattatacagatgagcagattttagacttattctatgaaaaagtacctgtatatctagatcttggtagttatcaaatt
gaacttgtaccagatcgcttacgtggcgaaatggcgcaatttgatattgtagataacagcggtaaagtgattgttgaaca
aggtaaacgtattaatgcacgtcacgtacgtcaaatggaaacagcgggcttaacaaagctttctgtacctgatgagtact
tgtatgaacatattacggccgaagatattgcattacataatggtgatgtgattccggcaaatactgttcttactcatgaa
attatggtgaaacttgcagagggtggtgtaaaacaattcaacattctgttcactaatgatattgatcgtggttcttacct
tgcagactcactacgtgcagatgttacacgtgatcgtgacgaagcattggttgaaatttataaagtgatgcgtccgggcg
agcctccaacgaaagaagcggcagaaaacttatttaataatttgttcttctctgctgagcgttatgatttatctgctgtt
ggtcgtatgaagtttaatcgtcgtttaggacgtccatacgaaaccagtccagatccaaaagttcgcagtgttgatggtat
cttgtcaaacgatgacatcgttgatgttatgcgtacactcatcgatattcgtaatggtaaaggcgaagttgatgatattg
accatttaggtaaccgacgtgtacgttctgttggtgaaatgacagaaaaccaattccgtgttggtttagttcgtgttgag
cgtgctgttaaagaccgtttaagccaagcagaaacagataatctgtctccacaagatttaattaatgcgaagccagtggc
tgcagcgattaaagaattctttggttcaagccaattatctcagtttatggatcaaaacaacccattgtctgaaattacgc
ataagcgtcgtgtttcagcattagggccaggtggtttgactcgtgaacgtgcaggttttgaagtgcgtgacgtacaccat
acccattatggccgtgtgtgtccgattgaaacacctgagggaccaaacattggtttgatcaactcactgtctgtatatgc
aaaagccaaccactttggtttcttagaaacaccataccgtaaagttgttgacggccgtgtaacgcaagagactgagtatc
tttctgcgattgaagaagtaggaactgtgattgcacaggccgattctgcagtagatgctgacggtaacttaattgatgag
atggtaacagttcgtcatcaaggtgaaaccgttcgtacaccgcctgagcgtgtaacacatatggacgtttccgcacagca
ggttgtttccgttgcagcatcactgattccattcttggaacacgatgatgcgaaccgtgcattgatgggttcaaacatgc
aacgtcaagccgtgccaacactccttgctgataaaccacttgttggtacaggtatggaagcgaacgttgcacgtgactct
ggtgtatgtgtgattgcaaaccgtggtggtgtgattgagtttgttgatgcgtcacgtgtggttattcgtgtgaatgaaag
cgaaatgattgcaggtgaagcaggtgttgatatttacaacctgatcaaatatacccgttcgaaccaaaatacatgtatta
accaaaaagttttggtcaatatgggtgataaggttggtcgtggtgatgtgcttgcagatggtccatctaccgatggtggt
gagcttgcacttggtcaaaatatgcgcgttgcattcatgacgtggaatggttacaactatgaagactcgattcttttatc
agagcgtgtacttcaagaagaccgtttgacttcaattcatattcaagaattgtcatgtgttgctcgtgatacgaaattag
gtgtagaggaaatcactgcagatattccaaatgttggcgaagctgcactgtctaagttagatgagtcaggtattgtttac
attggtgctgaagtcactgccggtgatattttagttggtaaagtgccaccaaaaggtgaaacacaactgacacctgaaga
aaaattgcttcgtgcaatctttggtgaaaaagctgcagacgtaaaagattcgtctttacgtgtaccatcaggtaccaaag
gtacagtgatcgatgtacaagtattcacacgtgatggcttggaaaaagatgaccgtgctttagcgattgagaaggcccaa
cttgatgcataccgcaaagacttgaaagaagaatacaaaatctttgaagaagcggcgcgtgaacgtattgtacgtttatt
aaaagatcaagtatctcatggtggtggtacaaccaaacatggcgaaaagctaaacgaagatctactttcaaaactagatc
ttgttgacttacttgaaattcaaccagcagatgaagcaattgctgagcgtttaactcaaattcaaacttacttgaaagaa
aaaagtattgaaattgatgaaaaatttgctgagaaaaaacgtaagctttcaacaggtgacgagttaacaacaggtgtatt
gaaagttgttaaagtatacttagcggttaaacgtcgtattcagccgggtgataaaatggcgggtcgtcacggtaacaaag
gtgttgtatctaacatcttacctgtagaagacatgccacatgatgctaacggtgtacctgtagatatcgtacttaaccca
ttgggtgtaccttcacgtatgaacgtggggcagattctagagacacacttaggtttagcggccaaaggtttgggtgagca
gattgataaaatgctccaacaacagcgcacgattgccgaactgcgtgaatttttagataaaatttacaataaagttggtg
gtgagcaagaagacctcaatagcttaactgatgatgaagtcatgattcttgcaggtaacctcaaaaaaggtgtgccatta
gcaacacctgtatttgatggtgctgaagaagagcaaatcaaagagttacttgaattggctgaattgccacgtactggtca
acaaacattgtttgatggtcgtacaggtgagcaatttgaccgtccagtgactgtaggttacatgtacatgctcaaattga
accacttggttgatgacaaaatgcatgcgcgttctacaggttcatattcacttgtaacgcaacaaccgctaggtggtaaa
gcacagttcggtggtcagcgttttggtgagatggaagtctgggcacttgaagcatacggtgcagcatacacacttcaaga
aatgcttactgttaaatcggatgatgttgaagggcgtacacgcatctataaaaacattgtcgatggtaaccattacatgg
acccaggtatgcctgaatcgttcaacgtattgaccaaagagatccgttctttaggtatcaacattgaactgaaaaacggc
gactaa
>RpoB|NIPH 2281 T|From APQD01000002.1/AP024595.1|A. bouvetii|CIP 107468 T
ATGGCATACTCATATACCGAAAAGAAACGGATCCGTAAGAATTTTGGTAAATTGCCCAAGGTAATGGATGTTCCGTACTT
GCTCGCGATTCAAGTCGACTCGTACAGAACTTTCTTGCAAGATGGCAAAACTCCAAAAAACCGCGAAGATATCGGTCTCC
AAGCCGCATTTCGTTCAGTTTTTCCTATAGAAAGTTATTCTGGCAATGCTGCTTTAGAATTTGTTGAGTATAGTCTTGGT
AAGCCTGAGTTTGATGTGCGTGAGTGTATTCTCCGCGGCTCAACTTATGCAGCGCCAATGCGTGTAAAAATTCGTCTGAT
CTTAAAAGACCGCGAAACTAAATCAATCAAAGACGTGCGCGAGCAAGAAGTCTACATGGGCGAAATGCCGCTCATGACTG
ATAACGGTACCTTCGTTATTAACGGTACTGAGCGTGTCATCGTATCTCAATTGCACCGTTCGCCGGGCGTGTTCTTTGAC
CACGATAAGGGCAAAACCCATTCAAGCGGTAAAGTGCTTTATTCAGCGCGGATTATTCCTTACCGCGGTTCATGGTTAGA
CTTTGAATTTGATGCGAAAGACCTGGTCTTTGTACGTATTGACCGCCGCCGCAAATTGCTTGCGACTGTGGTGCTTCGTG
CCTTAGGTTACAACAACTCTCAAATTCTTGATTTGTTCTATGAAAAAGTGCCTGTCTACCTAGACATGGGCAGCTATCAG
ATTGATCTTGTGCCTGAACGCCTGCGCGGTGAAATGGCCCAATTTGATATTGCTGATAAAGACGGCAAAGTCATTGTAGA
GCAAGGCAAACGTATCAACGCGCGTCACGTGCGTCAGATGGAAGCAGCAGGGCTTGAGAAGCTTTCTGTTCCAGATGAAT
ACTTGTATGAACGCATTATTGCTGAAGACGTGGCTTTACGCGGCGGCGATGTGATTGCGGCAAATACCGTGCTTAGCCAT
GAAATTATGGTGAAATTGGCTGAAGGCGGTGTGAAGCAATTCAACATCCTGTTCACCAACGATATTGACCGCGGTTCATT
CATCGCGGACTCTTTGCGTGCAGATACAACGTCCAGCCGTGAAGAAGCGCTTGTAGAAATCTACAAAGTAATGCGTCCAG
GCGAGCCGCCGACGAAAGAAGCGGCTGAAAACTTATTCAACAACCTGTTCTTCTCTTCTGAACGTTATGACCTGTCTCCT
GTAGGTCGCATGAAGTTCAACCGCCGTTTGGGCCGCCCTTACGAAGTGGGTACAGATCAGAAGTCACGTGAAGTTGAAGG
CATTCTTTCAAACGAAGACATTACAGATGTTCTTCAAACACTGATTGAAATCCGCAACGGTAAAGGTGAAGTCGATGATA
TCGATCACTTGGGTAACCGCCGTGTGCGTTCTGTCGGTGAAATGACAGAAAACCAATTCCGTGTAGGCCTAGTTCGTGTA
GAGCGTGCTGTTAAAGAACGTCTATCTCAAGCTGAAACTGACAACTTGTCTCCGCAAGATTTAATCAATGCGAAGCCAGT
TGCTGCTGCAATCAAAGAATTCTTTGGTTCAAGCCAATTGTCTCAGTTCATGGACCAAAACAACCCATTGTCTGAAATTA
CACACAAACGTCGTGTATCAGCGCTTGGGCCTGGTGGTTTGACTCGTGAACGCGCGGGCTTCGAAGTACGTGACGTACAT
CAAACTCACTACGGTCGTGTGTGCCCAATTGAGACTCCTGAAGGTCCAAACATTGGTTTGATCAACTCACTTTCAGTTTA
CGCTAAATGTAACAACTTCGGTTTCTTGGAAACTCCATACCGTAAAGTTGTTGATGGCCGTGTAACGGATGACGTTGAAT
ACTTATCTGCAATTGAAGAAGTAGGTACTGTTATTGCACAGGCCGATTCTGGCGTCGATAAAGACGGTAACTTGCAAGAA
GAGTTTGTTTCTGTACGTCATCAAGGTGAATTCGTACGTATGCCTCCTGAAAAAGTGACGCATATGGACGTGTCTGCACA
ACAGGTTGTATCTGTAGCAGCATCATTGATTCCGTTCCTTGAACACGATGACGCCAACCGTGCATTGATGGGTTCGAACA
TGCAGCGTCAAGCTGTGCCTACGTTAATTGCTGACAAGCCGCTTGTAGGTACAGGCATGGAAGCAAATGTAGCGCATGAC
TCTGGTGTGTGTGTAATTGCGAACCGCGGCGGCCGCATTGAATTTGTTGACGCATCACGTGTCGTGATCCGTGTGAATGA
AGACGAAATGGTTGCTGGTGAAGCAGGCGTAGATATCTACAACCTGATCAAATACACCCGTTCGAACCAAAACACCTGTA
TCAACCAGAAAGTTCTTGTAAAACTGGGTGATAAAGTTGGCCGCGGTGACGTATTGGCTGATGGTCCATCGACGGATGGC
GGTGAGCTGGCGCTGGGTCAAAACATGCGCGTAGCGTTCATGACTTGGAACGGTTACAACTACGAAGACTCGATCTTATT
ATCTGAGCGCGTACTTCAAGAAGACCGTTTGACGTCTATTCACATCCAAGAATTATCATGCGTCGCGCGTGATACTAAAC
TGGGTGCTGAAGAAATCACTGCGGATATTCCAAACGTGGGTGAAGCTGCACTGTCTAAGCTTGATGAATCAGGTATTGTT
TACATCGGTGCTGAAGTCACTGCTGGCGATATCTTGGTTGGTAAAGTGACGCCTAAAGGTGAAACTCAGCTGACTCCTGA
AGAAAAACTGCTTCGCGCAATCTTCGGTGAAAAAGCGGCTGACGTAAAAGATTCATCTTTACGTGTATCTTCATCTGTGA
AAGGTACGGTTATTGACGTTCAAGTGTTTACACGTGATGGTCTTGAAAAAGACGAACGTGCTCAAGCAATTGAAAAAGCG
CAGTTAGATGCATACCGCAAAGACTTGAAAGAAGAATACAAAATCTTCGAAGAAGCTGCGCGTGAACGTATTGTGCGCTT
GCTAAAAGGTCAAGAATCGAATGGCGGCGGCACAACTAAACGCGGTGACAAACTTTCTGAAGAAGTATTGTCTGGTTTAG
AGCTTGCTGATCTGCTTGAAATTCAGCCTACAGACGAAGGCATTGCTGAGCGCTTAACTCAAATTCAAGTGTTCTTGAAA
GAGAAGAGCACTGAAATTGATGAGAAATTTGCTGAGAAAAAACGCAAACTTTCTACAGGCGATGAGCTTACAACTGGTGT
ATTGAAAGTTGTTAAAGTTTACTTAGCTGTAAAACGCCGCATCCAGCCGGGTGATAAGATGGCGGGTCGTCACGGTAACA
AAGGTGTTGTATCTAACATCTTGCCTGTAGAAGACATGCCGCACGATGCCAACGGTGTTCCTGTAGACGTGGTGCTTAAC
CCGCTGGGTGTACCGTCACGTATGAACGTGGGTCAGATTCTTGAGACTCACTTGGGCATGGCAGCGAAAGGTCTTGGCGA
CAAAATCGACAAGATGATGAAAGAGCAGCGCACTGTTCTTGAACTTCGTGAATTCTTAGACAAGATTTACAACAAAGTTG
GCGGCGAGCAAGAAGATCTTGACAGCTTAACTGATGATGAAATCTTGGCGCTTTCAGGCAACCTGCGTGCAGGTGTTCCT
TTGGCAACGCCTGTATTTGACGGTGCTGAAGAATCACAAATTAAAGAATTGCTAGAGCTTGGCGGCATTTCACGTACTGG
TCAAACAGTATTGTATGATGGCCGTACTGGTGAGCGTTTCGACCGTCCTGTAACTGTAGGTTACATGTACATGCTGAAAC
TGAACCACTTGGTAGACGACAAAATGCATGCGCGTTCTACTGGTTCTTATTCTCTTGTTACGCAGCAGCCATTGGGCGGT
AAAGCGCAGTTCGGTGGTCAGCGTTTCGGTGAGATGGAAGTCTGGGCACTGGAAGCATATGGCGCAGCGTACACGCTCCA
AGAAATGCTTACAGTTAAGTCGGATGACGTTGAAGGCCGTACCCGCATCTATAAGAACATTGTAGATGGCAACCATTATA
TGGATCCGGGCATGCCTGAATCGTTCAACGTATTGACCAAAGAGATCCGTTCTTTAGGTATCAACATTGAACTGAAAAAT
GGTGACTAA
>RpoB|ANC 4119 T|From APPR01000012.1|A. brisouii|ANC 4119 T
ATGGCATACTCATATACCGAAAAAAAACGGATCCGTAAGAATTTTGGTAATTTGCCTAAAGTGATGGACGTTCCGTACTT
GCTTTCGATTCAAGTCGACTCGTACAGAACATTCTTACAAGATGGCAAAACACCAAAAAATCGAGAAGATATCGGTCTTC
AGGCCGCATTTCGTTCAGTTTTTCCAATCGAAAGCTATTCTGGCAATGCTGCTTTAGAATTTGTTGAGTATAGCCTTGGT
AAGCCAGAGTTTGATGTACGCGAATGTATTCTTCGTGGCTCAACTTATGCGGCACCAATGCGTGTAAAAATTCGCTTGAT
CATTAAAGATCGCGAAACGAAATCAATCAAAGACGTCCGTGAACAAGAAGTCTATATGGGTGAAATGCCACTCATGACCG
AAAACGGTACGTTCGTGATTAACGGGACTGAGCGTGTTATCGTGTCTCAGTTACACCGTTCTCCTGGCGTGTTCTTTGAT
AGTGACAAAGGTAAAACGCACGCGAACAAAACTTTATATTCTGCTCGTATTATTCCTTACCGTGGTTCATGGTTGGATTT
CGAATTTGATATTAAAGATTTGGTTTACGTACGTATTGACCGTCGTCGTAAATTATTGGCAACAGTTATTTTACGTGCGT
TGAATTACACAGATGAACAAATCCTGAACTTGTTCTATGAAAAAGTTCCTGTGTATGTCGATATGGGCAGTTACCAGATT
GAATTGGTTCCAGATCGCCTGCGTGGTGAAATGGCACAGTTCGATATTACAGACAGCTCAGGTAAAGTAATTGTTGAACA
AGGTAAACGTATCAACGCACGTCATGTACGTCAAATGGAAGCTTCAGGTCTGACTAAACTGCCTGTTCCAGATGAATACT
TGTATGAGCGTATTATTGCAGAAAACGTGACTTTACGTGATGGTGAAGTGATTCCTGCAAATACCTTGCTCAGCCACGAT
ATTATGGTGAAATTGGCTGAAGGTGGTGTTAAGCAATTTAACATCCTGTTTACCAATGATATTGACCGTGGTTCATTCAT
TGCAGACTCTTTACGTGCAGATACAACATCTAGCCGTGATGAAGCATTGGTTGAAATTTATAAAGTGATGCGCCCAGGCG
AGCCACCAACCAAAGAAGCAGCAGAAAACTTGTTCCATAACTTGTTCTTCTCTACAGAACGTTATGACTTGTCACCTGTA
GGTCGCATGAAGTTCAACCGTCGTTTGGGTCGTCCATACGAAGTGGGTACAGATCAGAAATCTCGCGAAGTTGAAGGTAT
CTTGTCGAATGACGATATCATTGATGTAATGCGTATCTTGATCGAAATCCGTAACGGTAAAGGTGAAGTCGACGATATCG
ACCACTTGGGTAACCGTCGTGTTCGTTCTGTTGGTGAAATGACCGAAAACCAATTCCGTGTTGGTTTGGTTCGTGTTGAA
CGTGCTGTGAAAGAGCGTTTAAGCCAAGCAGAAACAGACAATTTGTCTCCACAAGATTTGATTAATGCTAAACCTGTTGC
TGCAGCAATCAAAGAATTCTTTGGTTCAAGCCAGTTGTCTCAGTTTATGGATCAAAACAACCCGTTGTCTGAGATTACAC
ACAAACGTCGTGTATCAGCACTTGGACCTGGTGGTTTGACTCGTGAACGTGCAGGCTTCGAAGTGCGTGACGTACACCAT
ACACACTATGGTCGTGTATGTCCGATTGAAACGCCTGAAGGTCCAAACATCGGTTTGATCAACTCGCTTTCTGTGTATGC
AAAAGCTAATGACTTTGGTTTCTTGGAAACTCCATACCGTAAAGTTGTTGATGGTCGTGTCACTGAAGAAACTGAATACC
TGTCTGCAATTGAAGAAGTGGGTACAGTTATTGCACAAGCCGACTCAGCAGTTGATGCTGAAGGTAACTTGATCGATGAG
ATGGTTACAGTTCGTCACCAAGGTGAAACTGTACGTATGCCGCCTGAAAAAGTGACGCATATGGATGTATCTGCACAGCA
GGTTGTATCTGTTGCAGCATCATTGATTCCATTCCTTGAACACGATGACGCGAACCGTGCATTGATGGGTTCAAACATGC
AACGTCAGGCTGTTCCGACTTTGCTTGCTGACAAGCCACTTGTTGGTACAGGTATGGAAGCAAACGTAGCACGCGACTCA
GGTGTATGTGTGATTGCCAACCGTGGTGGTGTAATCGAGTTTGTTGATGCTTCACGTGTTGTAATTCGTGTCAATGAAGA
TGAGATGATTGCTGGTGAAGCTGGTGTCGACATCTATAACTTGATCAAATATACACGTTCAAACCAAAATACCTGTATCA
ACCAGAAAGTTCTTGTGAACTTGGGTGATAAAGTGGGTCGTGGTGATGTATTGGCTGATGGTCCTTCTACCGATGGCGGT
GAGTTGGCACTTGGTCAAAACATGCGTGTTGCGTTCATGACTTGGAACGGCTTCAACTACGAAGACTCGATCTTGCTTTC
TGAACGTGTACTTCAAGAAGACCGTTTAACCTCGATTCATATCCAAGAATTGTCATGTGTAGCACGTGATACTAAATTGG
GTGCAGAAGAAATTACAGCTGATATTCCTAACGTTGGTGAAGCTGCACTGTCTAAACTGGATGAGTCTGGTATCGTTTAC
ATTGGTGCTGAAGTAACAGCAGGGGACATCCTTGTTGGTAAAGTGACACCAAAAGGCGAAACTCAGTTAACTCCAGAAGA
AAAATTGCTTCGTGCGATCTTTGGTGAAAAAGCGGCTGACGTAAAAGACTCTTCTTTACGTGTTCCGTCAGGCACTAAAG
GTACAGTCATCGACGTTCAAGTCTTTACTCGTGATGGTCTAGAGAAAGATGAACGTGCACAAGCAATTGAAAAAGCACAA
CTTGATGCTTACCGTAAAGATTTGAAAGAAGAATTCAAAATCTTTGAAGAAGCAGCACGTGAACGTATTATTCGCTTGTT
GACAGATCAAGAATCTAATGGCGGTGGTACAACCAAACGTGGCGACAAGCTTGCTGAATCTGTTCTATCAGGTCTTGAGC
TGGTTGATCTACTTGAAATTCAACCGACTGATGAAGCAATCGCTGAACGTTTAAGTCAAATTCAAGTGTTCTTGAAAGAG
AAGAGCGCTGAAATTGACGAGAAATTTGCTGAGAAAAAACGCAAACTTGCAACAGGTGACGAACTTACAACTGGTGTATT
GAAAGTTGTAAAAGTTTACTTGGCAGTGAAACGTCGTATCCAGCCTGGTGATAAAATGGCTGGTCGTCACGGTAACAAAG
GTGTTGTATCAAACATCTTGCCTGTAGAAGACATGCCACACGATGCCAATGGTGTTCCTGTTGACGTGGTATTGAACCCG
CTGGGCGTACCATCACGTATGAACGTGGGTCAGATTCTTGAAACTCACTTAGGTTTGGCTGCAAAAGGTCTTGGCGAGCA
AATCGACAAGATGCTTAAACAGCAACGCACAATGGCTGAACTACGTGATTTCCTTGACAAGATTTATAACAAAGTCGGTG
GTGAGCAAGAAGAGCTTGATACATTGACTGATGAAGAAATCTTGAAACTTTCAGGTAACTTGCGTAAAGGTGTACCTTTG
GCAACACCTGTATTTGATGGTGCTGAAGAAAGCCAAATCAAAGAGTTACTTGACCTTGCAGGCTACTCGAAGACTGGTCA
AATGGAGCTGTACGATGGTCGTACAGGTGAAAAATTTGATCGTCCTGTCACTGTAGGCTACATGTACATGCTCAAATTGA
ACCACTTGGTTGATGACAAGATGCATGCGCGTTCAACAGGTTCTTACTCGCTTGTAACGCAACAGCCGCTTGGTGGTAAA
GCACAGTTCGGTGGTCAGCGTTTCGGTGAGATGGAAGTCTGGGCACTTGAAGCATACGGTGCAGCATACACACTTCAAGA
AATGCTCACTGTGAAGTCGGATGACGTTGAAGGTCGTACCCGCATCTATAAGAACATTGTAGATGGCAACCATTATATGG
ATCCAGGTATGCCTGAATCATTCAACGTATTGACCAAAGAGATCCGTTCTTTAGGTATCAACATTGAACTGAAAAATGGT
GACTAA
>RpoB|NIPH 2245 T|From APQI01000002.1|A. calcoaceticus|CIP 81.8 T
ATGGCATACTCATATACCGAAAAGAAACGGATCCGTAAGAATTTTGGTAAATTGCCCCAAGTAATGGAAGCACCGTACTT
ACTTTCGATCCAGGTCGATTCGTATAGAACGTTCTTGCAAGGTGGCAAATCTCCAAAAAACCGCGAAGATATCGGTCTCC
AAGCCGCATTTCGTTCAGTTTTCCCTATAGAAAGTTATTCTGGCAATGCTGCTTTAGAATTTGTTGAGTATAGCCTTGGT
AAGCCTGAGTTTGATGTGCGTGAATGTATTTTACGTGGTTCGACTTATGCGGCACCAATGCGCGTAAAAATTCGTTTGAT
TATTAAAGATCGCGAAACTAAATCTATTAAAGACGTACGTGAACAAGAAGTCTACATGGGTGAAATGCCACTCATGACAG
ATAATGGTACCTTTGTGATCAATGGTACTGAGCGTGTAATCGTATCTCAATTACACCGTTCACCTGGTGTGTTCTTTGAT
CACGATAAAGGCAAAACACATTCAAGTGGTAAAGTACTTTATTCTGCACGTATTATTCCTTACCGTGGTTCATGGTTAGA
TTTTGAATTTGATGCAAAAGATTTAGTTTATGTACGTATTGACCGTCGTCGTAAATTATTAGCAACTGTTGTGTTGCGCG
CATTGGGTTATAACAATGAACAAATTTTGAATTTGTTCTATGAAAAAGTGCCTGTATATCTTGATATGGGTAGCTATCAA
ATTGACCTCGTTCCAGATCGTCTGCGTGGCGAAATGGCGCAATTTGATATTGCAGACAATGACGGTAAAATCATTGTTGA
GCAAGGTAAACGTATTAATGCACGTCACGTACGTCAAATGGAAGCTTCTGGTTTAGCTAAGCTATCAGTTCCTGATGAGT
ACCTGTATGAGCGTATCACTGCCGAAGATATTACTTTACGTAATGGTGATGTGATTGCTGCAAATACATTGTTAAGCCAT
GAAGTTATGGTGAAACTGGCAGAAGGCGGTGTTAAACAGTTCAATATCTTGTTTACGAACGATATTGACCGTGGTTCATT
TGTTGCTGACTCATTACGTGCTGACACAACATCTGGTCGTGAAGAAGCATTAGTTGAAATCTATAAAGTAATGCGCCCAG
GCGAGCCACCAACAAAAGAAGCTGCTGAAAACTTATTTAATAACTTATTCTTCTCTTCTGAACGTTATGACTTATCTCCA
GTAGGTCGTATGAAATTCAACCGTCGTTTGGGTCGCCCATACGAAGTTGGTACTGACCAGAAGTCACGTGAAGTAGAAGG
TATTTTATCGCACGAAGATATCATCGATGTATTACGTACATTAGTTGAAATCCGTAACGGTAAAGGTGAAGTCGATGATA
TCGATCACTTGGGTAACCGTCGTGTACGTTCTGTTGGTGAAATGACTGAAAACCAATTCCGTGTTGGTTTGGTTCGTGTT
GAACGTGCTGTTAAAGAACGTTTAAGCCAAGCAGAAACAGATAATTTATCTCCGCAAGATCTCATTAACGCAAAACCAGT
TGCAGCTGCGATCAAAGAATTCTTTGGTTCAAGCCAATTGTCTCAGTTTATGGATCAAAACAACCCATTATCTGAGATTA
CACATAAGCGTCGTGTATCAGCGCTTGGACCTGGTGGTTTAACACGTGAACGTGCGGGCTTTGAAGTACGTGACGTACAT
CAAACTCACTATGGTCGTGTATGTCCAATTGAAACGCCGGAAGGTCCAAACATTGGTTTGATCAACTCGCTTTCTGTTTA
TGCAAAAGCAAATGATTTTGGTTTCTTGGAAACACCTTACCGTAAAGTGGTAGATGGCCGAGTAACTGATGCTGTTGAAT
ACCTTTCTGCTATTGAAGAAGTAGGTACTGTTATTGCACAGGCCGATTCTGCGATAGATAAAGATGGTAACTTAACAGAA
GATTTTGTTTCTGTTCGTCACCAAGGTGACTTTGTACGTATGCCACCTGAAAAAGTGACGCATATGGATGTATCTGCACA
GCAGGTTGTATCTGTAGCTGCATCGCTTATTCCATTCCTTGAACACGATGACGCGAACCGTGCATTGATGGGTTCAAACA
TGCAACGTCAGGCGGTTCCTACTCTACGTGCGGATAAACCGCTTGTAGGTACAGGTATGGAAGCGAACGTTGCACGTGAC
TCGGGCGTATGTGTGATCGCAAACCGTGGTGGTGCGATTGAATATGTAGATGCTTCTCGTATCGTTATTCGTGTAAACGA
AGATGAAATGATTGCAGGTGAGGCTGGTGTAGATATTTACAATCTCATTAAATATACACGTTCTAACCAAAACACTTGTA
TCAACCAAAATATTATCGTGAATTTGGGCGACAAAGTTGCTCGCGGTGACATCTTGGCAGACGGTCCGTCAACAGATATG
GGTGAGCTTGCGCTTGGTCAAAACATGCGTGTAGCGTTCATGACGTGGAATGGTTACAACTACGAAGACTCGATTTTATT
ATCTGAGCGTGTACTTCAAGAAGACCGTTTAACTTCTATTCATATTCAAGAATTATCATGTGTAGCGCGTGATACTAAGT
TAGGTGCAGAAGAAATTACTGCCGATATTCCTAACGTAGGTGAAGCTGCACTTTCTAAACTTGATGAATCTGGTATCGTT
TATATTGGTGCGGAAGTTACTGCTGGTGACATCCTTGTTGGTAAAGTAACGCCTAAAGGTGAAACTCAGTTAACTCCTGA
AGAAAAATTGCTTCGTGCAATCTTTGGTGAGAAAGCGGCTGACGTTAAAGACTCATCTTTACGTGTTCCATCTGGTACTA
AAGGTACAGTTATCGATGTTCAAGTCTTCACGCGTGATGGCTTAGAGAAAGATGACCGTGCGATGGCAATTGAAAAAGCA
CAACTTGACGCTTACCGTAAAGACTTGAAAGAAGAATACAAGATCTTTGAAGAAGCAGCTCGTGAGCGTGTAATTCGTTT
GCTTAACGGCCAAGAGTCTAACGGTGGTGGTTCGACTAAACGTGGCGACAAGCTCGTTGACGGTATGTTGTCTGGTTTAG
AGCTTGTTGACTTACTTGAAATCCAACCTACAGATGAAGCAATTGCTGAACGTTTATCTCAAATTCAAGTGTTCTTGAAA
GAGAAGAGCGCAGAAATTGATGAGAAGTTTGCAGAGAAGAAACGTAAGCTTTCGACTGGTGATGAGTTAACAACAGGTGT
TCTGAAAGTTGTTAAAGTTTACCTAGCAGTTAAACGTCGTATTCAGCCTGGTGATAAAATGGCTGGTCGTCACGGTAACA
AAGGTGTTGTATCTAACATTTTACCTGTTGAAGACATGCCACACGATGCTAACGGTGTGCCGGTAGATATCGTATTGAAC
CCATTGGGTGTACCATCTCGTATGAACGTGGGTCAGATTCTTGAGACTCACTTGGGTATGGCAGCTAAAGGGCTTGGTGA
TAAAATCGAAAAAATGTTGAAAGAACAGCGCACAGTTTTAGAACTTCGCGAATTCTTAGACAAGATTTATAACAAAGTCG
GCGGCGAGCAAGAAGATCTTGATAGCTTAACTGATGCTGAAGTCTTAGCACTTTCAGGCAACTTACGTGCTGGTGTGCCT
TTAGCTACTCCTGTATTTGATGGTGCTGAAGAAAGTCAAATTAAAGACTTACTTGAATTAGCTGATATTTCGCGTACTGG
TCAAACAGTATTGTTTGATGGTCGTACGGGTGAACAGTTTGATCGTCCTGTAACTGTAGGTTACATGTATATGCTCAAAT
TGAACCACTTGGTTGATGACAAAATGCATGCGCGTTCAACAGGTTCTTACTCACTTGTTACTCAACAACCGCTTGGTGGT
AAAGCACAATTCGGTGGTCAGCGTTTCGGTGAGATGGAGGTCTGGGCACTCGAAGCTTACGGCGCAGCATATACACTTCA
AGAGATGTTAACTGTTAAGTCGGATGACGTTGAAGGTCGTACACGCATCTATAAGAATATTGTAGATGGTAACCATTATA
TGGATCCGGGTATGCCTGAATCGTTCAACGTATTGACCAAAGAGATCCGTTCTTTAGGTATCAACATTGAACTGAAAAAT
GGTGACTAA
>RpoB|ANC 4221 R|From LBG-EMBL|A. calcoaceticus-like (�A. rhizosphaerae�)|ANC 4221
atggcatactcatataccgaaaagaaacggatccgtaagaattttggtaaattgccccaagtaatggaagcaccgtactt
actttcgatccaggtcgattcgtatagaacgttcttgcaaggtggcaaaactccaaaaaaccgcgaagatatcggtctcc
aagccgcatttcgttcagttttccctatagaaagttattctggcaatgctgctttagaatttgttgagtatagccttggt
aagcctgagtttgatgtgcgtgaatgtattttacgtggttcgacttatgcggcaccaatgcgcgtaaaaattcgtttgat
cattaaagatcgcgaaactaaatctattaaagacgtacgtgaacaagaagtctacatgggtgaaatgccactcatgacag
acaatggtacctttgtgatcaatggtactgagcgtgtaatcgtatctcaattacaccgttcacctggtgtgttctttgat
cacgataaaggcaaaacacattcaagtggtaaagtactttattctgcacgtattattccttaccgtggttcatggttaga
tttcgaatttgatgcaaaagatttagtttatgtacgtattgaccgtcgtcgtaaattattagcaactgttgtgttgcgtg
cattgggttataacaatgaacaaatcttgaatttgttctatgaaaaagtacctgtatatcttgatatgggtagctatcaa
attgacctcgttccagatcgtctgcgtggcgaaatggcgcaatttgatattgcagacaatgatggaaaaatcattgttga
gcaaggtaaacgtattaatgcacgtcacgtacgtcaaatggaagcttctggtttagctaagctatcagttcctgatgagt
acctgtatgaacgtatcactgccgaagatattactttacgtaatggtgatgtgattgctgcaaatactttgttaagccat
gaagttatggtgaaacttgcagaaggcggtgttaaacagttcaatatcttgtttacgaacgatattgaccgtggttcatt
cgttgctgactcattacgtgctgacacaacatctggtcgtgaagaagcattagttgaaatctataaagtaatgcgtccag
gcgagccaccaacaaaagaagctgctgaaaacttatttaataacttattcttctcttctgagcgttatgacttatctcca
gtaggtcgtatgaagtttaaccgtcgtttgggtcgcccatacgaagttggtactgaccagaagtcacgtgaagtagaagg
tattttatcgcacgaagatatcatcgatgtattacgtacattagttgaaatccgtaacggtaaaggtgaagtcgatgata
tcgatcacttgggtaaccgtcgtgtacgttctgttggtgaaatgactgaaaaccaattccgtgttggtttagttcgtgtt
gaacgtgctgttaaagaacgtttaagccaagcagaaacagataatttatctccgcaagatctcattaacgcaaaaccagt
tgcagctgcaatcaaagaattctttggttcaagccaattgtctcagtttatggatcaaaacaacccattatctgagatta
cacataaacgtcgtgtttcagcgcttgggcctggtggtttaacgcgtgaacgtgcgggctttgaagtacgtgacgtacat
caaactcactatggtcgtgtatgtccaattgaaacgccggaaggtccaaacattggtttgatcaactcgctttctgtata
tgcaaaagcaaatgactttggtttcttggaaacaccttaccgtaaagtggtagatggccgagtaactgatgctgttgaat
acctttctgctattgaagaagtaggtactgttattgcacaggccgattctgcgatagataaagatggtaacttaacagaa
gattttgtttctgttcgtcaccaaggcgactttgtacgtatgccacctgaaaaagtgacgcatatggatgtatctgcaca
gcaggttgtatctgtagctgcatcgcttattccattccttgaacacgatgatgcgaaccgtgcattgatgggttcaaaca
tgcaacgtcaggcggttcctactctacgtgcggataaaccgcttgtaggtacaggtatggaagcgaacgttgcacgtgac
tcgggtgtatgtgtgatcgcaaaccgtggtggtgcgattgaatatgtagatgcttctcgtatcgttattcgtgtaaacga
agatgaaatgattgcaggtgaggctggtgtagatatttacaacctcattaaatatacacgttctaaccaaaacacttgta
ttaaccaaaatattatcgtgaatttgggcgacaaagttgctcgcggtgacattttggcagacggtccgtcaacggatatg
ggtgagcttgcgcttggtcaaaacatgcgtgtagcgttcatgacgtggaatggttacaactatgaagactcgatcttgtt
atctgagcgcgtacttcaagaagaccgtttaacttctattcatattcaagaattatcatgtgtagcgcgtgatactaagt
taggtgcggaagaaattactgccgatattcctaacgtaggtgaagctgcactttctaaacttgatgaatcaggtatcgtt
tatatcggtgcggaagttactgctggtgacatccttgttggtaaagtaacgcctaaaggtgaaacacagttaactccaga
agaaaaattgcttcgtgcaatctttggtgagaaagcagctgacgttaaagactcatctttacgtgttccatctggtacta
aaggtacagttatcgatgttcaagttttcactcgtgatggcttagagaaagatgaccgtgcgatggcaattgaaaaagca
cagcttgatgcttaccgtaaagacttgaaagaagaatacaagatctttgaagaagcagctcgtgagcgtgtaattcgttt
gcttaatggccaagagtctaacggcggtggttcgactaaacgtggcgataagctcgttgaaagtatgctatctggtttag
agcttgttgacttacttgaaattcaacctacagacgaagcaattgctgaacgtttatctcaaattcaagtgttcttgaaa
gagaagagcgcagaaattgatgagaagtttgcagagaagaaacgtaagctttcgactggtgatgagttaacaacaggtgt
tctaaaagttgttaaagtttacctagcagttaaacgtcgcattcagcctggtgataaaatggctggtcgtcacggtaaca
aaggtgttgtatctaacattttacctgttgaagacatgccacacgatgctaacggtgtaccagtagatatcgtattgaac
ccattgggtgtaccatctcgtatgaacgtgggtcagattcttgagactcacttgggtatggcggctaaagggcttggtga
taaaatcgaaaaaatgttgaaagaacagcgcacagttttagaacttcgcgaattcttagacaagatttataacaaagtcg
gcggcgagcaagaagatcttgacagcttaactgatgctgaagtcttagctctttctggcaacttacgtgctggtgtgcct
ttagctactcctgtatttgatggtgctgaagaaagccaaattaaagacttacttgaattagctgacatttcacgtactgg
tcaaacagtattgtttgatggtcgtacaggtgaacagtttgatcgtcctgtaactgtaggttacatgtacatgctcaaat
tgaaccacttggttgatgacaaaatgcatgcgcgttcaactggttcttactcacttgttacacagcaaccgcttggtggt
aaagcacagttcggtggtcagcgtttcggtgagatggaggtctgggcactcgaagcttacggcgcagcatatacacttca
agagatgttaactgttaagtcggatgacgttgaaggtcgtacacgcatctataagaatattgtagatggtaaccattata
tggatccgggtatgcctgaatcgttcaacgtattgaccaaagagatccgttctttaggtatcaacattgaactgaaaaat
ggtgactaa
>RpoB|ANC 4603 T|From MBDL01000001.1|A. celticus|ANC 4603 T
atggcatactcatataccgaaaagaaacggatccgtaagaattttggtaaattgcccaaggtaatggacgttccgtactt
gctcgcgattcaagtcgactcgtacagaactttcttgcaagatggcaaaactccaaaaaaccgcgaagatatcggtctcc
aagccgcatttcgttcagtttttcctatagaaagttattctggcaatgctgctttagaatttgttgagtatagtcttggt
aagcctgagtttgatgtgcgcgaatgtattcttcgcggttcaacttatgcggcgccaatgcgtgtaaaaattcgtttgat
cttaaaagatcgcgaaactaaatcaattaaagacgttcgtgaacaagaagtctacatgggcgaaatgccgctcatgacag
ataacggtaccttcgttattaatggtactgaacgtgtaatcgtatctcaattacaccgttcaccaggtgtgttctttgac
cacgataagggcaaaacccattcaagtggtaaagtactttattctgcgcgtattattccttaccgcggttcatggttaga
ctttgaatttgatgcaaaagaccttgtatttgttcgtattgaccgtcgtcgtaagttattagcgaccgttatattacgtg
cattgggttataacaattcacaaattcttgatttgttctatgaaaaagtacctgtatatctagatatgggtagttatcag
attgatctagtgcctgaacgcctgcgtggcgaaatggctcaatttgatatcgtagataatgatggtaaaaccattgttga
gcaaggcaaacgtattaatgcgcgccatgttcgtcaaatggaagcatctggtttagagaaactctctgttcctgatgaat
acttgtatgagcgtattattgccgaagacgtggctttacgtggcggtgatgtgattgctgccaatacagtattaagtcat
gaaattatggtgaaattggctgaaggtggtgttaaacaatttaacattctattcaccaatgatattgaccgtggttcatt
cattgcagattcattacgtgcagataccacgacgggtcgtgaagaagcactggttgaaatctacaaagtgatgcgcccag
gcgagccaccaacaaaagaagctgctgaaaacttattcaacaacttattcttctcttctgaacgttatgatttgtcacct
gttggccgcatgaagttcaaccgtcgtttgggtcgtccttacgaagtaggtacagatcagaagtctcgtgaagttgaagg
tattctttcgaatacagatattactgacgttctaaaaacattggttgaaattcgtaacggtaaaggtgaagtcgatgata
tcgatcacttgggtaaccgtcgcgtacgttcagttggtgaaatgaccgagaaccaattccgtgtgggtctggttcgtgtt
gaacgtgcagtgaaagaacgtttaagccaagctgaaacagacaacttgtctccgcaagatttaatcaatgcgaagcctgt
ggcagctgcaatcaaagaattctttggttcaagccaattgtctcagttcatggaccaaaacaatccattgtctgaaatta
cacataaacgtcgtgtatcagcacttgggcccggcggtttgacacgtgagcgtgcaggctttgaagtacgtgacgtacat
caaactcactacggtcgcgtatgtccaattgaaacgcctgagggtccaaacattggtttgatcaactcgctttcagttta
tgcaaaatgtaataactttggtttcttagaaacaccataccgtaaagttgttgatggtcgcgtaacggatgatgttgaat
atttatctgccattgaagaagtaggtactgtgattgcacaggccgattctggtgtagataaagacggtaacttattagaa
gacttcgtatctgttcgtcaccaaggtgacttcgtacgcatgcctcctgaaaaagtaacgcatatggacgtttcagctca
gcaggttgtatctgttgctgcgtcacttattccgttccttgaacacgatgacgcgaaccgtgcattgatgggttcaaaca
tgcaacgtcaggctgtgcctacacttattgctgacaaaccgcttgttggtacgggtatggaagcacacgtagcgcatgac
tcgggtgtatgtgtactggctcatcgtggtggtcgtatcgaatttgttgacgcttcacgtgttgtgattcgcgtaaacga
agatgaaatgattgcgggtgaagcaggtgtagatatctacaacctgatcaaatacacgcgttcgaaccagaacacttgta
ttaaccagaaagtgcttgtgaagcttggcgataaagttggccgtaatgacgtactggctgatggtccatcaacagatggt
ggcgagttagcacttggtcaaaacatgcgcgttgcgttcatgacgtggaatggttacaactatgaagactcgatcttact
ttcagaacgtgtacttcaagaagaccgtttaacctcgattcatattcaagaattgtcatgtgtagcacgtgatactaagt
taggtgcagaagaaattactgcggatattcctaacgtgggtgaagctgcactgtctaaattggatgaatcgggtatcgtt
tatatcggtgctgaagtcactgctggtgatattcttgttggtaaagtaacaccgaaaggtgaaacgcaattgacaccaga
agaaaaattgcttcgtgcaatcttcggtgaaaaagcggctgacgttaaagattcatctttacgtgtatcttcaagtgtta
aaggtactgtgattgacgttcaagtgtttacccgtgatggtcttgagaaagatgatcgtgcacaagcaattgaaaaagca
caacttgatgcttaccgtaaagacttgaaagaagaatacaaaatcttcgaagaagcagcacgtgaacgtattgttcgttt
gttgaaaggtcaagaatcgaatggtggcggtactactaagcgtggcgataaattgtcagaagacatgttgtcagctttgg
aacttgttgatctgcttgagattcaaccgaatgacgaagcaattgctgagcgtttaactcaaattcatgtgttcttgaaa
gagaagagctttgaaattgatgaaaaatttgctgagaaaaaacgcaaactttcgacaggcgatgagttaacaacgggtgt
attgaaagttgttaaagtttatcttgctgtgaaacgtcgcatccagccgggtgataaaatggcgggtcgtcacgggaaca
aaggtgttgtatcaaacatcttacctgtagaagacatgccacatgatgcaaacggcgtacctgttgatatcgtgttaaac
ccgttgggtgtaccatcacgtatgaacgtgggtcagattcttgagactcacttgggtatggctgcaaaaggtcttggcga
tcagctcgacaaaatgttgaaagagcaacgtactgttctagaactacgttcattcttagacaagatttataataaagttg
gtggcgagcaagaagatcttgatagcttaactgatgatgagatcttggtactttcaggtaacttgcgtgcaggtgtgcct
ttagcaacaccagtattcgatggtgctgaagaaagccaaattaaagatttacttgaacttgcgaacatatcacgtactgg
tcaaacagtactttatgatggacgtacaggtgaacgttttgaccgtccagtaactgtaggttacatgtacatgttgaaac
taaaccacttggtagacgacaaaatgcatgcgcgttctacaggttcttactcacttgtgactcaacagccgcttggtggt
aaagcacaattcggtggtcagcgtttcggtgagatggaagtctgggcacttgaagcatatggtgctgcgtacacactcca
agaaatgcttacagttaagtcggatgacgttgaaggtcgtacccgtatctacaaaaacattgtagatggaaaccattaca
tggatccgggtatgcctgagtcattcaacgtattgaccaaagagatccgttctttaggtatcaacattgaactgaaaaat
ggtgactaa
>RpoB|ANC 5900 T|From RCHC01000001.1|A. chengduensis|WCHAc060005 T
atggcatactcatataccgaaaagaaacggatccgtaagaattttggtaaattgcccaaagtgatggatgttccgtactt
gctcgcgatccaagtcgactcgtaccgaactttcttgcaagacggtaaaactccaaaaaaccgcgaagatatcggtctcc
aagccgcatttcgttcagtttttcctattgaaagttattctggcaatgctgctttagaattcgttgagtatagtcttggt
aaaccagaatttgatgtgcgcgaatgtattcttcgtggctcaacttttgcggcaccaatgcgtgtaaaaattcgtttgat
catcaaagatcgtgaaacgaaatcaatcaaagacgtacgtgaacaagaagtgtacatgggtgaaatgccactcatgaccg
acaacggtacttttgtcatcaatggtactgagcgtgtaatcgtatctcaattacaccgttcgccaggcgtgttctttgac
cacgataaaggcaagacacactcaagcggtaaagtactttactcagcacgtatcattccttaccgtggttcatggttgga
tttcgaatttgatgcgaaagaccttgtatatgtacgtatcgaccgccgtcgtaaattgcttgcgactgtggttttacgtg
cgcttggttatggcaacgaacaaattctcgatatgttctacgagaaagtgcctgtatacctagacatgggtagctaccaa
atcgatctagtgcctgaacgcctacgtggtgaaatggcgcagtttgatattgctggtgctgatggcaaagtaattgttga
acaaggtaaacgtattaacgcgcgccacgttcgtcaaatggaagcatctggcttagaaaaattatcagtgcctgatgaat
acctatacgaacgtattattgctgaagacgtcgctctacgtgacggtgaagtgattgcagcgaatactgtattgagccat
gaaatcatggtgaaattggctgaaggcggtgttaaacagtttaacgtattgtttaccaatgacattgaccgcggttcatt
cattgctgacacattacgtgcagatacaacatctggtcgtgaagaagcacttgtagaaatctacaaagtgatgcgtccag
gcgagccaccaacgaaagaagctgcagaaaacttgtttaataacttgttcttctcttctgaacgttatgacttgtcacct
gttggacgtatgaagttcaaccgtcgtttaggtcgtccttacgaagttggtactgatcaaaaatcacgtgcagttgaagg
catcctttctaacagcgacatcactgatgtattaaaaacattagttgaaattcgtaacggtaaaggcgaagtcgacgata
tcgatcacttgggtaaccgtcgtgttcgttctgttggtgaaatgactgaaaaccaattccgtgttggtctagttcgtgta
gaacgtgctgtgaaagagcgtttgtctcaagcagaaactgataacttgtctccgcaagatttaatcaatgcgaagccagt
cgctgctgcaatcaaagaattctttggttcaagccaattgtctcagttcatggaccaaaacaacccgttgtctgaaatta
cacacaaacgccgtgtatcagcattgggcccgggtggtttgactcgtgaacgcgcaggcttcgaagtgcgtgacgtacat
caaactcactatggtcgtgtatgtccaattgaaacgcctgaaggtccaaacattggtttgatcaactcgctttctgttta
tgcaaaatgtaataacttcggtttcttggaaactccataccgtaaagttgttgatggtcgtgtaacagatgacgttgaat
acttatctgcaattgaagaagtaggtactgttattgcacaggccgattctatggttgatgcagatggtagcttattagaa
gaattcgtatctgtacgtcaccaaggtgacttcgtacgtatgcctccagaaaaagtaacgcacatggatgtatctgcaca
gcaggttgtatctgtggcagcgtcacttattccattccttgaacacgatgacgccaaccgtgcattgatgggttcaaaca
tgcaacgtcaggctgttccgactttgcgtgctgataagccacttgttggtacaggtatggaagcaaacgtagcacatgac
tctggcgtgtgtgtacttgctggtcgtggcggtcgtatcgaatttgttgacgcatcacgtatcgtgattcgtgtgaacga
agaagagatggtagcgggtgaagcaggtgtagatatctacaacttgatcaaatacacacgttcaaaccaaaacacatgta
ttaaccaaaacgttgttgtacgtttaggtgacaaagttgcacgtggcgatgttcttgctgatggtccatcaacagatggc
ggtgagcttgcacttggtcaaaacatgcgtgtagcgttcatgacttggaacggttacaactacgaagactcgatcttatt
atctgagcgtgtacttcaagaagaccgtttaacttcgattcatatccaagaattatcatgtgtagcgcgtgatacaaaat
tgggtgctgaagaaatcactgctgatatcccgaatgtgggtgaagctgcgctttctaaacttgatgaatcaggtatcgtt
tacattggtgcggaagttactgctggcgacatccttgttggtaaagtaacgcctaaaggtgaaacgcagttaacgccaga
agaaaaattgcttcgtgcaatcttcggtgaaaaagcagctgacgttaaagattcatctttacgtgtatcttcaggtgtta
aaggtactgttattgatgttcaagtgtttacacgtgacggtcttgaaaaagacgaacgtgctcaagcaattgaaaaagca
cagcttgatgcataccgtaaagacttgaaagaagagttcaaaatcttcgaagaagcggcacgtgaacgtattgttcgctt
gttaaaaggtcaagaatctaacggtggcggtacaactaaacgtggcgataagttaacagaagatttattgactggtttag
aacttccagacttgttggaaattcaaccagttgatgaaggtatcgcagaacgtttaactcaaattcaagtgttcttaaaa
gagaagggcattgaaattgatgagaaatttgctgagaaaaaacgcaaactttctacaggtgatgagcttacaactggcgt
attgaaagttgttaaagtttacttagctgtaaaacgtcgcatccaaccgggtgataaaatggcgggtcgtcacggtaaca
aaggtgttgtatctaacatcctacctgtagaagacatgccacacgatgcaaacggtgtacctgttgatatcgtattgaac
ccgctcggtgtaccttcacgtatgaacgtgggtcagattctagaaactcacttgggtatggctgcaaaaggtcttggcga
tcaaatcgacaagatgatgcaagagcaacgtaccgtacttgagcttcgtgcattcttagacaagatttacaacaaagttg
gtggcgaacaagaagatcttgatagcttaactgatgaagaaatcttggtactttcaggtaacttgcgtaaaggtgttcct
ttagcgactcctgtatttgacggtgctgaagaaggccaaatcaaagaattgcttgaacttgcgaacatctcacgtactgg
tcaaacagtattgtttgatggccgtactggtgaacgtttcgaccgtcctgtaactgtaggttacatgtacatgctgaaac
tgaaccacttggtagatgacaagatgcatgcgcgttctactggttcttactctctagtaacgcaacagccattgggcggt
aaagctcaattcggtggtcagcgtttcggtgagatggaggtctgggcactagaagcttacggtgcagcatacacgcttca
agaaatgctaactgtgaagtcggatgacgttgaaggtcgtacccgtatctacaaaaacattgtagatggtaaccattata
tggacccaggtatgcctgaatcgttcaacgtattgaccaaagagatccgttctttaggtatcaacattgaactgaaaaat
ggtgactaa
>RpoB|ANC 5730 T|From CP032134.1|A. chinensis|WCHAc010005 T
atggcatactcatataccgaaaagaaacggatccgtaagaattttggtaaattgccgagcgtcatggacgctccgtactt
gctcgcgattcaagttgactcgtacagaacgttcttacaaggcggcaaaacaccaaaaaatcgcgaagatatcggtcttc
aagctgcatttcgttcagtttttcctatagaaagttattctggcaatgctgctttagaatttgttgagtatagtcttggt
aagcctgagtttgacgttcgcgaatgtattcttcgtggctcaacttatgcagcaccaatgcgcgtaaaaattcgtctgat
cattaaagatcgcgaaaccaagtcgattaaagacgtacgcgagcaggaagtgtacatgggtgaaatgccactcatgactg
agaatggtacttttgtgatcaacggtactgagcgtgtaatcgtatctcagttacaccgttcacctggtgtgttcttcgat
catgacaaaggcaaaacgcattccagcggtaaagtgctttattcagcacgtatcattccttaccgtggttcatggttaga
ctttgagtttgatgccaaagatctggtatatgttcgtattgaccgtcgtcgtaaactgcttgcaacagttgttttacgtg
cactgggttacagcaacgaacagatcctggaaatgttctacgagaaagtacctgtttacctggatatgggcagctaccag
attgacctggtgcctgaacgtcttcgtggtgaaatggcgcagttcgatattgttgacaatgatggtaaagcgatcgttga
acagggtaaacgtattaatgcacgtcatgtacgtcagatggaagctgcgggtttaactaagctttctgtacctgatgaat
acctgtatgagcgtattactgctgaagatatcactttacataatggtgatgtgattgctgccaatactgtgcttagccat
gaaatcatggtgaaaattgcagaaggcggaatcaagcagttcaatatcctgtttaccaatgacattgaccgtggtccgtt
cattgcagactctttacgtgcagatacaacatccggtcgtgaagaagcacttgtagaaatctacaaagtgatgcgtccag
gtgagccaccgactaaagaagcagctgaaaatctgttcaataacttattcttctcaactgagcgttatgacttatcgcca
gtgggtcgtatgaagttcaaccgtcgtctgggtcgtccatacgaagtcggtacagatcagaaatcacgtgaagttgaagg
tattctgtctaacgcagacattacagacgtactgaaaacactggttgaaatccgtaacggtaaaggcgaagtcgatgata
tcgatcacctgggtaaccgtcgtgtacgttcagttggtgaaatgacagaaaaccagttccgtgtaggtctggtacgtgtt
gaacgtgcggtaaaagagcgtttatcacaggctgaaacagataacctgtctccacaggatctgatcaatgcaaaacctgt
tgcagctgcaatcaaagaattctttggttcaagccagttgtctcaattcatggatcagaacaacccattgtctgaaatta
cacacaaacgtcgtgtatcagcgctcggtcctggtggtctgacacgtgaacgtgcaggctttgaagtacgtgacgtacat
cagactcactacggtcgtgtatgtccgattgagactcctgaaggtccaaacattggtttgatcaactcactttcagttta
tgcgaaatgtaataacttcggtttcctggaaactccataccgtaaagttgttgatggtcgtgtaacggatgatgttgaat
atttatctgcgattgaagaagtgggtactgtgattgcacaggccgattcgattgttgataaagaaggtaatttacaggaa
gaattcgtatctgtacgtcaccagggcgacttcgtacgtatgcctcctgaaaaagtaacgcatatggatgtatctgctca
gcaggttgtatctgttgctgcgtcactgattccgttccttgaacacgatgatgccaaccgtgcattgatgggttcaaaca
tgcagcgtcaggctgttcctacattgcttgctgacaaaccattggttggtactggtatggaagcaaacgtagcgcacgac
tctggtgtgtgtgtgattgcgaaacgtggcggacgtatcgagtttgttgatgcttcccgtgtggttatccgtgttaatga
agacgaaatgatcgctggtgaagcaggtgtggatatctacaacctgattaaatacacccgttcgaaccagaacacctgta
tcaaccagaaagtgcttgtaagcctgggtgataaagtaggtcgtggtgatgttcttgctgatggtccatcgactgacggt
ggtgaacttgcacttggtcagaacatgcgcgtcgcgttcatgacctggaacggttataactacgaagattcgatcttact
ttctgagcgtgtgcttcaggaagatcgtctgacttcgattcatattcaggaactgtcatgtgtagcacgtgataccaagt
taggtgcagaagaaattactgctgatattcctaacgtgggtgaagctgcgctgtctaagctggatgaatcaggtattgtt
tacattggtgctgaagtaactgcgggtgacatccttgttggtaaggtaacacctaaaggcgaaacgcaattaacaccgga
agaaaaactgcttcgtgcaatcttcggtgaaaaagcagctgatgttaaagactcgtctttacgcgttccatcaggtacga
aaggtactgtgattgatgttcaggtgtttacacgtgatggcatcgaaaaagatgaacgtgctcaggcaattgaaaaatct
cagcttgattcttaccgtaaagatctgaaagaagaatataaaatattcgaagaagctgctcgtgaacgtattgttcgctt
gttgaaaggtcaggaatccaacggtggtggtacaacacgtcgtggtgacaaactgactgaagatctgttgtcaggtcttg
agctggttgatctgcttgaagtacagcctgtagatgaaggtattgcagagcgtctgactcagatccaggtattcctgaaa
gaaaagagcattgaaattgatgagaagtttgctgagaaaaaacgcaaactttctacaggtgatgaactgacaacgggcgt
actgaaagttgttaaagtttacttagctgttaaacgtcgtattcagcctggtgataaaatggcgggtcgtcacgggaaca
agggtgttgtatccaacattctgcctgtagaagatatgccgcatgatatccatggtgtgcctgttgatatcgtgttgaat
ccactgggtgtaccatcacgtatgaacgtgggtcagattctcgaaactcacctgggtatggcagcaaaaggtctgggcga
aaaaattgacaagatgttgcagcagcagcgtactgttattgaattacgtgaattcctggacaagatctataacaaagttg
gtggtgagcaggaagacctggacagcctgactgatgatgagatcctggttctgtctggtaacctgcgtaaaggtgttcca
ttagcgactccagtatttgatggtgctgaagaaagtcagatcaaagatctgcttgaacttgcagacatttcacgtactgg
tcagaccgtattgtatgatggacgtacaggtgagcgtttcgaccgtcctgtaactgtcggttatatgtacatgctgaaac
tgaaccacctggttgatgacaagatgcatgcgcgttctacaggttcttattcacttgttacacaacagccactgggtggt
aaagctcagttcggtggtcagcgtttcggtgagatggaagtctgggcacttgaagcatacggtgcagcttatacactgca
ggaaatgctgactgtgaagtcggatgacgttgaaggtcgtacccgcatctataagaacattgtagatggtaaccattata
tggatccgggcatgcctgaatcgttcaacgtattgaccaaagagatccgttctttaggtatcaacattgaactgaaaaat
ggtgactaa
>RpoB|NIPH 2036 T|From ATGK01000017.1|A. colistiniresistens|NIPH 2036 T
atggcatactcatataccgaaaagaaacggatccgtaagaattttggtaaattgccccacgtaatggaagcaccgtactt
actttcgattcaggtcgattcgtaccgtacattcttacaaggcggtaaaacaccaaaaaatcgcgaagatatcggtctcc
aagccgcatttcgttcagtttttcctattgaaagttattctggcaatgctgctttagaatttgttgagtatagccttggt
aagcctgagtttgacgtacgtgaatgtattttacgtggttcaacttatgcggcaccaatgcgcgtaaaaattcgtttgat
catcaaagatcgtgaaacgaaatcaattaaagacgttcgtgaacaagaagtttacatgggtgaaatgccactcatgaccg
ataacggtacattcgttattaacggtactgagcgtgtaatcgtatctcaattacaccgttcgccaggcgtattctttgac
catgacaagggtaaaacccactcaagcggtaaagtgttgtattcagcacgtattattccttaccgtggttcatggttaga
ctttgaatttgatgccaaagatttagttttcgtacgtattgaccgtcgtcgtaagttgcttgcaacggtgattttacgtg
ccttgaattatagcaatgaacaaatcttgaatttgttctatgaaaaagtacctgtatatcttgatatgggtagctatcaa
attgacctcgttccagatcgcttacgtggtgagatggcgcaatttgatatcttggataacgatggcaaaacaatcgttga
acaaggtaaacgtattaatgcacgtcacgtacgtcaaatggaagcggcgaacttagccaagctttctgtacctgatgagt
atttgtatgagcgtattacggctgaagacattacactgaaaagtggtgatgtgattcctgccaataccgtacttagccat
gaaattatggtgaagttggctgaaggtggtgttaagcagtttaacatcctgttcaccaatgacatcgatcgtggttcttt
cgttgcagataccttgcgcgcagatactacgacaggccgtgaagaagcgcttgtcgaaatctataaagtgatgcgtccag
gtgagccaccaaccaaagaagctgctgaaaacttattcaacaacttgttcttctcttctgagcgttatgacctgtctcca
gtcggtcgtatgaagttcaaccgtcgtttgggtcgtccttacgaagtgggtactgatcagaagtcacgtgaagttgaagg
tattttatcgcacgacgatatcatcgatgtattgcgtacattggttgagattcgtaacggtaaaggtgaagtcgatgata
tcgatcacttgggtaaccgtcgtgtacgttctgtaggcgaaatgacagaaaaccaattccgtgttggtttagtccgtgtt
gaacgtgctgttaaagaacgtttaagccaagcagaaacagataacttgtctccacaagatttgatcaatgcgaaaccagt
tgctgctgcaatcaaagagttctttggttcaagccagttgtctcagttcatggaccaaaacaatccattgtctgagatta
cacacaaacgtcgtgtatctgcgcttggtcctggtggtttgacacgtgaacgtgcgggcttcgaagtacgtgacgtacat
caaactcactatggtcgtgtttgtccaattgaaacacctgaaggtccaaacattggtttgatcaactcgctttctgtcta
tgctaaagcgaatgacttcggtttcttggaaacaccttaccgtaaagttgtagatggtcgtgtgactgatgaagttgaat
acttatctgcaattgaagaagtagggactgtcattgcacaggccgattctgcagttgataaagatggtacgttaactgaa
gaaatggtttctgtacgtcaccaaggtgatttcgttcgtatgtcgcctgagcgcgtaacccatatggacgtttctgcgca
acaggttgtatctgtcgcagcgtcattgattccattccttgaacacgatgatgcgaaccgtgcattgatgggttcaaaca
tgcaacgtcaggctgtgcctaccttacgtgctgacaagccgcttgttggtacgggtatggaagcaaacgtagcacgtgac
tcaggtgtatgtgtgatcgccgatcgtggtggtgcaattgaatatgtagatgcatctcgtatcgtgattcgtgtcaacga
agatgaaatgatcgcgggtgaagcaggtgtagatatctataacctgatcaaatatacacgttcaaaccaaaatacatgta
ttaaccaaaatgtcatcgtgaacttgggcgacaaagttgctcgtggtgatatcttggctgacggtccatcgactgacatg
ggtgaacttgcgctgggtcaaaacatgcgcgtcgcgttcatgacgtggaacggttataactacgaagactcgatcttact
ttctgagcgtgtacttcaagaagaccgtctaacgtcgattcacattcaagaattgtcatgtgtagcgcgtgataccaagt
taggtgcagaagaaattactgccgatattcctaacgtcggtgaagctgctctgtctaaattggatgagtcaggtattgtt
tatatcggtgctgaagtgactgcgggtgatatccttgttggtaaggtaacacctaaaggtgaaactcagttaacgcctga
agaaaaattacttcgcgcaatctttggtgaaaaagcggctgacgtaaaagactcgtctttacgtgttccgtctggtacca
aaggtacagtgattgacgttcaagtcttcacacgtgatggtttggaaaaagatgaacgtgcacaagcaattgagaaagct
cagcttgacgcataccgtaaagacttgaaagaagaatacaaaatcttcgaagaagcagcacgtgaacgtattgttcgttt
gttgaaaggtcaagaatctaacggtggtggttcaaccaaacgtggcgataaactttctgaagacgtattgtctggtttag
agttggttgacttacttgaaatccagccgactgatgaagcaatcgcagagcgtttaactcaaattcaagtgttcttgaaa
gagaagagctacgagattgacgagaagtttgctgagaagaaacgtaaactttctacaggtgatgaattaacaacgggtgt
attgaaagttgttaaggtttaccttgcggtgaaacgtcgtatccagcctggtgataagatggcgggtcgtcacggtaaca
agggtgttgtatctaacatcttaccggttgaagacatgccgcatgatgcgaatggtgtaccagtcgacatcgtattgaat
ccactaggtgtaccgtcacgtatgaacgtgggtcagattcttgagactcacttaggtatggcggccaaaggtcttggcga
taaaatcgaaaaaatgttgaaagaacaacgtacagtgattgaactgcgtgaattcttagacaagatttataacaaggttg
gtggtgagcaggaagagcttgatagcttgactgatgcagaaatcttggcgctttcaggcaacttacgtgctggtgttcca
ttggcaacacctgtatttgatggtgctgaagaaagccagatcaaagacttgcttgaacttgctgacatctcacgtactgg
tcaaacggtattgtttgacggacgtacaggtgaacagtttgaccgtcctgtaactgtaggttacatgtacatgctcaaat
tgaaccacttggttgatgacaagatgcatgcgcgttcaacgggttcttactcacttgtgactcaacagccgcttggtggt
aaagcacaattcggtggtcagcgtttcggtgagatggaagtatgggcacttgaagcatacggtgcagcatatactctcca
agaaatgcttactgtgaagtcggatgacgtcgaaggccgtacacgcatctataagaacattgtagatggtaaccattata
tggatccgggtatgcctgaatcgttcaacgtattgaccaaagagatccgttctttaggtatcaacattgaactgaaaaat
ggtgactaa
>RpoB|ANC 3623 T|From APSA01000001.1|A. courvalinii|ANC 3623 T
atggcatactcatataccgaaaagaaacggatccgtaagaattttggtaaattgccccacgtaatggaagcaccgtactt
actttcgattcaggtcgattcgtaccgtacattcttacaaggcggtaaaacaccaaaaaatcgcgaagatatcggtctcc
aagccgcatttcgttcagtttttcctattgaaagttattctggcaatgctgctttagaatttgttgagtatagtcttggt
aagcctgagtttgacgtacgtgaatgtattttacgtggttcaacttatgcagcaccaatgcgcgtaaaaattcgtttgat
cattaaagatcgtgaaacgaaatcaattaaagacgttcgtgaacaagaagtttacatgggtgaaatgccactcatgaccg
ataacggtacattcgttattaacggtactgagcgtgtaatcgtatctcaattacaccgttcacctggcgtattctttgac
catgacaagggtaaaacccactcaagcggtaaagtgttgtattcagcacgtattattccttaccgtggttcatggttaga
ctttgaatttgatgcaaaagatttagtattcgtacgtattgaccgtcgtcgtaagttgcttgcaacggtgattctacgtg
ccttgaattataccaatgaacaaattctgaatttgttctacgaaaaagtacctgtctatcttgacatgggtagctatcaa
attgacctcgttccagatcgtttacgcggtgaaatggcgcaatttgatatcttggacaatgatggtaaaaccattgttga
acagggtaaacgtattaatgcacgtcacgtacgtcaaatggaagctgcgaacttagccaagctttctgtacctgatgaat
atttatatgagcgtattactgctgaagatatcaccctgaaaagtggtgatgtaattcctgcgaataccgtgcttagccat
gaagtaatggtgaagttggctgaaggtggtgttaaacaatttaacatcctgttcaccaatgacatcgatcgtggtccttt
cgttgcagatacattacgtgcagataccacaactggccgtgaagaagcgctggttgaaatctataaagtcatgcgtccag
gcgagccgccaacgaaagaagctgctgaaaacttattcaacaacctgttcttctcttctgagcgttatgacctttctcca
gtgggtcgtatgaagttcaaccgtcgtttgggtcgtccttacgaagtgggtactgatcagaagtcacgtgaagttgaagg
tattttatcgcacgaagatatcattgatgtactgcgtacattggtagaaatccgtaacggtaaaggtgaagtcgacgata
tcgaccacttgggtaaccgtcgtgtacgttctgttggtgaaatgactgaaaaccaattccgtgttggtctagttcgtgtt
gaacgtgctgttaaagagcgtttaagccaggcagaaacagataacttgtctccacaagatttaatcaacgcgaaaccagt
tgctgctgcaatcaaagaattctttggttcaagccagttatctcagttcatggaccaaaacaacccattgtctgagatta
cacacaaacgtcgtgtatctgcgcttggtcctggtggtttgacacgtgaacgcgcgggcttcgaagtacgtgacgtacat
caaactcactatggccgtgtatgtccaattgaaacgcctgaaggtccaaacattggtttgatcaactcgctttctgttta
tgcaaaagcgaatgacttcggtttcttggaaacaccataccgtaaagttgtagatggtcgtgtaactgatgatgttgaat
atttatctgcaattgaagaagtgggtactgtcattgcacaggccgattctgcagtagataaagatggcaacttgactgaa
gaaatggtttctgtacgtcatcaaggtgaattcgtacgtatgtcgcctgagcgcgtcacacatatggacgtttctgcaca
gcaggttgtttctgttgcagcatcattgattccattccttgaacacgatgatgcgaaccgtgcattaatgggttcgaaca
tgcaacgtcaggctgttcctacattgcgtgctgacaagccgcttgttggtaccggtatggaagcaaacgtagcacgtgac
tcaggtgtgtgtgtgatcgcaaaccgtggtggtgcgattgaatatgttgatgcatctcgtatcgttattcgtgtcaacga
agatgaaatgatcgcgggtgaagcaggtgtagatatctataacctgatcaaatacacacgttcaaaccagaacacctgta
ttaaccagaatgtcatcgtgaatctgggcgacaaagttgctcgtggtgatatcttggctgatggtccatcgactgacatg
ggtgaacttgcgctgggtcaaaacatgcgcgtcgcgttcatgacgtggaacggttataactatgaagactcgatcttact
ttctgagcgtgtacttcaagaagaccgtttaacctcgattcacattcaggaattgtcatgtgtagcacgtgataccaagt
taggtgcagaagaaattactgccgatattcctaacgtcggtgaagctgcactgtctaaactggatgagtcaggtattgtt
tatatcggtgctgaagtcactgcgggtgacatccttgttggtaaggtaacgcctaaaggtgagactcagttaacacctga
agaaaaattacttcgcgcaatctttggtgaaaaagcagctgacgttaaagactcttctttacgcgttccatctggcacta
aaggtacggtgattgacgttcaagtcttcactcgtgatggtttggaaaaagatgaacgtgctcaagcaattgagaaagct
cagcttgatgcataccgtaaagacttgaaagaagaatacaaaatcttcgaagaagcagcacgtgaacgtattgttcgttt
gttgaaaggtcaagaatctaacggtggtggttcaactaaacgtggcgataaactgactgaagacatattgtctggtttag
agctagttgatttacttgaaatccagccaaatgatgaagcaatcgctgaacgtttaactcagattcaagtgttcttgaaa
gagaagagctacgagattgacgagaagtttgccgagaagaagcgtaaactttctacaggtgatgaattaacaacgggtgt
attgaaagttgttaaggtttaccttgcggttaaacgtcgtatccagcctggtgataagatggcgggtcgtcacggtaaca
agggtgttgtatcaaacatcttgccggttgaagacatgccacatgatgccaatggtgtaccagtcgacatcgtattgaac
ccactgggtgtaccgtcacgtatgaacgtgggtcagattctcgagactcacttgggtatggcggcgaaaggtcttggcga
taagatcgaaaaaatgttgaaagaacaacgtacagtgattgaactgcgtgaattcttagacaagatttataacaaggttg
gtggtgagcaggaagagctggatagcttgactgacgcagaaatcttggcgctttcaggcaacttacgcgctggtgttcca
ttggcaactccagtattcgatggtgctgaagaaagccagatcaaagacttacttgaattggcagacatttcacgtaccgg
tcaaacagtattgtttgatggtcgtaccggtgaacagtttgaccgtcctgtaactgtaggttacatgtacatgctcaaat
tgaaccacttggttgatgacaagatgcatgcgcgttcaactggttcttactcacttgtaacgcaacagccgcttggtggt
aaagcacaattcggtggtcagcgtttcggtgagatggaagtatgggcacttgaagcatacggtgcagcatataccctcca
agaaatgcttaccgtgaagtcggatgacgtcgaaggccgtacacgcatctataagaatattgtagatggtaaccattata
tggatccgggtatgcctgaatcgttcaacgtattgaccaaagagatccgttctttaggtatcaacattgaactgaaaaat
ggtgactaa
>RpoB|ANC 5797 T|From CP035934.2|A. cumulans|WCHAc060092 T
atggcatactcatataccgaaaagaaacggatccgtaagaattttggtaaattgcccaaagtgatggatgttccgtactt
gctcgcgatccaagtcgactcgtaccgaactttcttgcaagacggtaaaactccaaaaaaccgcgaagatatcggtctcc
aagccgcatttcgttcagtttttcctattgaaagttattctggcaatgctgctttagaattcgttgagtatagtcttggt
aaaccagaatttgatgtgcgcgaatgtattcttcgtggctcaacttttgcggcaccaatgcgtgtaaaaattcgtttgat
catcaaagatcgtgaaacgaaatcaatcaaagacgtacgtgaacaagaagtgtacatgggtgaaatgccactcatgaccg
acaacggtacttttgtcatcaatggtactgagcgtgtaatcgtatctcaattgcaccgttcgccaggcgtgttctttgac
cacgataaaggcaagacacactcaagcggtaaagtactttactcagcacgtatcattccttaccgtgggtcatggttgga
tttcgaatttgatgcgaaagaccttgtttatgtacgtatcgaccgtcgtcgtaaattacttgcgactgtggttttacgtg
cgcttggttatggcaacgaacaaattctcgatatgttctacgagaaagtgcctgtatacctagatatgggtagctaccaa
atcgatctagtgcctgaacgcctacgtggtgaaatggcgcagtttgatattgctggtgctgatggcaaagtaattgtaga
acaaggtaaacgtattaacgcgcgccacgttcgtcaaatggaagcatctggcttagaaaaattatcagtgcctgatgaat
acctatacgagcgtattattgctgaagacgttgctttacgtgacggcgaagtaattgctgccaatactgtattgagccat
gaaatcatggtgaaattggctgaaggcggtgttaaacagtttaacgtattgtttaccaatgacatcgaccgcggttcatt
cattgcagacacattacgtgcagatacaacaactggccgtgaagaagcacttgtagaaatctataaagtgatgcgtccag
gcgagccaccaacaaaagaagctgcagaaaacttgtttaataacttgttcttctcttctgaacgttatgacttgtctcct
gttggtcgtatgaagttcaaccgtcgtttaggtcgtccttacgaagtaggtacagaccaaaaatcacgtgcagttgaagg
tattctttcgaatagcgacatcactgatgtattaaaaacattagttgaaatccgtaacggtaaaggcgaagtcgacgaca
tcgatcacttgggtaaccgtcgtgttcgttctgttggtgaaatgactgaaaaccaattccgtgttggtctagttcgtgtt
gaacgtgctgttaaagagcgtttaagccaagctgaaactgataacttgtctccgcaagatttaatcaatgcgaagccagt
ggcagctgcaatcaaagaattctttggttcaagccaattgtctcaattcatggatcaaaacaacccgttgtctgaaatta
cacacaaacgtcgtgtatcagcattgggcccaggtggtttgactcgtgaacgcgcaggcttcgaagtgcgtgacgtacat
caaactcactacggtcgtgtatgtccaattgaaacgcctgaaggtccaaacattggtttgatcaactcgctttctgtata
tgcaaaatgtaacaacttcggtttcttggaaactccataccgtaaagttgttgatggtcgcgtaacagatgacgttgaat
acttatctgcaattgaagaagtaggtactgtcattgcacaggccgattctctagttgatgcagatggtagcctactagaa
gaattcgtatctgttcgtcaccaaggtgacttcgtacgtatgcctccagaaaaagtaacgcacatggacgtatctgcaca
gcaggttgtatctgtggcagcgtcacttattccattccttgaacacgatgacgccaaccgtgcgttgatgggttcaaaca
tgcaacgtcaggctgttccgactttgcgtgccgataagccacttgttggtaccggtatggaagcaaacgtagcacatgac
tctggtgtgtgtgtacttgctggtcgtggcggtcgtatcgaatttgttgacgcatcacgtatcgtgattcgtgtgaacga
agaagagatggtagcgggtgaggcaggtgtagatatctacaacttgatcaaatacacacgttcgaaccaaaacacatgta
ttaaccaaaacgttgttgtacgtttaggtgacaaagttgcacgtggcgacgtacttgctgatggtccatctacagatggc
ggtgagcttgcacttggtcaaaacatgcgtgtagcgttcatgacttggaacggttacaactacgaagactcgattctttt
atctgagcgtgtacttcaagaagatcgtttaacttcgattcatatccaagaattatcatgtgtagcacgtgatactaaac
ttggtgctgaagaaatcactgccgatatcccgaacgtgggtgaagctgcgctttctaaacttgatgaatcaggtatcgtt
tatatcggtgcagaagttactgctggcgacatccttgttggtaaagtaacgcctaaaggtgaaacgcagttaacaccaga
agaaaaattgcttcgcgcaatcttcggtgaaaaagcagctgacgtgaaagattcatctttacgtgtatcttcaggtgtta
aaggtacagtaattgacgttcaagtgtttacacgtgacggtcttgaaaaagatgaacgtgctcaagcaattgaaaaagca
cagcttgatgcataccgtaaagacttgaaagaagaattcaaaatcttcgaagaagcagcacgtgaacgtattgttcgcct
gttgaaaggtcaagaatctaatggtggcggtacaactaaacgtggcgataaattaacagaagatttattgactggtttag
aacttccagacttgttggaaatccagccagttgacgaaggtattgcagaacgtttaactcaaattcaagtgttcttaaaa
gagaagggcattgaaattgatgagaaatttgctgagaaaaaacgcaaactttctacaggtgatgaacttacaactggcgt
attgaaagttgttaaagtttacttagctgtaaaacgtcgcatccaaccgggtgataaaatggcgggtcgtcacggtaaca
aaggtgttgtatctaacatcttacctgtagaagacatgcctcacgatgcaaacggtgtacctgttgatatcgtattgaac
ccgctaggcgtaccttcacgtatgaacgtgggtcagattctagaaactcacttgggtatggctgcaaaaggtcttggcga
tcaaatcgacaagatgatgcaagagcaacgtactgtacttgagcttcgtgcattcttagacaagatttacaacaaagttg
gtggcgaacaagaagatcttgatagcttaactgatgaagaaatcttagtactttcaggtaacttgcgtaaaggtgttcct
ttagcgactcctgtatttgatggtgctgaagaaggccaaatcaaagaattgcttgaacttgcgaacatctcacgtactgg
tcaaacagtattgtatgatggccgtactggtgaacgtttcgaccgtcctgtaactgtaggttacatgtacatgctgaaac
tgaaccacttggtagatgacaagatgcatgcgcgttctactggttcttactctctagtaacgcaacagccattgggtggt
aaagctcaattcggtggtcagcgtttcggtgagatggaggtctgggcactagaagcttacggtgcagcatacacgcttca
agaaatgctaactgtgaagtcggatgacgttgaaggtcgtacccgtatctacaaaaacattgtagatggtaaccattata
tggacccaggtatgcctgaatcgttcaacgtattgaccaaagagatccgttctttaggtatcaacattgaactgaaaaat
ggtgactaa
>RpoB|ANC 5716 T|From CP029397.1|A. defluvii|WCHA30 T
atggcatactcatataccgaaaagaaacggatccgtaagaattttggtaaattgccccaagttatggatgctccgtacct
gctcgcgatccaagtcgactcgtacagaacattcttacaagatggcaaaactccaaaaaaccgcgaagatatcggtctcc
aagccgcatttcgttcagtgtttccaatagaaagttattctggcaatgctgctttagaattcgttgagtatagccttggt
aaacctgagtttgatgtgcgtgaatgtattcttcgcggctcaacttatgcggcaccaatgcgcgtaaaaattcgtttgat
cattaaagatcgtgaaacgaaatcaatcaaagacgttcgtgagcaagaagtgtacatgggtgaaatgccactcatgactg
agaacggtacatttgtgattaacgggactgagcgtgtaatcgtatctcagttacatcgttcaccaggtgtattctttgac
catgataaaggtaaaacccattcaagcggtaaagtgttgtattcagcacgtattattccttatcgtggttcatggttaga
ctttgaatttgatgcgaaagatttagtttatgtccgtattgaccgtcgtcgtaaattgcttgcgactgtggttttacgtg
ccttgaattatactaatgaacaaattctagacatgttctatgagaaagttccggtatatcttgatatgggcagctatcaa
attgaccttgttccagagcgcctacgtggtgaaatggcacaatttgatatccttgataatgatggcaaagcgatcgttga
acagggcaagcgtattaatgcacgtcatgtacgtcaaatggaagcagcaggtttaactaagctccctgttcctgatgaat
acttgtatgagcgtattgttgcacaagacattactttgcatgatggtgaagtgattgcagcaaatacagtgcttagtcat
gaagtgatggtaaaaatcgctgaaggcggcgttaaacaatttaacgtattgtataccaatgatatcgaccgtggtccatt
cgttgcagatactttacgtgcagatacaacaacaggtcgtgaagaagcacttgttgaaatctataaagtgatgcgtccag
gcgagccaccaacaaaagaagcggctgagaatctattcaataacttattcttctcaactgagcgttatgatttgtcgcca
gtgggtcgtatgaagtttaatcgtcgtttaggtcgtccatatgaagtgggtactgaccaaaaatcacgtgaagttgaagg
tatcttatcgaacgaagatatcactgatgtattaaaaacattggttgaaatccgtaacggtaaaggcgaagtcgacgata
ttgaccatttaggtaaccgtcgtgtgcgttctgttggtgaaatgacagaaaaccaattccgtgtaggtcttgttcgtgtt
gagcgtgctgtaaaagaacgtttaagccaagctgaaacagataatttgtcaccacaagatttgatcaatgccaaaccagt
tgctgctgcgatcaaagaattctttggttcaagccaattgtctcagttcatggatcaaaacaacccattgtctgaaatta
cacacaagcgtcgtgtatcagcactcggtcctggtggtttaacacgtgaacgtgcgggctttgaggtacgtgacgtacat
caaactcactatggtcgtgtatgtccaattgagactcctgagggtccaaacattggtttgatcaactcactatccgttta
tgcgaaatgtaataatttcggtttcttggaaacaccatatcgtaaagtggtcgatggtcgtgtaacagatgacgttgaat
atttatctgcgattgaagaagtagggactgtcattgcacaagccgactccattgtagatcaagatggcaacttacaagaa
gagttcgtatctgtacgtcatcaaggtgattttgttcgtatgcctcctgaaaaagtgacgcatatggatgtttctgcgca
gcaagttgtatctgtagcagcatcattgattccattccttgaacacgatgatgccaaccgtgcattgatgggttcaaaca
tgcaacgtcaggctgttcctaccttacttgctgacaaaccacttgttggtacgggtatggaagcaaacgtagcgcatgac
tctggtgtatgtgtgattgcaaaacgtggcggacgtatagagtacgtggatgcttctcgtgtggtaattcgtgtaaatga
agacgaaatgatcgcaggtgaagcaggtgtagatatctataacttgattaaatacacccgctcaaatcaaaacacctgta
ttaaccaaaaagtgcttgtaagccttggtgataaagtaggtcgtggtgatgtactggctgatggtccatcgactgatggt
ggtgagttagcacttggtcaaaacatgcgtgtcgcatttatgacttggaatggttataactacgaagactcgatcttatt
atctgaacgtgtcctccaagaagaccgtttaacctcgattcacattcaagaattgtcatgtgttgcacgtgataccaagc
taggtgcagaagaaatcactgccgatattcctaacgtaggtgaagcagcgctgtctaaacttgacgaatcagggattgtt
tacatcggtgctgaagttaccgcaggcgatatccttgtaggtaaagtaacaccaaaaggtgaaacgcaattaacacctga
agaaaaattgcttcgtgcaatctttggtgaaaaagcggctgacgtaaaagattcatctttacgtgtatcttctggtgtga
aaggtactgttatcgatgttcaagtcttcactcgtgatggtattgagaaagatgagcgtgctcaagcgattgagaaagca
caacttgatgcttatcgtaaagacttgaaagaagaatacaaaatctttgaagaagcagcacgcgaacgtattgttcgttt
gttgaatggtcaagagtcaaatggtggcggtaccactaaacgtggtcaaaaaatcactgaagatttattgtctagtttag
agcttgttgatcttcttgaaattcagcctgttgacgaagctattgcagagcgtttaacgcaaattcaagtattcttaaaa
gagaagagtcttgaaattgatgagaagtttgctgagaaaaaacgcaaactttcgactggtgatgagcttacaactggcgt
attgaaagttgtgaaagtgtacttggctgtgaaacgtcgtatccaaccgggtgataaaatggcgggtcgtcacgggaaca
aaggtgttgtatcaaacatcttgcctgtcgaagatatgccacatgatgcaaacggtgtacctgtagatatcgtattgaac
ccgcttggcgtaccatctcgtatgaacgtgggtcagattcttgaaacgcacttaggtatggctgccaaaggtcttggtga
caagattgacaagatgttacaagaacaacgtacgatccttgagttacgtgagttcttagacaagatttataacaaagtgg
gtggcgagcaagaagatcttgatagcttaactgatgaagaaatcttggtattgtcaggtaacttacgtaaaggtgtacct
ttagcgactccagtatttgatggtgctgaagaaggtcaaatcaaagacttacttgaacttgcgaatatttcacgtacagg
tcaaactgtattgtatgatggtcgtacaggtgagcaatttgaccgtccagtaactgttggttacatgtatatgctgaagt
tgaaccacttggttgatgacaaaatgcatgcgcgttctacaggttcttactctcttgttacacaacaaccattgggcggt
aaagctcaattcggtggtcagcgtttcggtgagatggaggtttgggcacttgaggcttatggtgctgcttatacacttca
agaaatgcttactgtgaagtcggatgacgttgaaggtcgtacccgtatctataagaatattgtagatggtaaccattata
tggacccaggtatgcctgaatcgttcaacgtattgaccaaagagatccgttctttaggtatcaacattgaactgaaaaat
ggtgactaa
>RpoB|ANC 4105 T|From APRL01000014.1|A. dispersus|ANC 4105 T
ATGGCATACTCATATACCGAAAAGAAACGGATTCGTAAGAATTTTGGTAAATTGCCCCACGTAATGGAAGCACCGTACTT
ACTTTCGATTCAGGTCGATTCGTACCGTACTTTCTTACAAGGTGGTAAAACTCCAAAAAATCGCGAAGATATCGGTCTCC
AAGCCGCATTTCGTTCAGTTTTTCCTATTGAAAGTTATTCTGGCAATGCTGCTTTAGAATTTGTTGAGTATAGTCTTGGT
AAGCCAGAGTTTGACGTACGTGAATGTATTTTACGTGGTTCAACTTATGCGGCACCAATGCGCGTAAAAATTCGTTTGAT
CATTAAAGATCGTGAAACGAAATCAATTAAAGACGTGCGTGAACAAGAAGTTTACATGGGTGAAATGCCACTCATGACAG
ATAACGGTACATTCGTTATCAACGGTACTGAGCGTGTAATCGTATCTCAATTACACCGTTCACCAGGTGTATTCTTCGAC
CATGATAAGGGTAAAACCCACTCAAGCGGTAAAGTGTTGTATTCAGCACGTATTATTCCTTACCGTGGTTCATGGTTAGA
CTTCGAATTTGATGCCAAAGATTTGGTATTCGTACGTATTGACCGTCGTCGTAAGTTGCTTGCAACGGTAATCCTACGTG
CCTTGAATTATAGCAATGAACAAATCTTGAATTTGTTCTACGAGAAAGTACCTGTATATCTTGATATGGGTAGCTATCAA
ATTGACCTCGTTCCAGACCGCTTACGTGGTGAAATGGCGCAATTTGATATCTTGGATAATGATGGTAAAGCGATCGTTGA
ACAAGGTAAACGTATTAATGCTCGTCATGTACGCCAAATGGAAGCTGCTAACTTAGCGAAGCTTTCTGTACCTGATGAAT
ATTTATATGAGCGTATTACAGCTGAAGACATCAAGTTGAAAGACGGTGATGTGATTCCTGCAAATACTGTACTTAGCCAT
GACATTATGGTGAAGTTGGCTGAAGGTGGCGTTAAACAGTTTAACATCCTGTTCACAAACGACATCGATCGTGGTTCTTT
CGTTGCTGATACATTACGTGCAGATACAACAACAGGTCGTGAAGAAGCGCTTGTTGAAATCTATAAAGTAATGCGTCCAG
GCGAGCCACCAACAAAAGAAGCTGCTGAAAACTTATTCAACAACCTGTTCTTCTCTTCTGAACGTTATGACCTTTCTCCA
GTGGGTCGTATGAAGTTCAATCGTCGTTTGGGTCGTCCTTACGAAGTGGGTACAGATCAGAAGTCTCGTGAAGTTGAGGG
TATTTTATCGCACGGAGATATCATCGATGTACTGCGTACATTGGTTGAAATCCGTAACGGTAAGGGTGAAGTCGATGATA
TCGATCACTTGGGTAACCGTCGTGTACGTTCTGTTGGTGAAATGACAGAAAACCAATTCCGTGTTGGTTTAGTTCGTGTT
GAACGTGCTGTGAAAGAGCGTTTAAGCCAAGCAGAAACTGATAACTTGTCTCCGCAAGATTTAATCAACGCGAAACCAGT
TGCTGCTGCAATCAAAGAATTCTTTGGTTCAAGCCAATTGTCTCAGTTCATGGACCAAAACAACCCATTATCTGAGATTA
CGCACAAACGTCGTGTATCTGCGCTTGGTCCTGGTGGTTTGACACGTGAACGTGCAGGCTTTGAAGTACGTGACGTACAT
CAAACTCACTATGGTCGTGTATGTCCAATTGAAACACCAGAAGGTCCAAACATTGGTTTGATCAACTCGCTTTCTGTTTA
TGCAAAAGCGAATGACTTCGGTTTCTTGGAAACACCATACCGTCGCGTTGTTGAAGGCCGTGTAACAGATACAGTTGAAT
ATTTATCTGCGATTGAAGAAGTGGGTACTGTCATCGCACAGGCCGATTCTGCAGTAGATAAAGATGGCAACTTGACTGAA
GAAATGGTTTCTGTACGTCATCAAGGTGAATTCGTACGTATGTCGCCTGAGCGCGTTACACATATGGACGTTTCAGCACA
GCAGGTTGTTTCTGTTGCTGCATCATTGATTCCATTCCTTGAACACGATGATGCGAACCGTGCATTGATGGGTTCGAACA
TGCAACGTCAGGCTGTTCCTACGTTACGTGCTGACAAGCCGCTTGTTGGTACTGGTATGGAAGCAAACGTAGCACGTGAC
TCGGGCGTGTGTGTGATTGCAGACCGTGGTGGTGCGATTGAATATGTAGATGCATCTCGTATCGTTATTCGTGTAAACGA
AGATGAAATGATCGCGGGTGAAGCAGGTGTAGATATCTACAACCTGATCAAATACACACGTTCAAACCAAAATACATGTA
TCAACCAAAACGTGATCGTAAACTTGGGCGACAAAGTTGCTCGTGGCGATATCTTGGCTGATGGTCCATCGACTGATATG
GGTGAACTTGCGCTTGGTCAAAACATGCGCGTCGCGTTCATGACATGGAACGGCTATAACTACGAAGACTCGATCTTACT
TTCTGAGCGTGTACTTCAAGAAGACCGTTTAACGTCGATTCACATTCAAGAATTGTCATGTGTAGCGCGTGATACTAAGT
TGGGTGCAGAAGAAATCACTGCCGATATTCCTAACGTTGGTGAAGCTGCACTGTCTAAGTTGGATGAGTCTGGTATTGTT
TATATCGGTGCTGAAGTGACTGCGGGTGACATCCTTGTTGGTAAGGTAACGCCTAAAGGTGAAACTCAGTTAACACCTGA
AGAAAAACTACTTCGCGCAATCTTTGGTGAAAAAGCAGCTGACGTTAAAGACTCTTCTTTACGCGTTCCATCTGGCACCA
AAGGTACCGTGATTGACGTTCAAGTCTTCACACGTGATGGTTTGGAAAAAGATGAACGTGCTCAAGCAATTGAGAAAGCT
CAACTTGATGCATACCGTAAAGACTTGAAAGAAGAATACAAAATCTTCGAAGAAGCAGCACGTGAACGTATTGTTCGTTT
GTTGAAAGGTCAAGAATCTAACGGTGGTGGTTCAACTAAACGTGGCGATAAACTTGCTGAAGACGTATTGTCTGGTTTAG
AGCTTGTTGATTTACTTGAAATCCAGCCGACTGATGAAGCAATTGCAGAGCGTTTAACTCAAATTCAAGTGTTCTTGAAA
GAGAAGAGTTACGAAATTGATGAGAAGTTTGCTGAGAAGAAACGTAAACTTTCTACAGGTGATGAATTAACAACTGGCGT
ATTAAAAGTTGTTAAGGTTTACCTCGCTGTTAAACGTCGTATCCAGCCTGGTGATAAGATGGCGGGTCGTCACGGTAACA
AAGGTGTTGTATCAAACATCTTACCAGTTGAAGACATGCCGCATGATGCCAATGGTGTACCAGTCGATATCGTATTGAAC
CCGTTGGGTGTACCATCACGTATGAACGTGGGTCAGATTCTCGAGACTCACTTGGGTATGGCTGCTAAAGGTCTTGGCGA
TAAAATCGAAAAAATGTTGAAAGAACAGCGTACAGTGATTGAACTGCGTGAATTCTTAGACAAGATTTATAACAAGGTTG
GTGGCGAGCAAGAAGAGCTTGATAGCTTAACTGATGCAGAAGTCTTGGCACTTTCAGGTAACTTGCGTGCTGGTGTTCCA
TTGGCAACACCTGTATTTGATGGTGCTGAAGAAAGCCAGATCAAAGACTTACTAGAATTGGCTGACATTTCACGTACTGG
TCAAACGGTATTGTTTGATGGTCGTACAGGTGAACAGTTTGATCGTCCTGTAACTGTAGGTTACATGTACATGCTTAAAT
TGAACCACTTGGTTGATGACAAGATGCATGCGCGTTCAACAGGTTCTTACTCACTTGTTACTCAACAGCCGCTTGGTGGT
AAAGCACAATTCGGTGGTCAGCGTTTCGGTGAGATGGAAGTATGGGCACTTGAAGCATACGGTGCAGCATATACACTTCA
AGAAATGCTCACTGTGAAGTCGGATGACGTCGAAGGTCGTACACGCATCTATAAGAATATTGTAGATGGTAACCATTATA
TGGATCCGGGTATGCCTGAATCGTTCAACGTATTGACCAAAGAGATCCGTTCTTTAGGTATCAACATTGAACTGAAAAAT
GGTGACTAA
>RpoB|-|From JAPEQW010000011.1|A. entericus|BIT-DXN8 T
atggcatactcatataccgaaaagaaacggatccgtaagaattttggtaaattgcccaaggtaatggatgttccgtactt
gctcgcgattcaagtcgactcgtacagaactttcttgcaagatggcaaaactccaaaaaatcgcgaagatatcggtctcc
aagccgcatttcgttcagtttttcctatagaaagttattctggcaatgctgctttagaatttgttgagtatagtcttggt
aagcctgagtttgatgtgcgtgagtgtattctccgcggctcaacttatgcagcgccaatgcgtgtaaaaattcgtctgat
cttaaaagaccgcgaaaccaaatcaattaaagacgtgcgcgagcaagaagtctacatgggcgaaatgccgctcatgactg
ataacggtactttcgttattaacggtactgagcgtgtaatcgtatctcaattgcaccgttcgccgggcgtgttctttgac
catgataagggcaaaacccattcaagcggtaaagtgctttattcagcgcggattattccttaccgcggttcatggttaga
ctttgaatttgatgcgaaagacctggtctttgtgcgtattgaccgccgccgcaaattgcttgcgactgtggtgcttcgtg
ccttaggttataacaactctcaaattcttgatttgttctacgaaaaagtgcctgtctacctagacatgggcagctatcag
attgatcttgtgcctgaacgcctgcgcggtgaaatggcccagtttgatattgctgataaagacggcaaggtcattgtaga
gcaaggcaagcgtatcaacgcgcgtcacgtgcgtcagatggaagcagcagggcttgagaagctttcagttccagatgaat
acttatatgaacgcattattgctgaagacgtggctttacgcggcggcgatgtgattgcggcaaataccgtgcttagccat
gaaattatggtgaaattggctgaaggcggtgtgaagcaattcaacatcctgttcaccaacgatattgaccgcggttcatt
catcgcggactctttgcgtgcagatacaacgtccagccgtgaagaagcgcttgtagaaatctacaaagtgatgcgtccag
gcgagccgccgacgaaagaagcagctgaaaacttattcaacaacctgttcttctcttctgaacgttatgacctgtctcct
gtaggccgtatgaagttcaaccgccgtttgggccgcccttacgaagtgggtacggatcagaagtcacgtgaagttgaagg
cattctttcaaacgaagacattactgatgttcttcaaacactgattgaaatccgtaacggtaaaggtgaagtcgatgata
tcgatcacttgggtaaccgccgtgtgcgttctgtcggtgaaatgacagaaaaccaattccgtgtaggcctagttcgtgta
gagcgtgctgttaaagaacgtctatctcaagctgaaactgacaacttgtctccgcaagatttaatcaatgcgaagccagt
tgctgctgcaatcaaagaattctttggttcaagccaattgtctcagttcatggaccaaaacaacccgctgtctgaaatta
cacacaaacgccgtgtatcagcgcttgggcctggcggtttaacacgtgaacgcgcgggcttcgaagtgcgtgacgtacat
caaactcactatggccgtgtgtgtccaattgagacgcctgaaggtccaaacattggtttgatcaactcactttcagttta
cgctaaatgcaacaacttcggtttcttggaaactccataccgtaaagttattgatggccgtgtaactgatgacgttgaat
acttatctgcaattgaagaagtaggcactgttattgcacaggccgattctggcgtcgataaagacggcaacctgcaggaa
gagttcgtttctgtacgtcatcaaggtgaattcgtacgtatgcctcctgaaaaagtgacgcatatggacgtatctgcaca
acaggtagtatctgtagcagcatcattgattccgttccttgaacacgatgacgccaaccgtgcattgatgggttcgaaca
tgcagcgtcaagctgtgcctacgttaattgctgacaaaccgcttgtaggtacaggcatggaagcaaacgtagcgcatgac
tctggtgtgtgtgtaattgcgaaccgcggcggccgtattgaatttgttgacgcatcacgtgtcgtgatccgtgtgaacga
agacgaaatggttgctggtgaagcaggtgtagatatctacaacctgatcaaatatacccgttcgaaccaaaacacctgta
tcaaccagaaagttctggtgaaactgggtgataaagttggccgcggtgacgtattggctgatggtccatcgactgatggc
ggtgaattagcacttggtcaaaacatgcgcgtagcgttcatgacttggaacggttacaactacgaagactcgatcttgtt
atctgagcgcgtgcttcaagaagaccgtttgacgtctattcacatccaagaattatcatgtgtagcgcgtgatactaaac
tgggtgctgaagaaatcactgcggatattccaaacgtgggtgaagctgcactgtctaagcttgatgaatcaggtattgtt
tacattggtgctgaagtcactgccggcgatatcttggttggtaaagtaacgcctaaaggtgaaactcagctgactcctga
agaaaaattgcttcgcgcaatcttcggtgaaaaagcggctgacgtaaaagattcatctttgcgtgtatcttcatctgtga
aaggtacggttattgacgttcaagtgtttacacgtgacggccttgaaaaagacgaacgtgctcaagcaattgaaaaagcg
caattagatgcataccgtaaagacttaaaagaagaatacaaaatcttcgaagaagctgcgcgtgaacgtattgtacgctt
gctgaaaggtcaagaatcaaatggcggcggtacaactaaacgcggtgacaaactttctgaagaagtattgtctggtttag
aacttgctgacttgcttgaaattcaaccgacagacgaaggcattgctgaacgcctaactcaaattcaagtgttcttgaaa
gagaagggcactgaaattgatgagaaatttgctgagaaaaaacgcaaactttctactggcgatgaactgacaactggcgt
attgaaagttgttaaagtttacttagctgtaaaacgccgcatccagccgggtgataaaatggcgggccgtcacggtaaca
aaggtgttgtatctaacatcttgcctgtagaagacatgccgcatgatgccaacggtgttcctgtagacgtggtgcttaac
ccgctaggtgtaccgtcacgtatgaacgtgggtcagattcttgagactcacttgggtatggctgctaaaggtcttggcga
caaaatcgacaagatgatgaaagagcagcgtacggttcttgaacttcgtgaattcttagacaagatttacaacaaagttg
gcggcgagcaagaagatcttgatagcttaactgatgatgaaatcttggcgctatcaggcaacctgcgtgccggtgttcct
ttggcaacgcctgtatttgacggtgctgaagaatcacaaattaaagaattgctggaacttggcggcatttcacgtactgg
tcaaacagtattgtatgatggccgtactggtgagcgtttcgaccgtcctgtaactgtaggttacatgtacatgctgaaac
tgaaccacttggtagacgacaaaatgcatgcgcgttctaccggttcttactctcttgttacgcagcagccattgggcggt
aaagcgcagttcggtggtcagcgtttcggtgagatggaagtctgggcactggaagcatatggcgcagcgtatacgctcca
agaaatgcttacagttaagtcggatgacgttgaaggccgtacccgcatctataaaaacattgtagatggcaaccattata
tggatccgggcatgcctgaatcgttcaacgtattgaccaaagagatccgttctttaggtatcaacattgaactgaaaaat
ggtgactaa
>RpoB|ANC 5469 T|From NZ_CP012808.1|A. equi|114 T
atggcatactcatataccgaaaagaaacggatccgtaagaattttggtaaattgcctagcgttatggatgctccgtacct
gctcgcgattcaagtcgactcgtacagaacattcttacaagatggcaaatcaccaaaaaaccgcgaagatatcggtctcc
aagccgcatttcgttcagtttttcctattgaaagttattctggcaatgctgctttagaatttgttgagtatagtcttggt
aagcctgagtttgatgtacgcgaatgtattcttcgtggctcaacttatgctgcaccaatgcgtgtaaaaattcgtttgat
cctaaaagatcgtgaaacgaaatcaattaaagatgtacgtgagcaagaagtttacatgggcgaaatgcctctgatgactg
ataacggtacatttgtaattaacggtactgagcgtgtaattgtatctcaattacatcgttcaccaggtgtgttcttcgac
cacgataaaggtaaaacgcactcaagtggtaaagtactttattctgctcgtatcattccttaccgtggttcatggttaga
ctttgaatttgatgcgaaagatctcgtatacgtacgtattgaccgtcgtcgtaagttattagcgacagttattttacgtg
ctttaggttataacgatgagcaaattttagatttgttctacgaaaaagtacctgtatacctagatatgggtagttatcaa
attgaccttgtgcctgaacgcctgcgtggcgaaatggctcaattcgacatcacagacaatgaaggtaaagtgattgttga
gcaaggtaaacgtattaatgcacgtcatgtacgtcaaatggaagctgctggcttagaaaagctttcagttcctgatgaat
acttatatgaacgtattacagcggaaaatcttactttacgcgatggtgaagtaattgctgcaaatacagtattaagccat
gacgtaatggtgaaaattgctgaaggtggcattaaagaatttaatattctatttacgaatgatattgatcgtggttcatt
cattgctgattcattacgtgcagatacgacaactggtcgtgaagaagcacttgtagaaatctacaaagtaatgcgcccag
gtgagccaccaacaaaagaagcagctgagaacttatttaacaacttattcttctcttcagaacgttatgacttatcaccg
gtaggtcgtatgaagttcaaccgtcgtttaggtcgtccttacgaagttggtacagatcagaagtcacgtgaagttgaagg
tattctttcaaacgaagatattactgatgtattaaaaacattagttgaaattcgtaacggtaaaggtgaagtcgatgata
tcgatcacttgggtaaccgtcgtgtacgttctgttggtgaaatgacagaaaaccaattccgtgttggtcttgtacgtgtt
gaacgtgctgttaaagagcgtttaagccaagctgaaactgataacttgtctccgcaagatttaatcaatgcgaagccagt
tgctgctgcaattaaagaattctttggttcaagccagttatctcagtttatggaccaaaataacccattatctgaaatta
cacacaaacgtcgtgtttcagcacttgggcctggtggcttgacacgtgagcgtgcgggctttgaagtacgtgacgtacat
caaactcactatggtcgtgtatgtccaattgagactcctgagggaccaaacattggtttgatcaactctctttctgtgta
tgcaaaatgtaataattttggtttcttagaaacaccataccgcagagttgttaatggtcgtgtaactgatgatgttgaat
atttatctgcaattgaagaagtaggtactgtaattgcacaggccgattctgcaatggataaagatggcaatttaatcgaa
gaagttgtatctgttcgtcatcaaggcgaattcgtacgtatgccaccagaaaaagtgacacatatggatgtatctgctca
gcaggttgtatctgtagcggcatcacttattccattccttgaacacgatgatgcgaaccgtgcattaatgggttcaaaca
tgcaacgtcaggctgttcctacgttaatcgctgataaaccacttgttggtacaggtatggaagcgaacgtagcacatgac
tctggtgtatgtgtgatcgcgaaacgtggtggacgtattgagtttgtagacgcttctcgtgttgttattcgtgtaaacga
agatgaaatgatcgcgggtgaagcgggtgtagatatctacaacttaatcaaatatacacgttcaaaccaaaatacttgta
ttaaccaaaaagttcttgtgaacttgggtgataaagttggtcgtggtgacgttcttgctgatggtccatctactgatggt
ggtgaattagcacttggtcaaaacatgcgcgtagcattcatgacttggaacggttataactacgaagactcgattttatt
atctgaacgtgttcttcaagaagatcgtttgacttcgattcatattcaagaattgtcatgtgtagcacgtgatactaagt
taggtgcagaagaaattactgccgatattcctaacgtaggtgaagctgcgctttctaaacttgatgagtcaggtatcgtt
tacattggtgctgaagttactgctggtgacatccttgtaggtaaagtaacgcctaaaggtgaaacgcagttaacaccaga
agaaaaattgttacgtgcaatttttggtgaaaaagctgctgacgttaaagattcatctttacgcgtatcttcaggtgtta
aaggtactgtaattgacgttcaagtgtttacacgtgatggtctagaaaaagatgatcgtgctcaagcaattgaaaaagct
caattagatgcttaccgtaaagatttgaaagaagaattcaaaatctttgaagaggctgcacgtgaacgtattgttcgctt
gttgaaaggtcaagaatctaacggtggtggttctactaaacgtggtgacaaacttactgaagatttgttatctggtttag
aacttgttgatttacttgacattcaaccaagtgatgaagcaatcgctgaacgcttaactcaaattcaagtattcttgaaa
gagaagagccaagagattgatgagaaatttgcagagaaaaaacgcaaactttctacaggtgatgaattaacaactggcgt
gttgaaagttgttaaagtttacttagctgtaaaacgtcgtatccaacctggtgataagatggcgggtcgtcacggtaaca
agggtgttgtatctaacatcttaccagtcgaagacatgccacatgatgcaaacggtgtacctgttgatgttgtacttaac
ccactgggtgtaccatcacgtatgaacgtgggtcagattctagaaactcacttaggtatggctgcaaaaggtcttggcga
taagattgacaagatgatgaaagaacagcgtaccgtacttgagcttcgtgaattcttagacaagatttacaacaaagttg
gtggcgagcaagaagatcttgatagcttaactgatcaagaaattttaacgctttctggtaacttacgagctggtgttcct
ttagcaactccggtattcgatggtgctgaagaatcacaaatcaaagatttactagaacttggtggcatttcacgtactgg
tcaaactattctttatgatggtcgtacaggtgaacaattcgaccgtccagtaactgtaggttacatgtacatgttgaagc
ttaaccacttggttgatgacaaaatgcatgctcgttctacaggttcttattctcttgtaacgcaacagccgcttggtggt
aaagcacaattcggtggtcagcgtttcggtgagatggaggtttgggcacttgaagcatatggcgcagcttatacacttca
agaaatgcttacagttaagtcggatgacgttgaaggtcgtactcgtatctataagaacattgtagatggtaaccattata
tggacccaggtatgcctgaatcgttcaacgtattgactaaagagatccgttctttaggtatcaacattgaactgaaaaat
ggtgactaa
>RpoB|ANC 8047 T|From WLYL01000004.1|A. faecalis |YIM 103518 T
atggcatactcatataccgaaaagaaacggatccgtaagaattttggtaaattgccgagtgtgatggatgctccgtactt
gctttcgattcaggtcgattcgtacagaacattccttcaagatggcaaaacaccaaaaaaccgcgaagatatcggtctcc
aagccgcatttcgttcagttttccctatagaaagttattctggcaatgctgctttagaatttgttgagtatagtcttggt
aagcctgagtttgatgttcgcgaatgtattcttcgtggctcaacttatgcggcaccaatgcgcgtaaaaattcgtttgat
ccttaaagatcgcgaaacaaaatctattaaagatgtgcgtgagcaagaagtgtacatgggtgaaatgccactcatgacag
ataacggtactttcgttattaacggtactgagcgtgtaattgtatctcaattgcaccgttcgccaggcgtattcttcgat
cacgataaaggcaaaacacattcaagtggtaaagtcctttattctgctcgtatcattccttaccgtggttcatggttaga
cttcgagtttgatgcgaaagatttagtatatgttcgtattgaccgtcgtcgtaaattattagcaactgttgtacttcgtg
ctttaggttataaagacgaacagatcttagatttattctttgagaaagttcctgtatacctagacatgggtagctaccaa
attgaccttgtgcctgaacgcctacgtggtgaaatggctcaattcgacattcttgatgctgacggcaaagcgattgttga
acaaggtaaacgtattaatgcacgtcatgttcgtcaaatggaagctgctggcttaactaagctttcagttcctgatgaat
acttgtacgagcgtattactgctgaagacatcgctttacgtgatggcgacgttattgctgcaaacacagtattgagccat
gaaatcatggttaagattgcagaaggcggcgttaagcagttcaatattctgttcacaaatgacatcgatcgtggttcatt
cattgcagattctttacgtgctgatacgacaacaagtcgtgaagaagcgcttgtagaaatctacaaagtaatgcgtccgg
gcgagccaccaacgaaagaagctgctgaaaacttattcaacaacttgttcttctcttctgaacgttatgacttatctcct
gtaggtcgtatgaagttcaaccgtcgtttaggtcgtccttacgaagttggtacagatcagaagtcacgtgaagttgaagg
catcttatcgaacgaagatattactgatgttttaaaaacattaattgaaattcgtaacggtaaaggcgaagtagacgata
tcgatcacttgggtaaccgtcgtgttcgttctgttggtgaaatgacagaaaaccaattccgtgttggtctagttcgtgtt
gagcgtgctgttaaagagcgtttaagccaagctgaaactgataacttatctccacaagatttaatcaatgcgaagccagt
tgctgctgcaatcaaagaattctttggttcaagccagttatctcagttcatggaccaaaacaacccattatctgaaatca
cgcataaacgtcgtgtatcggctcttggtcccggcggtttgactcgtgaacgtgcgggctttgaagtacgtgacgtacat
caaactcactacggtcgtgtatgtccaattgaaactcctgaaggtccaaacattggtttgatcaactcgctttctgttta
cgcgaaatgtaataactttggtttcctagaaacgccttaccgtaaagttattaatggtcaagtgaccatggatatcgaat
acttatctgctattgaagaagttggaactgtaattgcacaggccgattctgcaatggataaagatggtaacttaacggaa
gaagttgtatctgtacgtcaccaaggtgacttcgtacgtatgcctccagaaaaagtaacgcatatggatgtatctgctca
gcaggttgtatctgtagctgcgtcactaattccgttccttgaacacgatgatgccaaccgtgcattaatgggttcaaaca
tgcaacgtcaggctgttcctacgttaatcgctgacaaaccactcgtaggtacgggtatggaagcgaacgtagcacatgac
tctggtgtgtgtgtgatcgcgaaccgtggtggtcgtattgaatatgtagatgcttctcgtgttgttattcgtgtaaacga
agatgaaatgatcgctggtgaagcaggtgtagatatctacaacctgatcaaatacacacgttcgaaccaaaacacttgta
tcaaccaaaaagtgcttgtaagcatgggtgatcaagttggtcgtggtgatgtattagctgatggtccatctacagatggc
ggtgaattggctcttggtcaaaacatgcgcgtagcgttcatgacttggaacggttacaactatgaagactcgatcttatt
atctgagcgtgttcttcaagaagatcgtttaacttcgattcatattcaagaattgtcatgtgttgctcgtgatactaagt
taggtgcagaagaaattactgctgatattcctaacgtaggtgaagctgcgctttctaagcttgatgaatcaggtattgtt
tatatcggtgctgaagttgctgctggtgacatccttgtaggtaaagtaacgcctaaaggtgaaacacagttaacacctga
agaaaaattgcttcgtgcaatcttcggtgaaaaagctgctgacgttaaagactcatctttacgcgtatcttcaagcgtta
aaggtacagttattgacgttcaagtgtttacacgtgacggtcttgaaaaagatgaacgtgctcaagcaattgaaaaagca
caacttgatgcataccgtaaagatttgaaagaagagttcaaaatcttcgaagaagctgctcgtgaacgtatcattcgttt
attgactggtaaagaatctaacggtggtggtacaactaaacgtggcgacaaactttctgaagatatgttggcaggtttag
agctagttgatttgttggatatccaaccagttgatgaagcaattgcagaacgtttaactcaaattcaagtgttcttgaaa
gagaagagcttcgaaattgatgagaaatttgcagagaaaaaacgcaaactttctacaggtgatgaacttacaactggcgt
attgaaagttgttaaagtttacttagctgttaaacgtcgcatccaaccgggtgacaaaatggcgggtcgtcatggtaaca
aaggtgttgtatcaaatatcctaccagtagaagacatgccacacgatgcaaatggtgttccagttgatatcgtacttaac
ccgttaggtgtaccttcacgtatgaacgtgggtcagattctagaaactcacttgggtatggctgctcgcggtcttggcga
aaaaatcgacaagatgatgcaagagcaacgtacaatcatggagcttcgtgaattcttagataagatttacaacaaagttg
gtggcgagcaagaagatcttgatagcttaactgaccaagaagttctagcactttctaagaacttgcgtaaaggtgttcct
ttagcaactcctgtatttgatggcgctgatgaaggtcaaatcaaagagttattagaacttgcgggcatttcacgtactgg
tcaaacagtattgtatgatggacgcacaggtgagcgttttgaccgtcctgtaactgttggttacatgtacatgttgaaac
ttaaccacttggtagacgacaaaatgcatgcgcgttctactggttcttactcgttagttacgcaacagccgcttggtggt
aaagcacaattcggtggtcagcgtttcggtgagatggaagtttgggcacttgaagcatatggtgcagcttacacgctcca
agaaatgcttacagttaagtcggatgacgttgaaggtcgtactcgtatctacaagaacattgtagatggaaaccattata
tggatccgggtatgccagaatcgttcaacgtattgaccaaagagatccgttctttaggtatcaacattgaactgaaaaat
ggtgactaa
>RpoB|ANC 4275 T|From LZDS01000001.1|A. gandensis|ANC 4275 T
atggcatactcatataccgaaaagaaacggatccgtaagaattttggtaaattgcccaaggtaatggatgttccgtactt
gctcgcgattcaagtggactcgtacagaaccttccttcaagacggcaaaactccaaaaaaccgcgaagatatcggtctcc
aagccgcatttcgttcagtttttcctattgaaagttattctggcaatgctgctttagaatttgttgagtatagtcttggt
aagcctgagtttgatgtacgcgaatgtatccttcgtggctcaacttatgctgcaccaatgcgtgtaaaaattcgtctgat
cattaaagatcgcgaaacgaagacaattaaagacgtgcgtgagcaagaagtctacatgggtgaaatgccactcatgacag
acaacggtacttttgttgttaacggtactgagcgtgtaatcgtatctcaattacaccgttcaccaggtgtgttctttgac
cacgataaaggcaaaacacactctagcggtaaagttctttattctgctcgtatcattccttaccgtggttcatggttaga
cttcgaatttgatgcgaaagatcttgtatacgttcgtattgaccgtcgtcgtaaattattagcgactgtagtgcttcgtg
cgttgggttataacaacgaacaaatcttagacatgttctatgaaaaagttcctgtttacctggacatgggtagctatcaa
attgatcttgtgcctgaacgcctgcgtggtgaaatggctcaatttgatatcgttggtacagatggcaaaacaattgttga
acaaggcaaacgtattaatgcgcgtcatgttcgtcaaatggaagcagctggtctggaaaaacttttagtacctgatgaat
atttgtatgaacgtattattgctgaagacgttgcattacgtgacggcgaagtaattgctgcaaatacagtactaagccat
gaaattatggtgaaattggctgaaggtggcgttaaacaatttaacgtactttataccaatgacatcgaccgtggtccgtt
cattgctgactcattacgtgctgatacaacaactggtcgcgaagaagcgctagttgaaatctataaagtaatgcgcccag
gtgagccaccaacaaaagaagctgctgaaaacttattcaacaacttgttcttctcttctgaacgttatgacttatcacca
gtaggtcgtatgaagttcaaccgtcgtttgggtcgtccttacgaagtaggtacagatcagaagtctcgtgaagttgaagg
cattctttctaacgaagacatcactgatgtattaaaaacattggttgaaatccgtaacggtaaaggtgaagtcgacgata
tcgaccacttaggtaaccgtcgtgttcgttctgttggtgaaatgacagaaaaccaattccgtgtaggtcttgttcgtgta
gaacgcgctgttaaagaacgtctatcacaagctgaaactgataacttgtctccgcaagatttaatcaatgcgaagccagt
agctgctgcaatcaaagaattctttggttcaagccagttatctcagttcatggaccaaaacaacccgttgtctgaaatca
cacacaaacgtcgtgtatcggcgcttggtccaggtggtttaacacgtgaacgtgcgggcttcgaagtacgtgacgtacat
caaactcactacggtcgtgtttgtccaattgagactcctgaaggtccaaacattggtttgatcaactcattgtctgttta
tgcgaaatgtaacaacttcggcttcttagaaacgccgtatcgtaaagttgttgaaggtcgtgtaactgatgatgttgaat
atctttctgcgattgaagaagtaggtactgtgattgcacaggccgattctggtgtagataaagacggtcatttgactgaa
gagttcgtatctgtacgtcaccaaggtgacttcgtacgtatgcctcctgaaaaagtaacgcatatggatgtatctgctca
gcaggttgtatctgtagcggcgtcactgattccgttccttgaacacgatgacgcgaaccgtgcattgatgggttcaaaca
tgcaacgtcaggctgtgcctactttacgtgctgataaaccgctcgttggtacaggtatggaagcaaacgtagcgcatgac
tctggtgtgtgtgtacttgcgaaacgtggtggtcgtattgagtttgttgatgcatctcgtgtggttattcgtgtaaacga
agaagagatgatcgcgggtgaagcaggcgtagatatctacaacctgatcaaatacacacgttcgaaccaaaatacatgta
ttaaccaaaacgttgttgtacgtttaggcgacaaagttgcacgtggtgacgttcttgctgatggtccatcgacagatggc
ggtgaattggcattaggtcaaaacatgcgtgtagcgttcatgacttggaacggttacaactacgaagactcgatcttatt
atctgagcgtgttcttcaagaagaccgtttaacgtcaatccacatccaagaattatcatgtgtagcacgtgatactaaat
tgggtgctgaagaaattactgccgatattccaaacgtgggtgaagcagcactttctaaacttgacgaatcaggtatcgtt
tacattggtgctgaagttactgcgggcgacatccttgtaggtaaagtaacgcctaaaggtgaaacgcaattaacacctga
agaaaaattgcttcgtgcaatcttcggtgaaaaagctgctgacgtaaaagactcatctttacgtgtttcttcaagcgtta
aaggtacagttattgacgtacaagtgtttacacgtgacggtctagaaaaagacgaacgtgctcaagcaattgagaaagca
cagcttgatgcgtaccgtaaagacttgaaagaagaatacaaaatcttcgaagaagcagcacgtgaacgtatcgttcgctt
gttgaaaggccaagaatcgaatggcggcggcacgactaaacgtggcgataaactgtctgaagatttattgtctagcttag
agcttgttgaacttcttgaaattcaaccagtagatgaagcagttgctgaacgtctaactcaaatccaagttttcttaaaa
gagaagagcattgagattgacgagaaatttgcagagaaaaaacgcaaactttctacaggtgatgagcttacaactggcgt
gttgaaagttgttaaagtttaccttgctgtaaaacgtcgcatccaaccgggtgataagatggcaggtcgtcatggtaaca
agggtgttgtatctaacatcttaccagtagaagacatgccgcatgatgcaaacggtgtacctgttgatatcgtgttgaac
ccactgggtgtaccatcacgtatgaacgtgggtcagattcttgaaactcacttgggtatggctgcaaaaggtcttggcga
tcaaatcgacaagatgatgaaagagcaacgtacgattcttgagcttcgtgcattcttagacaagatttacaacaaagttg
gtggcgagcaagaagatcttgatagcttaactgatgaagaaatcttggtactttcaggcaatctacgtaaaggtgttcct
ttagcgacgcctgtatttgatggtgctgaagaatcacaaattaaagagttgcttgaacttgcgaacatttcacgtactgg
tcaaacagtattgtatgatggacgtacaggtgaacgttttgaccgtccagtaactgtaggttacatgtacatgttgaaac
tgaaccacttggttgacgacaagatgcatgcgcgttctactggttcttactctctagttacacaacaaccattgggcggt
aaagctcaattcggtggtcagcgtttcggtgagatggaagtatgggcacttgaagcttacggtgctgcatatacacttca
agaaatgttaactgtgaaatcggatgacgttgaaggtcgtactcgtatctacaagaacattgtagatggtaaccattata
tggatccgggtatgcctgaatcgttcaacgtattgaccaaagagatccgttctttaggtatcaacattgaactgaaaaat
ggtgactaa
>RpoB|ANC 6677 T|From JABELE010000001.1|A. geminorum|J00019 T
atggcatactcatataccgaaaagaaacggatccgtaagaattttggtaaattgccccaagtaatggatgcaccgtactt
actttcgattcaggtcgattcgtacagaacattcttgcaagatggcaaaactccaaaaaaccgcgaagatatcggtctcc
aagccgcatttcgttcagtttttcctatcgaaagttattctggcaatgctgctttagaatttgttgagtatagccttggt
aaacctgagttcgatgtacgcgaatgtattcttcgtggttcgacttatgcggcaccaatgcgcgttaaaattcgtttgat
tattaaagatcgcgaaactaaatcaattaaagacgtacgagaacaagaagtctatatgggtgaaattccactcatgactg
aaaacggtacatttgttattaatggtactgagcgtgtaatcgtatctcaattacaccgttcaccaggcgttttctttgat
cacgataagggtaaaacccactcaagtggtaaagtgttgtattcagcacgtatcattccttaccgtggttcatggttaga
cttcgaatttgatgcgaaagacttagtttacgtacgtattgaccgtcgtcgtaaattacttgctactgttgtattacgtg
cattaggttataacaacgaacaaatcttgaatttgttctatgaaaaagtacctgtgtatcttgatatgggtagctaccag
attgacctagtacctgaacgtttacgtggggaaatggctcaatttgatattgctgacaatgacggcaaagttattgttga
gcaaggtaaacgtattaatgctcgtcacgtacgtcaaatggaagctgctggtttaacaaaactttcagttcctgatgaat
acttatatgagcgtatcactgctgaaaatattactttgcgtgatggtgaggtaattgctgcgaatactttgttaagccat
gaagttatggtgaagttggcagaaggtggtgttaaacagttcaatatcttgtttacgaacgatattgatcgtggttcgtt
tgttgctgacactttacgtgcagatacaacggctggtcgtgaagaagcattagttgaaatttataaagtaatgcgtccag
gcgagccgccaacaaaagaagctgctgaaaacttattcaataacttattcttctcttctgagcgttatgacttatctcca
gtaggtcgtatgaagttcaaccgtcgtttgggtcgtccatacgaagttggtactgaccagaagtcacgtgaagtagaagg
tattttatcgcacgatgatatcattgatgtattacgtacattagttgaaatccgtaacggtaaaggtgaagtcgacgata
tcgatcacttgggtaaccgtcgtgtacgttctgttggtgaaatgactgaaaaccaattccgtgttggtttagttcgtgtt
gaacgtgcagttaaagaacgtttaagccaagcagaaacagataacttgtctccacaagatctaattaacgctaaaccagt
tgcagctgcaatcaaagaattctttggttcaagccaattatctcagttcatggaccaaaacaacccattatctgagatta
cgcataagcgtcgtgtatctgcgcttgggcctggtggtttaacacgtgaacgtgcgggctttgaagtacgtgacgtacat
caaactcactatggtcgtgtatgtccaattgaaacgccggaaggtccaaacattggtttgattaactcgctttcagtata
tgcaaaagcaaatgactttggtttcttggaaacaccttaccgtaaagtggtagatggtcgagtaactgatgcagttgaat
acctttctgcgattgaagaagtaggtactgtaattgcacaggccgattctgcagtagataaagatggcaacttaacagaa
gagtttgtttctgttcgtcatcaaggtgaattcgtacgtatgccaccagaaaaagtgacgcatatggatgtttctgctca
gcaggttgtatctgttgctgcatcacttattccattccttgaacacgatgacgcgaaccgtgcgcttatgggttcaaaca
tgcaacgtcaggcagttcctactctacgtgcggataaaccgcttgtaggtacaggtatggaagcgaatgttgcacgtgac
tcaggtgtgtgtgtaattgcaaaccgtggtggtgcaattgaatacgtagatgcttctcgtatcgttattcgtgtaaacga
agatgaaatgatcgctggtgaggctggtgtagatatctacaacctcattaaatatacgcgttctaaccagaacacttgta
tcaaccaaaatattatcgtgaatttgggcgacaaagttgctcgcggtgatatcttggcagacggtccgtctacagatatg
ggtgagcttgcgcttggtcaaaacatgcgcgttgcgttcatgacttggaatggttacaactatgaagactcgatcttatt
atctgagcgcgtacttcaagaagaccgtttaacctctattcatattcaagaattatcttgtgtagcgcgtgatactaagt
taggtgcagaagaaattactgccgatattcctaacgttggtgaagctgcactttctaaacttgatgaatcaggtatcgtt
tatatcggtgctgaagttacagcaggtgacatccttgttggtaaagtaacgcctaaaggtgaaactcagttaactcctga
agaaaaattgcttcgtgcaatctttggtgagaaagcagctgacgttaaagattcatctttacgtgttccatctggtacaa
aaggtacagttatcgatgttcaagtcttcactcgtgatggcttagagaaagatgaccgtgcattggcgatcgaaaaagca
caacttgatgcttaccgtaaagacttgaaagaagaatataagatctttgaagaagcagctcgtgagcgtgtaattcgttt
gcttaaaggccaagagtctaatggcggtggttcaactaaacgtggtgacaaactcgttgaagaagtgttatctggtttag
agcttgttgatttacttgaaattcaaccagcagatgaagcaatcgctgagcgtttaactcaaattcaagtgttcttaaaa
gaaaagagcgcagaaattgatgagaaattcgctgagaagaaacgtaagcttgcaacaggtgatgaattaacaactggcgt
attgaaagttgttaaagtttacttagctgttaaacgtcgtattcagcctggtgataagatggctggtcgtcacggtaaca
agggtgttgtatctaacatcttacctgttgaagacatgccacacgatgctaacggtgtaccagtagatatcgtattgaac
ccgttgggcgtaccatctcgtatgaacgtgggtcagattcttgagactcacttaggtatggcggctaaagggcttggtga
taaaatcgagaaaatgttgaaagaacagcgcacagttttagaactgcgtgaattcttagacaagatttataacaaagtcg
gtggtgagcaagaggatcttgatagcttaactgatgctgaagtcttggcactttcaggcaacttacgtgccggtgtacct
ttagctactcctgtattcgatggtgctgaagaaagccaaattaaagacttgcttgagttagctggtatctctcgtacagg
tcaaacagtattgtttgatggccgtactggtgaacagtttgatcgtcctgtaactgtaggttacatgtacatgctcaaat
tgaaccacttggttgatgacaagatgcatgcgcgttcaactggttcttactctcttgttacacagcaaccgcttggtggt
aaagcacaattcggtggtcagcgtttcggtgagatggaggtctgggcactcgaagcttacggcgcagcatatactctcca
agagatgttaactgttaagtcggatgacgttgaaggtcgtacacgcatctataagaatattgtagatggtaaccattata
tggacccgggtatgcctgaatcgttcaacgtattgaccaaagagatccgttctttaggtatcaacattgaactgaaaaat
ggtgactaa
>RpoB|NIPH 2282 T|From APPN01000080.1|A. gerneri|CIP 107464 T
ATGGCATACTCATATACCGAAAAGAAACGGATCCGTAAGAATTTTGGTAAATTGCCCGAAGTAATGGAAGCTCCGTACTT
GCTCGCGATTCAAGTCGACTCGTACAGAACCTTCCTTCAAGATGGCAAAACACCAAAAAACCGCGAAGATATCGGTCTCC
AAGCCGCATTTCGTTCAGTTTTTCCAATTGAAAGTTATTCTGGCAATGCTGCTTTAGAATTCGTTGAGTATAGCCTTGGT
AAACCAGAGTTTGATGTTCGTGAGTGTATTCTTCGCGGCTCGACTTTTGCGGCACCAATGCGCGTTAAAATTCGTTTGAT
CATCAAAGATCGTGAAACGAAATCGATCAAAGACGTTCGTGAACAAGAAGTTTACATGGGTGAAATGCCACTCATGACTG
AGAACGGTACCTTTGTTATTAACGGTACTGAACGTGTAATCGTTTCTCAATTACACCGTTCTCCAGGTGTGTTCTTTGAC
CACGATAAAGGTAAGACTCATTCAAGTGGTAAAGTGCTTTATTCTGCACGTATCATTCCTTACCGTGGTTCATGGTTGGA
CTTTGAGTTTGATGCGAAAGATTTAGTTTATGTTCGTATCGACCGTCGTCGTAAATTATTAGCAACTGCTATTCTTCGTG
CTTTAGATTATACAAATGAACAAATCTTAGAAATGTTCTATGAGAAAGTTCCTGTATATCTAGATATGGGTAGCTACCAA
ATTGACCTTGTGCCTGAACGTCTGCGTGGCGAAATGGCTCAATTCGACATTACTGATGCTGATGGCAAAGTGATTGTTGA
ACAAGGTAAACGTATTAATGCGCGTCATGTTCGTCAAATGGAAGCTTCTGGTTTAACTAAGCTTTCTGTTCCTGATGAAT
ATTTATATGAGCGTATTACAGCTGAAGATATCACACTGAAAGATGGTGAAGTGATTCAAGCAAACACTGTGCTTGGTCAT
GACATTATGGTGAAATTGGCTGAAGGCGGTATTAAACAATTTAATATCCTATTCACCAACGATATCGACCGTGGTTCATT
TATCGCAGATACATTACGTACAGATACTACAACAGGCCGTGAAGAAGCGCTTGTTGAAATCTATAAAGTAATGCGTCCAG
GCGAGCCACCAACAAAAGAAGCTGCTGAAAACTTATTCAACAACTTGTTCTTCTCTTCTGAACGTTATGACTTATCTCCT
GTAGGTCGTATGAAGTTCAACCGTCGTTTGGGTCGTCCTTACGAAGTGGGTACTGATCAGAAGTCTCGTGAAGTTGAAGG
TATTCTTTCTAACGAAGACATTATCGACGTATTAAAAACTCTCGTTGAAATCCGTAACGGTAAAGGCGAAGTCGACGATA
TCGACCATTTAGGTAACCGTCGTGTACGTTCAGTTGGTGAAATGACTGAAAACCAATTCCGTGTTGGTTTAGTTCGTGTT
GAACGTGCTGTTAAAGAACGTTTAAGCCAAGCTGAAACAGATAACTTGTCTCCACAAGATTTAATCAATGCGAAACCAGT
TGCTGCTGCAATCAAAGAATTCTTTGGTTCAAGCCAATTGTCTCAGTTCATGGACCAAAACAACCCATTGTCTGAAATCA
CACACAAACGTCGTGTATCAGCTCTCGGACCTGGTGGTTTGACTCGTGAACGTGCGGGCTTTGAGGTACGTGACGTACAT
CAAACTCACTATGGTCGTGTATGTCCTATTGAAACGCCTGAAGGTCCAAACATTGGTTTGATCAACTCGCTTTCTGTTTA
TGCAAAATGTAATAACTTCGGTTTCTTGGAAACTCCATACCGTAAAGTTGTTGATGGTCGTGTAACTGAAGATGTTGAGT
ATTTATCTGCTATTGAAGAAGTAGGTACTGTTATTGCACAGGCCGATTCTAGTGTAGATGGCGATAATAACTTAACTGAA
GAATTCGTTTCTGTACGTCATCAAGGTGAATTCGTTCGTATGCCTCCTGAAAAAGTGACGCATATGGATGTATCAGCTCA
ACAGGTTGTATCTGTAGCTGCATCATTGATTCCGTTCCTTGAACACGATGATGCCAACCGTGCATTGATGGGTTCAAACA
TGCAACGTCAGGCTGTTCCTACATTGCTTGCTGACAAACCACTTGTTGGTACAGGTATGGAAGCAAACGTAGCGCGTGAC
TCAGGTGTATGTGTGATCGCGAAACGTGGCGGTATGATCGAATTTGTTGACGCTTCACGTGTTGTGATTCGTGTTAACGA
AGATGAAATGATTGCTGGTGAAGCTGGTGTAGATATCTACAACCTCATCAAATATACCCGTTCGAACCAAAATACTTGTA
TCAACCAAAAAGTTCTCGTGAGCTTGGGTGATAAAGTAGGTCGCGGTGATGTATTGGCTGATGGTCCATCTACAGACGGT
GGTGAACTTGCTCTTGGTCAGAACATGCGCGTAGCGTTCATGACTTGGAACGGTTATAACTACGAAGACTCGATTTTATT
ATCTGAACGTGTTCTTCAAGAAGATCGTTTGACTTCTATTCACATTCAAGAATTGTCATGTGTAGCTCGTGATACTAAGT
TAGGTGCAGAAGAAATCACTGCAGATATTCCTAACGTTGGTGAAGCTGCGCTGTCTAAACTTGATGAGTCAGGTATCGTT
TATATCGGTGCTGAAGTAACTGCTGGTGACATTCTTGTAGGTAAAGTAACGCCTAAAGGTGAAACTCAGTTGACTCCTGA
AGAAAAACTTCTTCGTGCGATCTTCGGTGAAAAAGCTGCTGACGTTAAAGATTCATCTTTACGCGTTCCATCTGGTACTA
AAGGTACAGTGATTGACGTTCAAGTCTTTACTCGTGATGGTATTGAAAAAGATGAACGTGCTCAAGCAATTGAGAAAGCT
CAGCTTGATGCTTACCGTAAAGATTTGAAAGAAGAATATAAAATCTTTGAAGAAGCTGCTCGTGAACGTATTGTTCGCTT
GTTGAAAGGTCAAGAATCAAATGGTGGTGGTTCAACTAAACGTGGTGACAAACTTTCTGAAGAATTGTTATCTGGTTTAG
AGCTAGTTGATCTTCTTGAAATTCAACCAAGTGATGAAGGTATTGCTGAACGTTTAACTCAAATTCAAGTGTTCTTGAAA
GAAAAGAGCCATGAAATTGATGAGAAATTTGCTGAGAAAAAACGCAAACTTTCTACAGGTGATGAGCTTACAACTGGTGT
ATTGAAAGTTGTTAAAGTGTATTTGGCTGTTAAACGTCGTATCCAACCGGGTGATAAAATGGCGGGTCGTCACGGGAACA
AAGGTGTTGTATCAAACATCCTTCCTGTAGAAGATATGCCGCATGACATCAACGGTGTTCCTGTTGACGTAGTACTTAAC
CCACTGGGTGTACCGTCACGTATGAACGTGGGTCAGATTCTTGAAACACATTTAGGTTTAGCTGCCAAAGGTCTTGGTGA
GCAAATCGATAAGATGCTCAAAGAGCAACGTACGATTGCTGAACTTCGTGTGTTCTTGGACAAGATTTATAACAAAGTTG
GTGGCGAGCAAGAAGATCTTGATAGCTTAACTGATGAAGAAATCCTTGTTCTTTCAGGTAATTTACGTAAAGGTGTTCCT
TTAGCAACTCCAGTATTTGATGGTGCTGAAGAAGGTCAAATTAAAGAGCTTCTTGAACTTGCTGAACTTCCACGTTCTGG
TCAAACAGTATTGTATGACGGACGTACAGGTGAGCGTTTTGACCGTCCTGTAACCGTTGGTTATATGTACATGTTGAAAC
TTAACCACTTGGTTGATGACAAGATGCATGCACGTTCTACTGGTTCTTACTCATTAGTGACACAACAACCGCTTGGTGGT
AAAGCACAATTCGGTGGTCAGCGTTTCGGTGAGATGGAAGTCTGGGCACTTGAAGCATACGGTGCGGCTTACACACTACA
AGAAATGCTTACAGTTAAGTCGGATGACGTTGAAGGTCGTACACGTGTCTACAAAAACATTGTAGATGGCAACCATTATA
TGGATCCGGGTATGCCTGAATCGTTCAACGTATTGACCAAAGAGATCCGTTCTTTAGGTATCAACATTGAACTGAAAAAT
GGTGACTAA
>RpoB|ANC 7084 T|From LXGN01000023.1|A. guerrae|Ac 1271 T
atggcatactcatataccgaaaagaaacggatccgtaagaattttggtaaattgcctagcgtcatggacgctccgtactt
gctttcgattcaagtcgactcgtatagaacgtttttacaagatggcaaatcaccgaaaaaccgcgaagatatcggtctcc
aagccgcatttcgttcagtttttcctatagaaagttattctggcaatgctgctttagaatttgttgagtatagccttggt
aaaccagagtttgatgtacgtgaatgtattcttcgcggctcaacttatgcggcaccaatgcgcgtaaaaattcgtttgat
cattaaagatcgcgaaacgaagtcaattaaagacgttcgtgaacaagaagtttacatgggtgaaatgccactcatgactg
agaacggtacgtttgtgatcaatggtaccgagcgtgtcattgtatctcagttacatcgttctccaggcgtattctttgat
catgataagggtaaaacccattcaagtggtaaagtgctttattcagcacgtattattccttaccgtggttcatggttaga
ttttgaatttgatgccaaagatttagtttatgttcgtattgaccgtcgtcgtaaattattggcgagcgtgattctgcgtg
cactgggttataataatgaacaaattcttgatttgttctatgaaaaagtacctgtgtatctggatatgggtagctaccag
atcgatttagtgcctgaacgcctgcgtggtgaaatggcacagttcgatatcgccgataacgatggcaaaatcattgttga
gcaaggtaagcgtattaatgctcgccacgtacgtcaaatggaagctgctggtttaaccaaactatcagtgccagacgaat
atttatacgagcggatcactgctgaagatattactttacgtgatggcgatgtaatctcagcgaatactttgcttagccat
gaagttatggtcaagcttgctgaaggtggcgtaaagcagttcaatatcttgtataccaacgatatcgatcatggtccttt
cattgctgatactttacgtgctgataccacatcaggtcgtgaagaagcactggttgaaatctataaagtaatgcgtccag
gcgagccaccaaccaaagaagctgccgagaatttgtttaataacttgttcttctcttctgagcgttatgacttgtcgcca
gtgggtcgtatgaagttcaaccgtcgtttgggtcgtccttacgaagtgggtacagatcaaaaatcacgtgaagttgaagg
tatccttgcaaatgaggatattactgatgtactgcgtacattggtcgagattcgtaacggtaaaggtgaagtcgacgata
tcgaccacttgggtaaccgtcgtgtccgttcagtaggtgaaatgactgaaaatcaattccgtgttggtttggtccgtgtt
gaacgtgctgtgaaagagcgtttaagtcaggcagaaacagataacttatcaccgcaagacttgatcaatgctaaaccagt
ggctgctgcaatcaaagagttctttggttcaagccagttgtcacagtttatggatcaaaacaacccattgtctgaaatta
cacacaaacgtcgtgtatcagcacttgggccaggtggtttgacacgtgaacgtgcagggttcgaagtacgtgacgtacat
caaactcactatggtcgtgtttgtccaattgaaacgcctgaaggtccaaacattggtttgattaactcgctgtctgtcta
tgctaaagctaacgatttcggtttccttgaaactccttatcgtaaagtcgttgatggccgtgtaacggatgacgttgaat
atctttctgcaattgaagaagtaggtactgttattgcacaggccgactcgggtgttgatgcagagggtaacctcgttgaa
gaaatggtttcagttcgtcatcagggtgaatttgtacgtatgcctcctgaaaaagtgacgcatatggatgtttctgcgca
gcaagttgtttctgtagcagcatcacttattccattccttgaacacgatgatgctaaccgtgccttaatgggttcgaaca
tgcaacgtcaggctgttccaaccttacttgcggataaaccgcttgttggtactggtatggaagcgacagttgcacgtgat
tcaggcgtatgtgtaattgcaaaacgtggtggtgtgattgagtttgttgatgcatcccgtgttgtcattcgtgttcatga
aaatgaaatgattgctggtgaagcaggcgtagatatttataacctgatcaaatacacccgttctaaccaaaatacttgta
ttaaccagaaagttcttgtcaatctgggtgataaagtaggtcgtggtgatgtattggctgatggtccatctaccgatggc
ggtgagttagcacttggtcaaaacatgcgcgtcgcgttcatgacgtggaatggttataactatgaagattcgatcttgtt
atcggagcgagttcttcaggaagatcgtttaacttcaattcacattcaagagttatcatgtgttgcacgtgatactaaat
tgggtgcagaagaaattactgccgatattccaaatgtgggtgaagctgcactatcgaagctagatgaatctggtattgtt
tatatcggtgcagaagttactgcaggtgatattcttgtaggtaaagtaacacctaaaggtgaaactcaacttactccaga
agaaaaattacttcgtgcgatcttcggtgaaaaagcggctgatgtgaaagattcatctttacgagttccgtctggtacta
aagggactgtaattgatgtacaagtctttactcgtgatgggcttgaaaaagacgatcgtgcgcttgcgattgaaaaagca
caattagattcataccgtaaagacttgaaagaagaatacaagatctttgaagaggcagcacgtgaacgtattgtgcgctt
attgaagggacaggattctaacggtggtggtacaaccaaacgtggagacaaactgactgaagacgtactttcaggtcttg
agttggtcgatcttcttgaaattcaaccaagtgatgaaggcattgctgagcgtttgagtcaaattcaagtatttttgaaa
gagaaaagtgctgaaattgatgaaaaatttgctgagaaaaaacgcaaattagcgactggtgatgaactgaccacaggtgt
attgaaggttgttaaggtttatcttgcggtaaaacgtcgtattcaaccaggcgataaaatggctggtcgtcacgggaaca
aaggtgttgtatctaacatcttacctgtagaagatatgcctcatgatgctaatggtgtgcctgttgatatcgtcttgaac
ccgttaggtgtaccatcgcgtatgaacgtgggtcagattctagagacacatttgggcctggcagccaaaggtctgggtga
gcaaatcgataagatgttgcaacaacagcgtacgattgcagagcttcgtgtcttcctcgataagatttacaacaaggtcg
gtggtgagcaagaagatctaaacagtctgactgatgacgaagtcttagtattggctggcaacttgcgtaaaggtgtacca
ctagcaactcctgtatttgatggtgctgaagaaagtcaaattaaagagttacttgagttggctgaattgccacgtactgg
tcaacagattttgtttgacggacgtacaggtgagcagtttgatcgtcctgtaaccgtgggctacatgtacatgctgaaac
ttaaccacttagtggatgacaagatgcatgcgcgttcaactggttcttattctcttgtaacgcaacagccgcttggtggt
aaagcgcagttcggtggtcagcgtttcggtgagatggaagtctgggcacttgaagcttatggcgcagcatatacgcttca
ggaaatgctgactgtgaaatcggatgatgttgaaggtcgtacacgcatctataagaatattgtagatggtaaccattata
tggatccgggtatgcctgaatcgttcaacgtattgaccaaagagatccgttctttaggtatcaacattgaattgaaaaat
ggtgactaa
>RpoB|NIPH 522 T|From APOS01000024.1|A. guillouiae|CIP 63.46 T
ATGGCATACTCATATACCGAAAAGAAACGGATCCGTAAGAATTTTGGTAAATTGCCCCAAGTCATGCATGCTCCGTACCT
GCTCTCGATTCAAGTCGACTCGTACAGAACATTCTTGCAAGACGGCAAAACACCAAAAAATCGCGAAGATATCGGTCTCC
AAGCTGCATTTCGTTCAGTTTTTCCTATTGAAAGTTATTCGGGCAATGCTGCTTTAGAATTCGTTGAGTATAGTCTTGGT
AAACCAGAGTTTGATGTTCGCGAATGTATTCTTCGTGGCTCAACCTTTGCGGCACCAATGCGCGTTAAAATTCGTTTGAT
CATCAAAGATCGTGAAACGAAATCTATTAAAGACGTACGTGAACAAGAAGTGTACATGGGTGAAATGCCACTCATGACTG
AGAATGGTACCTTTGTCATCAATGGTACTGAGCGTGTAATCGTATCTCAATTACACCGTTCACCAGGCGTATTCTTTGAC
CATGATAAAGGTAAAACGCATTCAAGCGGTAAAGTGCTTTATTCAGCACGTATTATTCCTTATCGTGGTTCATGGTTAGA
TTTTGAGTTTGATGCTAAAGATTTAGTCTTTGTACGTATTGACCGTCGTCGTAAATTGCTTGCGACTGTTGTGTTGCGTG
CATTGAGCTATAGCAATGAACAAATTCTGAATATGTTCTACGAAAAAGTACCTGTATATCTTGATATGGGTAGCTATCAG
ATTGACCTTGTGCCTGAACGTCTTCGTGGTGAAATGGCTCAATTTGATATCGTGGACAATGATGGTAAAGCCATTGTTGA
ACAAGGTAAACGTATTAATGCTCGCCATGTACGTCAAATGGAAGCTGCTGGTTTAACTAAACTTCCAGTTCCAGATGAAT
ATTTGTATGAGCGTATTACTGCTGAAGATATCGTACTTAAAGACGGTGAAGTAATTACTGCTAACACTGTATTAAGTCAT
GAGATTTTGGTCAGAATTGCTGAAGGTGGTATTAAACAATTTAATATCCTGTTCACCAATGACATCGATCGTGGTTCTTT
TGTTGCTGACACCTTACGTGCAGATACAACATCTGGTCGTGAAGAAGCACTTGTAGAAATCTACAAAGTGATGCGTCCAG
GTGAGCCACCAACGAAAGAAGCGGCTGAAAACTTATTCAATAACTTATTCTTCTCTACAGAGCGTTATGATTTATCGCCT
GTGGGTCGTATGAAGTTTAACCGTCGTTTGGGTCGTCCTTACGAAGTAGGTACAGATCAGAAGTCTCGTGAAGTAGAAGG
TATTCTTTCTAACGATGACATCATTGATGTACTGAAAACACTGGTAGAAATTCGTAACGGTAAAGGTGAAGTCGACGATA
TCGATCACTTGGGTAACCGTCGCGTACGTTCTGTTGGTGAAATGACAGAAAACCAATTCCGTGTTGGTTTAGTTCGTGTT
GAACGTGCTGTTAAAGAGCGTTTAAACCAAGCTGAAACAGATAACTTGTCTCCACAAGATTTGATCAATGCGAAACCAGT
TGCTGCTGCAATCAAAGAATTCTTTGGTTCAAGCCAATTGTCACAGTTTATGGATCAAAACAACCCATTGTCAGAAATTA
CACACAAACGTCGTGTATCTGCGCTTGGGCCTGGTGGTTTGACACGTGAACGTGCGGGCTTTGAAGTACGTGACGTACAT
CAAACTCACTATGGTCGTGTATGTCCAATTGAAACACCTGAAGGACCAAACATTGGTTTGATCAACTCGCTTTCTGTTTA
TGCAAAAGCGAACAACTTCGGTTTCTTGGAAACACCATACCGTCGCGTTGTTGATGGTCGTGTAACAGATGATGTTGAAT
ATTTATCTGCAATTGAAGAAGTAGGTACTGTTATTGCACAGGCCGATTCTGCATTGGATAAAGATGGACATTTAACAGAA
GACTTCGTTTCAGTACGTCACCAAGGTGACTTCGTTCGTATGCCACCTGAAAAAGTGACGCATATGGATGTATCTGCTCA
ACAGGTTGTATCTGTCGCTGCATCACTTATTCCATTCCTTGAACACGATGATGCCAACCGTGCATTGATGGGTTCAAACA
TGCAACGTCAGGCTGTTCCTACATTGCTTGCTGATAAACCACTTGTGGGTACCGGCATGGAAGCAAACGTAGCGCACGAC
TCTGGTGTATGTGTGATCGCGAAACGTGGCGGACGCATTGAGTTTGTAGATGCATCACGTGTGGTTATTCGTGTCAACGA
AGATGAAATGATCGCGGGTGAAGCAGGTGTAGATATCTACAACTTGATCAAATACACGCGTTCAAACCAAAACACATGTA
TTAACCAAAAAGTGCTTGTGAGCATGGGCGATAAAGTCGGCCGTGGTGACGTTCTTGCTGATGGTCCATCAACTGATGGT
GGTGAATTAGCATTGGGTCAGAACATGCGTGTCGCGTTCATGACTTGGAACGGTTATAACTACGAAGACTCGATTTTATT
ATCTGAACGTGTTCTTCAAGAAGATCGTTTAACTTCAATTCATATTCAAGAATTATCATGTGTTGCGCGTGATACGAAGT
TAGGTGCGGAAGAAATCACTGCCGATATTCCTAACGTAGGTGAAGCAGCGTTATCTAAACTTGATGAATCAGGTATTGTT
TATATCGGTGCTGAAGTTGCAGCGGGTGATATTCTTGTTGGTAAAGTGACGCCTAAAGGTGAAACACAATTAACCCCTGA
AGAAAAATTACTTCGTGCAATCTTTGGTGAGAAAGCGGCAGACGTTAAAGATTCATCTTTACGTGTTTCTTCAAGCGTTA
AAGGTACAGTCATCGACGTTCAAGTGTTTACACGTGACGGTATCGAGAAAGATGAACGTGCTCAAGCGATTGAGAAAGCG
CAGCTTGATGCTTACCGTAAAGACTTGAAAGAAGAATTCAAAATCTTCGAAGAAGCAGCTCGTGAACGTATTATCCGTTT
GTTAAAAGGCCAAGAGTCGAATGGCGGCGGTACTACTAAGCGCGGTGATAAGCTATCTGAAGATGTATTGTCTGGTTTAG
AGCTTGTTGATCTTTTAGAAGTTCAACCAACAGATGAAGGCATCGCTGAACGCTTAACTCAAATTCAAGTGTTCTTGAAA
GAGAAGAGCTACGAGATTGATGAGAAATTTGCTGAGAAAAAACGCAAACTTTCTACAGGTGATGAGCTTACAACAGGTGT
CTTGAAAGTTGTTAAAGTTTATTTAGCTGTAAAACGTCGTATCCAGCCTGGTGATAAGATGGCGGGTCGTCACGGTAACA
AAGGTGTTGTATCAAACATCTTGCCTGTTGAAGACATGCCGCATGACATCCATGGTGTTCCAGTTGATGTCGTACTTAAC
CCATTGGGTGTACCATCACGTATGAACGTGGGTCAGATTCTTGAAACTCACTTAGGTATGGCTGCAAAAGGTCTTGGCGA
TAAGATCGACAAGATGATGAAAGAGCAACGTACCGTTCTTGAGCTTCGTGATTTCTTAGACAAGATTTATAACAAAGTTG
GTGGCGAGCAAGAAGATCTTGATAGCTTAACTGATGAAGAAATCTTGGTGTTATCAGGTAACTTGCGTAAAGGTGTTCCT
TTAGCTACGCCAGTATTTGATGGTGCAGAAGAAAGTCAGATCAAAGAGTTACTTGAGCTTGGTGGTATCTCACGTACAGG
TCAAACAGTATTGTATGACGGACGTACAGGTGAGCGTTTTGACCGCCCAGTAACTGTTGGTTATATGTACATGCTCAAGT
TGAACCATTTGGTTGATGACAAGATGCATGCACGTTCTACTGGTTCTTATTCACTTGTAACTCAACAACCGCTTGGTGGT
AAAGCACAATTCGGTGGTCAGCGTTTCGGTGAGATGGAAGTCTGGGCACTAGAAGCTTATGGTGCTGCTTATACACTTCA
AGAAATGCTTACTGTGAAGTCGGATGACGTTGAAGGTCGTACTCGCATCTATAAGAACATCGTAGATGGTAACCATTATA
TGGATCCGGGTATGCCTGAATCGTTTAACGTATTGACCAAAGAGATCCGTTCTTTAGGTATCAACATTGAACTGAAAAAT
GGTGACTAA
>RpoB|NIPH 2150 T|From ATGG01000025.1|A. gyllenbergii|CIP 110306 T
ATGGCATACTCATATACCGAAAAGAAACGGATCCGTAAGAATTTTGGTAAATTGCCCCACGTAATGGAAGCACCGTACTT
ACTTTCGATTCAGGTCGATTCGTACCGTACATTCTTACAAGGCGGTAAAACTCCAAAAAATCGCGAAGATATCGGTCTCC
AAGCCGCATTTCGTTCAGTTTTTCCTATTGAAAGTTATTCTGGCAATGCTGCTTTAGAATTTGTTGAGTATAGCCTTGGT
AAGCCTGAGTTCGACGTACGTGAATGTATTTTACGTGGTTCAACTTATGCAGCACCAATGCGCGTAAAAATTCGTTTGAT
CATCAAAGATCGTGAAACGAAATCAATTAAAGACGTTCGTGAACAAGAAGTCTACATGGGTGAAATGCCACTCATGACCG
ATAACGGTACTTTCGTTATTAACGGTACTGAGCGTGTAATCGTATCTCAATTACACCGTTCACCAGGCGTATTCTTTGAC
CATGACAAGGGTAAAACCCACTCAAGCGGTAAAGTGTTGTATTCAGCACGTATTATCCCTTACCGTGGTTCATGGTTAGA
TTTTGAATTTGATGCCAAAGATTTAGTCTTTGTACGTATTGACCGTCGTCGTAAGTTGCTTGCAACGGTAGTTCTACGTG
CCTTGAATTACAGCAATGAACAAATCTTGAATTTGTTCTACGAAAAAGTACCTGTATATCTTGATATGGGTAGCTATCAG
ATTGACCTCGTTCCAGACCGCTTACGTGGTGAAATGGCGCAATTTGATATCTTGGACAACGATGGTAAAGCGATCGTTGA
ACAAGGTAAACGTATTAATGCACGTCACGTACGTCAAATGGAAGCTGCGAACTTAGCGAAGCTTTCTGTACCTGATGAAT
ATTTATATGAGCGTATTACAGCTGAAGATATCACTCTGAAAAGCGGTGATGTGATTCCTGCAAATACCGTGCTTAGCCAT
GAAACTTTGGTGAAGTTGGCAGAAGGTGGTGTTAAACAATTTAACATCCTATTCACTAACGACATTGATCGTGGTTCTTT
CGTTGCAGATACATTACGTGCAGATACAACTACAGGCCGTGAAGAAGCGCTTGTTGAAATCTATAAAGTAATGCGTCCAG
GCGAGCCGCCAACAAAAGAAGCTGCTGAAAACTTATTCAACAACTTGTTCTTCTCTTCTGAGCGCTATGACCTTTCTCCA
GTAGGTCGTATGAAGTTCAACCGTCGTTTGGGTCGTCCTTACGAAGTGGGTACGGATCAGAAGTCACGCGAAGTTGAAGG
TATTTTGTCGCACGAAGATATCATCGATGTACTGCGTACATTGGTTGAAATCCGTAACGGTAAAGGTGAAGTCGACGATA
TCGATCACTTGGGTAACCGTCGTGTACGTTCTGTTGGTGAAATGACTGAAAACCAATTCCGTGTTGGTTTAGTTCGTGTT
GAACGTGCTGTTAAAGAGCGTTTAAGCCAAGCAGAAACTGATAACTTGTCTCCACAAGATTTAATCAACGCAAAACCAGT
TGCTGCTGCAATCAAAGAATTCTTTGGTTCAAGCCAGTTGTCTCAGTTCATGGACCAAAACAATCCATTGTCTGAGATTA
CACACAAACGTCGTGTATCTGCGCTTGGTCCTGGTGGTTTGACACGTGAACGCGCAGGCTTCGAAGTACGTGACGTACAT
CAAACTCACTATGGTCGTGTTTGTCCAATTGAAACGCCTGAAGGTCCAAACATTGGTTTGATCAACTCGCTTTCTGTTTA
TGCAAAAGCGAATGACTTCGGTTTCTTGGAAACACCATACCGTAAAGTTGTTGATGGTCGTGTAACTGATGAAGTTGAAT
ACTTATCTGCAATTGAAGAAGTAGGTACTGTCATTGCACAGGCCGATTCTGCAGTGGATAAAGATGGTACGTTAACTGAA
GAAATGGTTTCTGTACGTCATCAAGGTGACTTCGTTCGTATGTCGCCTGAGCGCGTAACCCATATGGACGTTTCTGCGCA
ACAGGTTGTATCTGTCGCAGCGTCATTGATTCCATTCCTTGAACACGATGATGCGAACCGTGCATTGATGGGTTCAAACA
TGCAACGTCAGGCTGTTCCTACCTTACGTGCTGACAAGCCGCTTGTTGGTACGGGTATGGAAGCAAACGTAGCACGTGAC
TCAGGTGTATGTGTGATCGCTGACCGTGGTGGTGCGATTGAATATGTAGATGCATCTCGTATCGTGATTCGTGTCAACGA
AGATGAAATGATTGCGGGTGAAGCAGGTGTAGATATCTATAACCTGATCAAATATACACGTTCAAACCAAAATACATGTA
TTAACCAAAATGTCATCGTGAACTTGGGCGACAAAGTTGCTCGTGGTGATATCTTGGCTGATGGTCCATCGACTGACATG
GGTGAACTTGCGCTAGGTCAAAACATGCGCGTCGCGTTCATGACATGGAACGGTTATAACTACGAAGACTCGATCTTACT
TTCTGAGCGTGTTCTTCAAGAAGACCGTTTAACGTCGATTCACATTCAAGAATTGTCATGTGTAGCGCGTGATACCAAGT
TAGGTGCAGAAGAAATTACTGCCGATATTCCTAACGTAGGTGAAGCTGCACTGTCTAAATTGGATGAGTCAGGTATTGTT
TATATCGGTGCTGAAGTGACTGCAGGTGACATCCTTGTTGGTAAGGTAACGCCTAAAGGTGAAACTCAGTTAACGCCTGA
AGAAAAATTACTTCGCGCAATCTTTGGTGAAAAAGCGGCTGACGTAAAAGACTCGTCTTTACGTGTTCCGTCTGGTACTA
AAGGTACGGTGATTGACGTTCAAGTCTTCACTCGTGATGGTTTGGAAAAAGATGAACGTGCTCAAGCAATTGAGAAAGCT
CAGCTGGATGCATACCGTAAAGACTTGAAAGAAGAATACAAAATCTTCGAAGAAGCAGCACGTGAACGTATTGTTCGTTT
GTTGAAAGGTCAAGAGTCTAACGGTGGTGGTTCAACCAAACGTGGTGATAAGCTTTCTGAAGACGTATTGTCCGGTTTAG
AGCTGGTTGATTTACTAGAAATCCAACCGACTGATGAAGCAATCGCAGAGCGTTTAACTCAAATTCAAGTATTCTTGAAA
GAGAAGAGCTACGAGATTGACGAGAAGTTTGCTGAGAAGAAACGCAAACTTTCTACAGGTGATGAATTAACAACGGGCGT
ATTGAAAGTTGTTAAGGTTTACCTTGCTGTTAAACGTCGTATCCAGCCTGGTGATAAGATGGCGGGTCGTCACGGTAACA
AGGGTGTTGTATCTAACATCTTACCAGTTGAAGACATGCCGCATGATGCCAATGGTGTACCAGTCGACATCGTATTGAAC
CCATTGGGTGTACCGTCACGTATGAACGTGGGTCAGATTCTTGAGACTCACTTGGGTATGGCGGCCAAAGGTCTGGGTGA
CAAACTCGAAAAAATGTTGAAAGAACAGCGTACAGTGTTAGAACTACGTGACTTCTTAGACAAGATTTATAACAAGGTTG
GTGGTGAGCAGGAAGAGCTTGATAGCTTGACTGACGCAGAAATCTTGGCACTTTCAGGCAACTTACGTGCTGGTGTTCCA
TTGGCAACACCTGTATTTGATGGCGCTGAAGAAAGCCAGATCAAAGACTTGCTTGAACTTGCTGACATCTCACGTACGGG
TCAAACAGTATTGTTTGACGGACGTACAGGTGAACAGTTTGACCGTCCTGTAACTGTAGGTTACATGTACATGCTCAAAT
TGAACCACTTGGTTGATGACAAGATGCATGCGCGTTCAACGGGTTCTTACTCACTTGTGACTCAACAGCCGCTTGGTGGT
AAAGCACAATTCGGTGGTCAGCGTTTCGGTGAGATGGAAGTATGGGCACTTGAAGCATACGGTGCAGCATATACTCTCCA
AGAAATGCTTACTGTGAAGTCGGATGACGTCGAAGGCCGTACACGCATCTATAAGAACATTGTAGATGGTAACCATTATA
TGGATCCGGGTATGCCTGAATCGTTCAACGTATTGACCAAAGAGATCCGTTCTTTAGGTATCAACATTGAACTGAAAAAT
GGTGACTAA
>RpoB|NIPH 510 T|From APQQ01000030.1|A. haemolyticus|CIP 64.3 T
ATGGCATACTCATATACCGAAAAGAAACGGATTCGTAAGAATTTTGGTAAATTGCCCCACGTAATGGAAGCACCGTACTT
ACTTTCGATTCAAGTCGATTCGTACCGTACTTTCTTACAAGGTGGCAAAACTCCAAAAAATCGCGAAGATATCGGTCTCC
AAGCCGCATTTCGTTCAGTTTTTCCTATTGAAAGTTATTCTGGCAATGCTGCTTTAGAATTTGTTGAGTATAGTCTTGGT
AAACCAGAGTTTGACGTACGTGAATGTATTTTACGTGGTTCAACTTATGCGGCACCAATGCGCGTAAAAATTCGTTTGAT
CATTAAAGATCGCGAAACCAAATCAATTAAAGACGTTCGTGAACAAGAAGTTTACATGGGTGAAATGCCACTCATGACCG
ATAACGGTACATTCGTTATTAACGGTACTGAGCGTGTAATCGTATCTCAATTACACCGTTCGCCAGGCGTATTCTTTGAT
CATGACAAGGGTAAGACCCACTCAAGCGGTAAAGTGTTGTATTCAGCACGTATTATCCCTTACCGTGGTTCATGGTTAGA
TTTCGAATTTGATGCTAAAGATTTAGTATTCGTACGTATTGACCGTCGTCGTAAATTATTGGCGACTGTGATTTTACGTG
CTTTAAATTATACCAATGAGCAAATCCTGAATTTGTTCTACGAAAAAGTACCTGTCTATTTAGATATGGGCAGCTATCAA
ATTGATCTCGTTCCAGATCGCCTACGTGGTGAGATGGCGCAATTTGATATCTTAGATAACGATGGCAAAGCGATTGTTGA
ACAAGGCAAACGTATTAATGCACGTCACGTACGTCAAATGGAAGCAGCGAACTTAGCGAAGCTTTCAGTACCTGATGAAT
ACTTGTATGAGCGTATTACAGCTGAAGATATCACATTGAAAGATGGTGATGTAATTCCTGCAAATACGGTGCTTAGCCAT
GAAGTGATGGTGAAAATCGCTGAAGGCGGCGTGAAACAGTTTAATATTCTGTTCACCAACGATATCGATCGTGGTCCTTT
CGTTGCGGATACTTTACGTGCAGATACAACAACAGGTCGTGAAGAAGCACTTGTTGAAATCTATAAAGTCATGCGTCCAG
GTGAGCCGCCAACGAAAGAAGCTGCTGAAAACTTATTTAATAACTTGTTCTTCTCTTCTGAGCGTTATGACCTGTCTCCA
GTGGGTCGTATGAAGTTCAACCGTCGTTTGGGTCGTCCTTACGAAGTGGGTACTGATCAGAAGTCTCGTGAAGTTGAAGG
TATTTTATCACACGACGATATCATTGATGTACTTCGTACATTGGTGGAAATCCGTAACGGTAAAGGTGAAGTCGATGATA
TCGATCACTTAGGTAACCGGCGTGTACGTTCTGTTGGCGAAATGACAGAAAACCAATTCCGTGTTGGTTTAGTGCGTGTT
GAACGTGCTGTTAAAGAGCGTTTAAGCCAAGCAGAAACTGATAACTTGTCTCCACAAGATTTAATCAACGCGAAACCAGT
TGCTGCTGCAATCAAAGAGTTCTTTGGTTCAAGCCAGTTATCTCAGTTCATGGACCAAAACAACCCATTGTCTGAGATTA
CACACAAACGTCGTGTATCTGCACTTGGTCCTGGGGGTTTGACACGTGAACGCGCGGGCTTCGAAGTACGTGACGTACAT
CAAACTCACTATGGTCGTGTTTGTCCGATTGAAACGCCTGAAGGTCCAAACATTGGTTTGATCAACTCGCTTTCTGTTTA
TGCAAAAGCAAATGACTTCGGTTTCTTGGAAACACCATACCGTAAAGTTGTCGATGGTCGTGTAACTGATGATGTTGAAT
ATTTATCTGCAATTGAAGAAGTAGGGACTGTCATTGCACAAGCCGACTCTGCAGTTGATAAAGATGGTAATTTAACTGAA
GAAATGGTTTCTGTGCGTCATCAAGGTGAATTCGTACGTATGTCGCCTGAACGCGTAACGCATATGGACGTTTCTGCACA
GCAGGTAGTATCAGTTGCGGCATCATTGATTCCATTCCTTGAACACGATGATGCGAACCGTGCATTGATGGGTTCGAACA
TGCAACGTCAGGCTGTTCCTACATTACGTGCTGACAAGCCGCTTGTTGGTACAGGTATGGAAGCGAACGTAGCGCGCGAC
TCGGGTGTGTGTGTGATCGCAAACCGTGGTGGTGCGATTGAGTATGTAGATGCATCTCGTATCGTTATTCGTGTCAACGA
AGATGAAATGATTGCGGGTGAAGCAGGTGTAGATATCTATAACCTGATCAAATATACACGTTCAAACCAGAACACATGTA
TTAACCAGAATGTCATCGTGAACTTGGGCGACAAAGTTGCTCGTGGTGATATCTTGGCTGACGGTCCTTCGACTGACATG
GGTGAACTTGCGCTGGGTCAAAACATGCGCGTCGCGTTCATGACATGGAACGGTTATAACTATGAAGACTCGATTTTACT
TTCTGAGCGTGTTCTTCAAGAAGATCGTTTAACGTCGATTCACATTCAAGAATTGTCATGTGTAGCACGTGATACTAAGT
TAGGTGCAGAAGAAATTACTGCCGATATTCCTAACGTTGGTGAAGCAGCACTGTCTAAATTGGATGAGTCAGGTATTGTT
TATATCGGTGCTGAAGTGACTGCGGGTGATATCCTAGTTGGTAAGGTAACGCCTAAAGGTGAAACTCAGTTAACACCTGA
AGAAAAATTACTTCGCGCAATCTTTGGTGAAAAAGCGGCAGACGTAAAAGATTCATCTTTGCGTGTTCCGTCTGGTACCA
AAGGAACAGTGATTGACGTTCAAGTCTTCACACGTGATGGTTTAGAAAAGGACGAGCGTGCGCAAGCAATTGAGAAAGCT
CAACTTGATGCATACCGTAAAGACTTGAAAGAAGAATACAAAATCTTCGAAGAAGCAGCACGTGAACGTATTGTTCGCTT
GTTGAAAGGTCAAGAGTCAAATGGTGGCGGTACAACTAAGCGCGGCGATAAACTCTCAGAAGATGTATTGTCTGGTTTAG
AGCTTGTTGATTTACTTGAAATCCAACCAGCTGATGAAGCGATTGCTGAACGTTTAACGCAAATTCAAGTGTTCTTGAAA
GAGAAGAGCATCGAAATCGATGAGAAATTTGCAGAGAAGAAGCGTAAGCTTTCTACAGGTGATGAATTAACAACGGGTGT
ATTAAAAGTTGTTAAGGTTTACCTTGCGGTTAAGCGTCGTATTCAGCCTGGTGATAAGATGGCGGGTCGTCACGGTAACA
AGGGTGTGGTATCAAATATCTTACCTGTAGAAGACATGCCGCATGATATTCACGGTGTGCCAGTTGATATCGTATTGAAC
CCATTGGGTGTACCATCACGTATGAACGTGGGTCAGATTCTTGAAACTCACTTGGGTATGGCGGCAAAAGGTCTGGGTGA
GCAAATTGATAAGATGCTCCAACAGCAACGTACGATTGCTGAATTGCGTGCGTTCCTCGACAAGATTTACAACAAAGTTG
GTGGCGAACAAGAAGATCTTGATAGCTTAACCGACGAAGAAGTTTTAAAACTTGCAGGTAACCTGCGTGCAGGTGTGCCT
TTGGCGACACCAGTATTTGATGGTGCTGAAGAAAGTCAAATTAAAGAGTTACTTGAGCTTGCTGAATTGCCACGTACTGG
TCAAACCGTATTGTTTGATGGTCGTACTGGTGAACAGTTTGATCGTCCTGTAACTGTCGGTTATATGTACATGCTCAAAT
TGAACCACTTGGTTGATGACAAGATGCATGCGCGTTCAACTGGTTCTTACTCACTAGTGACACAACAGCCGCTTGGTGGT
AAAGCACAATTCGGTGGTCAGCGTTTCGGTGAGATGGAAGTATGGGCACTTGAAGCATACGGTGCAGCATATACGCTTCA
AGAAATGCTTACTGTGAAGTCGGATGACGTTGAAGGTCGTACACGCATCTATAAGAATATTGTAGATGGTAACCATTATA
TGGATCCGGGTATGCCTGAATCGTTCAACGTATTGACCAAAGAGATCCGTTCTTTAGGTATCAACATTGAACTGAAAAAT
GGTGACTAA
>RpoB|ANC 5766 T|From SGIM01000005.1|A. halotolerans|JCM31009T
atggcatactcatataccgaaaagaaacggatccgtaagaattttggtaaattgccccaagtgatggaagcaccgtactt
actttcgattcaagtcgattcgtaccgtacgtttttacaaggtggcaaaactccaaagaaccgcgaagatatcggtctcc
aagccgcatttcgttcagtttttcctattgaaagttattctggcaatgctgctttagaatttgttgagtatagtcttggt
aagcctgagtttgacgtgcgtgaatgtattttacgtggttcgacttatgcagcaccaatgcgcgtaaaaattcgtttgat
cattaaagatcgtgaaacgaaatcaattaaagacgttcgtgagcaagaagtgtacatgggtgaaatgccactcatgacag
ataacggtactttcgttatcaatggtactgagcgtgtaatcgtatctcagttacaccgttcgccaggtgtattctttgac
catgacaagggtaaaacccactcaagtggtaaagtgttgtactcagcacgtattatcccttaccgtggttcatggttaga
ctttgaatttgacgcaaaagatcttgtatttgtgcgtattgaccgtcgtcgtaaattgttggcgactgttattttacgtg
ccttaaattataccaatgcgcaaattttgaatttgttctacgaaaaagtacctgtatatcttgatatgggtagctatcaa
attgaccttattccagatcgcttgcgtggggaaatggcgcagtttgatattgcagacaatgacggtaaagtgattgttga
gcaaggtaaacgtattaatgcgcgtcacgtacgtcaaatggaagctgctaacttagccaagctttctgtacctgatgaat
atttatacgagcgtatcactgctgaagatattccattaaaagatggtgaagtgattgctgcaaataccttgctgagccat
gaagtgatggtgaagttagctgaaggtggtgttaagcaatttaatatcctattcacgaatgatatcgatcgtggttcttt
tattgctgatacgttgcgtgcagataccacaacgggtcgcgaagaagcacttgttgaaatctataaagtaatgcgtccag
gtgagccgccgacgaaagaagctgcagataatttatttaataacttattcttctcttctgaacgttatgacttgtctcct
gttggtcgtatgaagtttaaccgtcgtttgggtcgtccatacgaagtcggtactgatcaaaagtctcgtgaagttgaagg
cattttatcgcacgaagatattatcgatgtgttacgtaccttggttgaaattcgtaacggtaaaggtgaagtcgacgata
tcgatcacttaggtaaccgtcgtgtacgttctgttggtgaaatgacagaaaaccaattccgtgttggtttggtacgtgtt
gagcgtgctgttaaagagcgtttgagccaagctgaagctgataacttgtctccacaggatttaatcaacgctaagccagt
tgctgctgccatcaaagagttttttggttcaagccaattgtctcagttcatggaccaaaacaacccattatctgaaatta
cacacaaacgtcgtgtatcagcgcttgggcctggtggtttaacacgtgaacgtgcaggctttgaagttcgtgacgtacat
caaacccattatggtcgtgtatgtccaattgaaacgcctgaaggtccaaacattggtttgatcaactcgctttctgtata
tgcaaaaacaaacaactttggtttcttggaaacaccgtaccgtaaagttgttgatggtcgtgttacggatgaggttgagt
atttatctgcaattgaagaagtgggtactgttattgcacaggccgattcggcaattgataaagaaggtgctttgacggaa
gagatggtttctgtacgtcatcaaggtgaattcgtacgtatgtcacctgaacgcgtcacccatatggatgtttctgcaca
gcaagttgtttctgttgcagcgtcattgattccgttccttgaacacgatgatgcgaaccgtgcattgatgggttcaaaca
tgcaacgtcaggctgttcctactttgcgtgcggacaagccgctcgttggtactggaatggaagcgaacgtagcgcgtgac
tctggtgtatgtgtcatcgcaggccgtggtggtgcgatcgagtatgttgatgcatcgcgtatcgttattcgtgtaaacga
agatgaaatgattgctggtgaagcaggtgtagacatttacaacctcatcaaatacacccgttcgaaccaaaatacttgta
tcaaccaaaatgttatcgtgaacatgggcgacaaagttgcgcgtggtgatatcttggctgatggtccatcgactgatatg
ggtgaacttgcgcttggtcaaaacatgcgcgtcgcattcatgacatggaacggttataactacgaagactcgatcttact
ttctgagcgtgtgcttcaagaagaccgtttaacttcgattcatatccaagaattgtcatgtgttgcacgtgataccaagt
taggtgcagaagaaattactgccgatattcctaacgtaggtgaagcagcgctttctaagttggatgagtcgggtattgtt
tatatcggtgctgaagtcactgctggtgacatccttgttggtaaagtaactcctaaaggtgaaacacagttaacacctga
agaaaaattacttcgtgccatctttggtgaaaaagcagctgacgtaaaagattcatctttacgtgttccatctggtacta
aaggtacagtgattgatgttcaagtcttcacgcgtgatggattggaaaaagatgatcgtgcgcaagcaatcgaaaaagca
caacttgatgcttatcgtaaagatttgaaagaagagtacaaaatctttgaagaagcagcacgtgaacgtattgttcgctt
gttgaaaggcaaagagtctaatggtggcggcacaacgaagcgtggcgataaacttgcagaagatatgttgtctggtttag
agctagttgatttgttagaaatccaacctacagatgaagcaatcgctgaacgtttaactcaaattcaggtattcttgaaa
gagaagagtatcgaaattgatgagaaattcgccgagaagaaacgcaaactctctacaggtgatgaattaacaacgggtgt
attaaaagttgttaaggtttaccttgcagtgaaacgtcgtatccaaccgggtgataagatggcgggtcgtcacgggaaca
agggtgttgtctctaacatcttacctgttgaagatatgccacatgatgccaacggtgtaccagttgacatcgtattgaac
ccattgggtgtaccgtcgcgtatgaacgtgggtcagattcttgaaacccatttgggcttggcagcaaaaggtttgggtga
gcagattgataagatgctgcaacaacaacgtacagttgctgaacttcgtttgttcctcgataagatttacaacaaagttg
gtggcgagcaagaagatcttgatagcttaactgatgaagaagtgttgaagcttgcaggtaacttacgtgcaggtgttcct
ttagcaacaccagtgtttgatggtgctgaagaaaatcaaattaaagaattgcttgaacttgctgaattgccgcgttctgg
tcaacagactttgtttgatggccgtacaggtgaacagtttgaccgtcctgtaactgtgggttacatgtatatgctcaaat
tgaaccacttggttgatgacaaaatgcatgcgcgttcaacaggttcttactcgcttgtgacacagcagccgcttggtggt
aaagcacaattcggtggtcagcgttttggtgagatggaagtttgggcacttgaagcatatggtgcagcatatacactcca
agaaatgcttactgtgaaatcggatgacgtcgaaggtcgtacccgcatctataagaatattgtagatggtaaccattata
tggatccgggtatgcctgaatcgttcaacgtattgaccaaagagatccgttctttaggtatcaacattgaactgaaaaat
ggtgactaa
>RpoB|ANC 4817 T|From JXBK01000001.1|A. harbinensis|HITLi T
atggcatactcatataccgaaaagaaacggattcgtaagaattttggtaaattgcctagcgtcatggatgctccgtactt
gctctcgattcaagtcgactcgtacagaacattcttacaagatggcaaaactccaaaaaaccgcgaagatatcggtctcc
aagccgcatttcgttcagtttttcctattgaaagttattctggcaatgctgctttagaatttgttgagtatagccttggt
aagcctgagtttgatgtacgtgaatgtattttacgtggttcaacttatgcagcaccaatgcgcgtaaaaattcgcttgat
cattaaagatcgcgaaaccaaatcaattaaagatgtgcgtgagcaagaagtttacatgggtgaaatgccactcatgaccc
aaaatggtacctttgtgatcaatggtactgagcgggtaatcgtatctcaattacaccgttcaccgggtgtattctttgac
cacgataaaggcaaaacccactctagtggtaaagtgctttattcagcacgtattattccttaccgtggttcatggttgga
ttttgaattcgatgcaaaagatttagtctttgttcgtattgaccgtcgtcgtaaattacttgcgactgtggtgctacgcg
cattgggttatagcaacgaacaagtcctcgacatgttctatgaaaaagttccagtctatctagacatgggcagttaccaa
attgaccttgtgcctgaacgcctgcgcggtgaaatggctcaattcgacattctcgatgctgacggcaaagcgattgtaga
acaaggtaagcgtatcaatgcacgtcacgtccgtcaaatggaagcatctggtcttaccaaattgccagttcctgatgaat
acttgtatgagcgtattgttgctgaagatgtgcctttacgtgatggcgaagtgattgctgcaaatacagtgctcaatcat
gaaattatggtgaaattggccgaaggtgcagttaagcaatttaacattctgttcaccaacgacatcgaccgtggttcttt
tgtagcagattctctacgtgcagatacgacttctggtcgtgaagaagcattggttgaaatctacaaagtgatgcgtccag
gcgagccaccaactaaagaagcagctgaaaacctattcaacaacttgttcttctcatctgaacgttatgacttgtctcca
gtgggtcgtatgaagttcaaccgtcgtttgggtcgtccttacgaagttggtacagatcagaaatcacgtgaagttgaagg
tattttatcgaatcacgatattaccgatgtgcttaaaacactggttgaaattcgtaacggtaagggtgaagtcgatgata
tcgatcacttgggtaaccgtcgcgtacgttcagtgggtgagatgactgaaaaccaattccgtgttggtttggttcgtgtc
gagcgcgcagttaaagagcgtttaagtcaagctgaaacagacaacttgtctccgcaagatttaatcaatgccaagcctgt
tgctgcagcaatcaaagaattctttggttcaagccaattgtctcagtttatggatcagaacaatccattgtctgaaatta
cacacaaacgtcgtgtatccgcacttggacccggtggtctaacgcgtgaacgtgcaggttttgaagtacgtgacgtacat
caaacccattacggccgtgtttgtccaattgaaacgccagagggaccaaacattggtttgatcaactcgctttcagtgta
tgccaaagccaataacttcggtttcttagaaacaccgtatcgtaaagtgattgacggcagcgtcaccatggatatcgagt
atttatctgcgattgaagaagtgggtactgttattgcacaggccgatgccagtctagataaaaacggtaaattaacagaa
gaattcgtatcggtacgtcatcaaggtgacttcgtacgtatgccgcctgaaaaagtgacgcatatggatgtgtctgctca
gcagatcgtctcagttgctgcttcactgattccattccttgaacacgatgatgccaaccgtgcactcatgggttcaaaca
tgcaacgtcaggctgtaccgacgttaattgcggacaagccacttgttggtaccggtatggaggccaacgtagcacatgac
tcaggtgtatgtgttctggctaaacgtggcggtcgtattgagtttgttgatgcctcacgtgtggttattcgtgtaaacga
agaagaaatgatcgccggtgaagcaggtgtagatatctacaacctgatcaaatatacccgttcaaaccaaaacacctgta
ttaaccaaaaagttttggtgaaaattggtgacaaagttggtcgtgacgacgtattagcagatggtccatcaacagatggc
ggtgaattggcactcggtcaaaacatgcgcgttgcgtttatgacgtggaatggttacaactacgaagactcgatcttact
ctctgagcgtgtacttcaagaagaccgtttaacctctattcatattcaagaattgtcatgtgttgcacgtgataccaagt
tgggcgcagaagaaattactgccgatattcctaacgtgggtgaagctgcactgtctaaattggatgaatcaggtatcgtg
tatatcggtgctgaagtgactgctggtgacatcttagtcggtaaagtaacgcctaaaggtgaaacccagttaacaccaga
agaaaaattgcttcgcgcaatctttggtgaaaaagctgcagatgtaaaagattcgtctttacgtgttgcctcaggtgtta
aaggtacggtaattgatgtgcaagtgtttacgcgtgatggtcttgaaaaagacgaacgtgcacaagcaattgaaaaagca
caacttgatgcataccgtaaagatttaaaagaagagtttaaaatctttgaagaagcagcacgcgaacgtattattcgcct
gttgaaaggtcaagaatccaatggtggcggtagcaccaaacgtggtgacaaactggtcgaagatgtattgtctggtttag
agctggttgatctacttgaaattcaaccaagtgatgaaggcattgctgaacgcttgacacaaattcaagtcttcttgaaa
gaaaaaggcattgagattgacgagaaatttgcagagaaaaaacgcaaactttctacaggcgatgagctaacaactggtgt
attaaaagttgttaaagtgtatttggctgtaaaacgtcgcatccagccgggtgataaaatggccggtcgtcacgggaaca
aaggtgtggtttcaaacatcttacctgttgaagacatgccacatgatgccaacggtgtaccggtggatatcgttttaaac
ccattgggtgtaccttcacgtatgaacgtggggcagattcttgaaacgcatttgggtatggctgcaaaaggtcttggcga
gaaaatcgacaagatgttgcaagagcaacgcaccattgctgaactccgtttgttcttagataaaatctataacaaagtgg
gtggcgaacaagaagatcttgatagcttaaccgatgatgaaatcttaacactgtcgaaaaacttacgtggtggtgtgcct
ttggccacgccagtatttgatggtgcaaatgaagatcagattaaagaattacttgagcttgcggatattccacgttcagg
tcaaacagtattgtttgacggacgcacaggtgaacgtttcgaccgtccagtgaccgtaggttacatgtacatgttgaaac
tgaatcacttggtggatgacaaaatgcatgcacgttcaaccggttcttactcactggtaacacaacagccattgggcggt
aaagcacaattcggtggtcagcgtttcggtgagatggaagtctgggcattagaggcttatggcgcagcatatacgctaca
agaaatgctgacggttaagtcggatgacgttgaaggtcgtactcgcatctacaagaatattgtcgatggtaaccatcata
tggatccgggcatgcctgaatcgttcaacgtattgactaaagagatccgttctttaggtatcaacattgaactgaaaaat
ggtgactaa
>RpoB|NIPH 1872 T|From APRN01000028.1|A. higginsii|CIP 70.18 T
ATGGCATACTCATATACCGAAAAGAAACGGATCCGTAAGAATTTTGGTAAATTGCCCCACGTAATGGAAGCACCGTACTT
ACTTTCGATTCAGGTCGATTCGTACCGTACATTCTTACAAGGCGGTAAAACTCCAAAAAATCGCGAAGATATCGGTCTCC
AAGCCGCATTTCGTTCAGTTTTTCCTATTGAAAGTTATTCTGGCAATGCTGCTTTAGAATTTGTTGAGTATAGTCTTGGT
AAGCCTGAGTTTGACGTACGTGAATGTATTTTACGTGGTTCAACTTATGCAGCACCAATGCGCGTAAAAATTCGTTTGAT
CATTAAAGATCGTGAAACGAAATCAATTAAAGACGTTCGTGAACAAGAAGTTTACATGGGTGAAATGCCACTCATGACCG
ATAACGGTACTTTCGTTATCAACGGTACAGAGCGTGTAATCGTATCTCAATTACACCGTTCACCAGGCGTATTCTTTGAC
CATGATAAGGGTAAAACCCACTCAAGCGGTAAAGTGTTGTATTCAGCACGTATTATTCCTTACCGTGGTTCATGGTTAGA
CTTTGAATTTGATGCTAAAGATTTAGTCTTTGTACGTATTGACCGTCGTCGTAAATTATTGGCAACGGTGGTTTTACGTG
CCTTAAATTACAGCAATGAACAGATCTTGAATTTGTTCTACGAAAAAGTGCCTGTATATCTTGATATGGGTAGCTATCAG
ATTGACCTTGTTCCAGATCGCTTACGTGGTGAAATGGCGCAATTTGATATCTTGGACAATGATGGTAAAGCGATCGTTGA
ACAAGGTAAGCGTATTAATGCACGTCACGTACGTCAAATGGAAGCTGCTAACTTAGCGAAGCTTTCTGTACCTGATGAAT
ATTTATATGAGCGTATTACAGCTGAAGACATTCCATTGAAAAATGGCGATGTGATTGCTGCGAATACAGTGCTTAGCCAT
GAAATCTTGGTGAAATTGGCTGAAGGTGGTGTTAAACAATTTAACATCCTGTTCACCAATGACATCGACCGTGGTTCTTT
CGTTGCAGATACATTACGTGCAGATACGACAACAGGCCGTGAAGAAGCGCTTGTTGAAATCTATAAAGTAATGCGTCCAG
GCGAGCCACCAACAAAAGAAGCTGCTGAAAACTTATTCAACAACTTGTTCTTCTCTTCTGAGCGTTATGACCTTTCTCCA
GTGGGTCGTATGAAGTTCAACCGTCGTTTGGGTCGTCCTTACGAAGTGGGTACAGATCAGAAGTCGCGTGAAGTTGAAGG
TATTTTATCGCACGAAGATATTATTGATGTACTGCGTACATTGGTTGAAATCCGTAACGGTAAAGGTGAAGTCGATGATA
TCGATCACTTGGGTAACCGTCGTGTACGTTCTGTTGGTGAAATGACAGAAAACCAATTCCGTGTTGGTTTAGTCCGTGTT
GAACGTGCTGTTAAAGAGCGTTTAAGCCAAGCAGAAACAGATAACTTGTCTCCGCAAGATTTGATCAATGCAAAACCAGT
TGCTGCTGCAATCAAAGAATTCTTTGGTTCAAGCCAGTTGTCTCAGTTCATGGATCAAAACAACCCATTGTCTGAGATTA
CACATAAACGTCGTGTATCTGCGCTTGGTCCTGGTGGTTTGACACGTGAACGTGCGGGCTTTGAAGTACGTGACGTACAT
CAAACTCACTATGGTCGTGTTTGTCCAATTGAAACGCCTGAAGGTCCAAACATTGGTTTGATCAACTCGCTTTCTGTTTA
TGCAAAAGCAAACGATTTCGGTTTCTTGGAAACACCTTACCGTAAAGTTGTTGATGGCCGTGTAACTGATGATGTTGAAT
ATTTATCTGCAATTGAAGAAGTAGGGACTGTCATTGCACAGGCCGATTCTGCTGTTGATAAAGATGGTCACCTGACTGAA
GAAATGGTTTCTGTACGTCATCAAGGTGAATTCGTACGTATGTCGCCTGAGCGCGTAACACATATGGACGTTTCTGCACA
GCAGGTTGTTTCTGTTGCAGCATCATTGATTCCATTCCTTGAACACGATGATGCGAACCGTGCATTGATGGGTTCGAACA
TGCAACGTCAGGCTGTTCCTACCTTACGTGCTGACAAGCCGCTTGTTGGTACGGGTATGGAAGCAAACGTAGCACGTGAC
TCTGGCGTGTGTGTGATTGCTGACCGTGGTGGTGCGATTGAATATGTAGATGCATCTCGTATCGTGATTCGTGTAAACGA
AGATGAAATGATCGCGGGTGAAGCGGGTGTAGATATCTACAACCTGATCAAATACACACGTTCAAACCAAAATACATGTA
TCAACCAAAACGTTATCGTAAACTTGGGTGACAAAGTTGCTCGTGGCGATATCTTGGCTGATGGTCCATCGACTGATATG
GGTGAACTTGCGCTTGGTCAAAACATGCGCGTCGCGTTCATGACATGGAACGGTTATAACTACGAAGACTCGATCTTACT
TTCTGAGCGTGTACTTCAAGAAGACCGTTTAACCTCGATTCACATTCAAGAATTGTCATGTGTAGCGCGTGATACTAAGT
TAGGTGCAGAAGAAATTACTGCCGATATTCCTAACGTTGGTGAGGCTGCACTGTCTAAGTTGGATGAGTCTGGTATTGTT
TATATCGGTGCTGAAGTAACTGCTGGTGACATCCTTGTTGGTAAGGTAACGCCTAAAGGTGAAACTCAGTTAACACCTGA
AGAAAAACTACTTCGCGCAATCTTTGGTGAAAAAGCTGCTGATGTTAAAGACTCTTCTTTACGTGTTCCATCTGGCACTA
AAGGTACTGTGATTGACGTTCAAGTCTTCACACGTGATGGTTTGGAAAAAGATGAACGTGCTCAAGCAATTGAGAAAGCT
CAGCTTGATGCATACCGTAAAGACTTGAAAGAAGAGTACAAAATCTTCGAAGAAGCAGCACGTGAACGTATTGTTCGTTT
GTTGAAAGGTCAAGAGTCTAACGGTGGCGGTTCAACTAAACGCGGTGATAAACTTGCTGAAGACGTATTGTCTGGTTTAG
AGCTTGTTGATTTACTTGAAATCCAACCGACTGATGAGGCAATTGCAGAGCGTCTAACTCAAATTCAAGTGTTCTTGAAA
GAGAAGAGCTATGAAATTGATGAGAAGTTTGCAGAGAAGAAGCGTAAACTTTCTACAGGTGATGAATTAACCACTGGCGT
ATTGAAAGTTGTTAAGGTTTACCTTGCGGTTAAACGTCGTATCCAGCCTGGTGATAAAATGGCGGGTCGTCACGGTAACA
AAGGTGTTGTGTCAAACATCTTGCCTGTTGAAGACATGCCACACGATGCGAATGGTGTACCAGTCGATATCGTATTGAAC
CCATTGGGTGTACCGTCACGTATGAACGTGGGTCAGATTCTTGAGACTCACTTAGGTATGGCGGCCAAAGGTCTTGGCGA
TAAACTTGAAAAAATGTTGAAAGAACAACGTACAGTGTTAGAACTACGTGACTTCTTAGACAAGATTTATAACAAGGTCG
GTGGTGAGCAAGAAGAGCTTGATAGCTTAACTGATGCCGAAATCTTGGCGCTTTCAGGTAACTTACGTGCTGGTGTTCCA
TTAGCAACACCTGTATTTGATGGTGCTGAAGAAAGCCAGATCAAAGACTTACTTGAATTAGCAGACATCTCACGTACAGG
TCAAACGGTATTGTTTGACGGACGTACAGGTGAGCAGTTTGATCGTCCTGTAACTGTAGGTTACATGTACATGCTCAAAT
TGAACCACTTGGTTGATGACAAGATGCATGCGCGTTCAACAGGTTCTTACTCACTTGTTACACAACAGCCGCTTGGTGGT
AAAGCACAATTCGGTGGTCAGCGTTTCGGTGAGATGGAAGTATGGGCACTTGAAGCATACGGTGCAGCATATACACTCCA
AGAAATGCTCACTGTGAAGTCGGATGACGTCGAAGGTCGTACACGCATCTATAAGAATATTGTAGATGGTAACCATTATA
TGGATCCGGGTATGCCTGAATCGTTCAACGTATTGACCAAAGAGATCCGTTCTTTAGGTATCAACATTGAACTGAAAAAT
GGTGACTAA
>RpoB|ANC 8078 T|From UYYC01000007.1|A. ihumii|Marseille-P8049 T
atggcatactcatataccgaaaagaaacggatccgtaagaattttggtaaattgcctagcgtcatggacgctccgtactt
gctttcgattcaagttgactcgtacagaacgtttttacaagatggcaaatcaccgaaaaaccgcgaagatatcggtctcc
aagccgcatttcgttcagtttttcctatagaaagttattctggcaatgctgctttagaatttgttgagtatagtcttggt
aaaccagagtttgatgtacgcgaatgtattcttcgcggctcaacttatgcggcaccaatgcgcgtaaaaattcgtttgat
cattaaagatcgtgaaacgaaatcaattaaagacgtgcgtgaacaagaagtgtacatgggtgaaatgccactcatgactg
agaacggtacctttgtcattaatggtacagagcgtgttatcgtgtctcagttacatcgttcaccgggcgtattctttgac
cacgataaaggtaaaacccattcaagcggtaaagtgttgtattcagcacggattattccttaccgtggttcatggttaga
cttcgaatttgatgcgaaagatttagtctatgtgcgtattgaccgtcgtcgtaagttattagcaactgttattctgcgtg
cattagggtatagcaatgaacaaattctggatttgttctatgaaaaagtacctgtgtatctggatatgggtagctatcag
attgaccttgttccagaacgcctacgtggtgaaatggcgcaattcgacattaccgatactgacggtaaggtgattgtaga
acagggtaaacgtattaatgctcgtcatgttcgtcaaatggaagcgtctggcttaaccaagctgtctgtgcctgatgaat
acttgtatgagcgtattactgctgaagatatcactttaaaagatggtgatgtgattgctgccaataccttgctgagtcat
gaagtcatggtgaagcttgccgaaggcggtgtgaagcaattcaatattttatataccaatgatattgatcatggtccatt
cgtggcagacagcttacgcgctgatttgactcgtgaccgcgaagaagcactggttgaaatttacaaagtgatgcgtccgg
gtgagccaccaaccaaagaagcggctgagaatttgtttaataacttattcttctcttctgagcgttatgacttgtctcct
gtaggtcgtatgaagttcaaccgtcgtttgggtcgtccatacgaagtcggaacagatcaaaagtcacgtgaagttgaagg
tattctctcgaatgaggatatcattgatgtattacgtacattggttgagattcgtaacggtaagggtgaagttgacgata
tcgatcacttgggtaaccgtcgtgttcgttcagtcggtgaaatgactgagaaccaattccgtgttggtttggttcgtgtt
gaacgtgcagtaaaagagcgtttaagccaagctgaaaccgataacttgtctcctcaagacttgatcaatgccaaacctgt
cgctgcggcaatcaaagaattctttggttcaagccaattgtctcagtttatggatcaaaacaacccattgtctgaaatta
cacacaaacgtcgtgtatcagcacttgggccaggtggtttgacacgtgaacgtgcaggctttgaagtccgtgacgtacat
caaacgcattatggtcgtgtatgtccaattgaaacgcctgaaggtccaaacattggtttgatcaactcgctgtctgttta
tgctaaagccaacgatttcggtttccttgaaacaccttatcgtaaagtggtagatggtcgtgtaacagacgatgttgagt
atttgtctgcgattgaggaagtgggtactgtcattgcacaggccgactctggtgttgatgcaaatggtaacctgatcgaa
gagatggtttctgttcgtcatcaaggtgaatttgttcgtatgccaccagaaaaagtgacgcatatggatgtatctgcaca
acaggttgtctctgttgcagcatcactgattccattccttgaacacgatgatgcgaaccgtgccttaatgggttcaaaca
tgcaacgtcaggctgttccaaccttacttgcggataaaccgcttgtgggtacaggtatggaagcgacagttgcgcgtgat
tcaggcgtatgtgtcattgcgaaacgtggtggtgtgattgagtttgttgatgcatcacgtgttgtcattcgtgttcatga
aaacgaaatgattgcgggtgaagcaggcgtcgatatttataacctgatcaaatatacccgttctaaccaaaacacgtgta
ttaaccagaaagttcttgtgaatctgggtgataaagtgggtcgtggcgatgtcttggctgatggtccttctaccgatggc
ggtgagttggcattgggtcaaaacatgcgcgttgctttcatgacatggaatggttacaactacgaagactcgatcttgtt
gtctgagcgtgtgcttcaagaagaccgtttaacgtcgattcatattcaggaattatcatgtgtcgcgcgtgataccaagt
taggtgcagaagaaattactgccgatattccgaacgtgggtgaagctgcactgtctaaactggatgagtctggtattgta
tatatcggtgctgaagtcactgcgggtgatattctggtgggtaaagtcacccctaaaggtgaaactcaattaacacctga
agaaaaattgcttcgcgcgatctttggtgaaaaagcggctgacgtgaaagattcatctttacgtgttccgtctggcacca
aaggtacagtgattgacgtacaagtgtttacccgtgatggtcttgaaaaagacgatcgtgctcttgcgattgaaaaagcg
caattggattcataccgtaaagacttgaaagaagaatacaaaatctttgaagaagccgcacgtgaacgtattgtgcgctt
actcaaaggtcaggattctaacggcggtggtaccactaaacgtggtgataaactgtctgaaaatgtgctatcaggcctag
agttagttgatttacttgagatccagccaagtgatgaaggcattgctgaacgtttaagtcaaattcaagtgttcttgaaa
gaaaagagcgctgaaattgatgaaaaatttgcagagaaaaaacgcaaattagcgacaggtgatgagctgaccacaggtgt
attgaaggttgttaaggtttatcttgccgttaaacgtcgtattcaaccaggcgataaaatggcgggtcgtcacgggaaca
aaggtgttgtctctaacatcttacctgtagaagatatgccgcatgatgccaatggtgtacctgttgatatcgtcttgaac
ccgctaggtgtaccatcgcgtatgaacgtgggtcagattctggaaacacatttgggtctggcagccaaaggtttaggtga
gcaaatcgacaaaatgttgcaacagcaacgtacgattgctgagctacgtaccttccttgacaaaatctacaacaaagtgg
gtggcgagcaggaagacttagatagcttgacagatgatgaagtactaatcttggcaggtaacttgcgtaagggtgtacct
ttagcaacgccagtatttgatggtgctgaagaaaatcagatcaaagaattgcttgaacttgctgaattgccacgtaccgg
tcaacagatcttgtttgatggacgtacaggtgaacaattcgaccgtccagtgacagtcggttatatgtacatgctgaaac
tgaaccatttggttgatgacaagatgcatgcgcgttcaacaggttcttactcgctcgtgacacaacaaccattgggtggt
aaagctcaattcggtggtcagcgtttcggtgagatggaagtctgggcacttgaggcatatggtgcggcgtacacgcttca
ggaaatgctaactgtgaaatcggatgacgtagaaggtcgtacacgcatttataagaacattgtagatggtaaccactaca
tggatccgggtatgcctgaatcgttcaacgtattgaccaaagagatccgttctttaggtatcaacattgaactgaaaaat
ggtgactaa
>RpoB|ANC 4215 T|From ATGH01000022.1|A. indicus|ANC 4215 T < CCM 7832 T
ATGGCATACTCATATACCGAAAAGAAACGGATCCGTAAGAATTTTGGTAAATTGCCCCAAGTCATGGAAGCACCGTACCT
GTTGGCGATTCAAGTCGACTCGTACCGTACTTTCTTGCAAGATGGCAAATCTCCAAAAAACCGCGAAGATATCGGTCTCC
AAGCCGCATTTCGTTCAGTTTTTCCTATAGAAAGTTATTCTGGCAATGCTGCTTTAGAATTTGTTGAGTATAGTCTTGGT
AAACCAGAGTTTGATGTACGTGAATGTATCCTTCGCGGCTCAACTTATGCGGCACCAATGCGCGTTAAAATTCGTTTGAT
CCTGAAAGATCGTGAAACGAAATCAATCAAAGACGTACGTGAACAAGAAGTCTATATGGGCGAAATGCCATTGATGACGG
ATAACGGTACTTTTGTGATCAACGGTACCGAGCGTGTAATCGTATCGCAATTACACCGTTCACCAGGCGTATTCTTTGAC
CATGACAAAGGTAAGACTCACTCAAGCGGTAAAGTGCTGTATTCAGCGCGTATTATTCCTTACCGTGGTTCATGGTTAGA
CTTTGAATTTGATGCCAAAGATTTAGTCTATGTACGTATCGACCGTCGTCGTAAATTACTGGCGACTGTGGTTCTGCGTG
CCCTGAACTATAACAACGAACAGATTCTTGACCTGTTCTACGAAAAAGTTCCTGTTTACGTGGATATGGGTAGCTATCAG
ATCGACTTGATTCCAGAACGTCTGCGTGGCGAAATGGCACAATTCGATATCACTGATGCCGATGGTAAAGTCATTGTTGA
ACAAGGTAAGCGTATCAACGCACGTCATGTTCGTCAAATGGAAGCCTCTGGTCTGACCAAACTGTCAGTGCCGGATGAAT
ACTTGTACGAGCGTATTACTGCCGAAGACATCGTGCTGAAAGATGGCGATGTGATTCCAGCCAACACCCTGTTAAGCCAT
GAAGTGATGGTGAAACTGGCTGAAGGCGGCGTGAAGCAGTTCAACATCCTGTTCACTAACGACATCGACCGCGGTTCATT
CATTGCAGATACGCTACGTGCCGATACGACTACAGGTCGTGAAGAAGCACTGGTTGAAATCTACAAAGTGATGCGTCCAG
GCGAGCCACCAACCAAAGAAGCAGCTGAGAACCTGTTTAACAACCTGTTCTTCTCTTCTGAGCGTTATGACCTGTCACCA
GTCGGCCGTATGAAATTCAACCGTCGTCTGGGTCGTCCTTATGAAGTTGGTACTGACCAGAAGTCGCGCGAAGTTGAAGG
CATCCTGTCGAACGAAGACATCACGGATGTACTGAAAACATTGGTTGAAATCCGTAACGGTAAAGGTGAAGTCGACGATA
TCGACCACTTAGGTAACCGTCGTGTTCGTTCAGTGGGCGAAATGACCGAAAACCAGTTCCGTGTGGGTCTGGTACGTGTT
GAGCGTGCTGTAAAAGAGCGTCTATCACAAGCTGAAACTGACAACCTGTCTCCGCAAGATCTGATCAATGCGAAGCCAGT
GGCTGCAGCCATCAAAGAATTCTTTGGTTCGAGCCAGTTGTCTCAGTTTATGGACCAGAACAACCCGTTGTCTGAAATCA
CTCATAAACGTCGTGTATCGGCGCTTGGTCCTGGTGGTTTGACCCGTGAACGCGCAGGCTTCGAAGTGCGTGACGTACAC
CAGACTCACTATGGTCGTGTATGTCCAATTGAAACGCCTGAAGGTCCAAACATTGGTTTGATCAACTCGCTGTCTGTATA
CGCGAAAGCCAACAGCTTCGGTTTCCTGGAAACACCATACCGTAAAGTGGTTGATGGTCGTGTAACAGACGAAGTTGAAT
ATCTGTCTGCGATTGAAGAAGTGGGTACTGTGATTGCACAGGCCGACTCGGTTGTAGATCAGGACGGTAACCTGACTGAA
GAATTCGTTTCTGTACGTCACCATGGTGAATTCGTACGTATGTCACCTGAAAAAGTGACCCATATGGACGTATCTGCTCA
GCAGGTGGTTTCTGTTGCAGCATCGCTGATTCCATTCCTTGAGCACGATGACGCCAACCGTGCATTGATGGGTTCAAATA
TGCAACGTCAGGCGGTACCTACACTAATCGCGGACAAACCGCTGGTTGGTACCGGTATGGAAGCCAACGTGGCACGTGAC
TCAGGTGTGTGTGTGGTTGCAGGCCGTGGTGGTGTGATCGAGTTTGTTGATGCATCACGTATCGTAATTCGCGTGAATGA
AGATGAAATGATCGCGGGTGAAGCAGGCGTAGATATCTACAACCTGATCAAATACACGCGTTCAAACCAGAATACCTGTA
TCAACCAGAACGTTGTGGTACGTTTAGGCGATAAAGTTGCACGTGGTGACATCCTGGCGGATGGTCCATCGACAGATGGC
GGTGAACTGGCCCTGGGTCAAAACATGCGCGTGGCGTTCATGACCTGGAATGGTTACAACTACGAAGACTCGATCTTGCT
TTCTGAGCGTGTGCTTCAAGAAGACCGTTTAACGTCGATTCACATTCAGGAACTGTCATGTGTTGCACGTGATACCAAAC
TGGGTGCTGAAGAAATCACGGCTGATATTCCAAACGTCGGTGAAGCTGCGCTGTCTAAACTGGACGAATCAGGTATCGTT
TACATCGGTGCAGAAGTGACTGCCGGTGACATCCTGGTGGGTAAAGTAACACCAAAAGGTGAAACTCAGTTGACGCCTGA
AGAAAAACTGCTTCGTGCCATCTTCGGTGAAAAAGCAGCGGATGTGAAAGACTCCTCTTTACGTGTTCCATCGGGCACCA
AAGGTACAGTCATCGACGTTCAAGTCTTTACCCGTGATGGTCTGGAAAAAGACGAACGTGCACTGGCGATTGAGAAAGCG
CAGCTTGATGCATACCGTAAAGACTTGAAAGAAGAATACAAAATCTTCGAAGAAGCAGCACGTGAACGTATTGTCCGTCT
GTTAAAAGGTCAGGAATCGAATGGCGGTGGCGGCACCAAACGTGGCGACAAACTGTCTGAAGATATGCTGTCTGGTCTTG
AACTGGTTGATCTGCTTGAAATCCAGCCAAGTGACGAAGCGATTGCGGAACGTTTAACGCAAATTCAAACCTTCTTGAAA
GAGAAGAGCTTTGAAATTGACGAGAAATTCGCCGAGAAGAAACGCAAACTGTCTACAGGTGATGAACTGACCACTGGCGT
ACTGAAAGTGGTTAAGGTTTACCTTGCGGTGAAACGTCGTATCCAGCCAGGTGATAAGATGGCGGGTCGTCACGGTAACA
AGGGTGTTGTATCCAACATTCTGCCGGTTGAAGACATGCCACACGATGCCAACGGTGTGCCGGTAGACGTGGTACTGAAC
CCGCTGGGTGTACCATCGCGTATGAACGTGGGTCAGATTCTGGAAACGCACTTGGGTATGGCAGCCAAAGGTCTGGGTGA
TCAGATCGACAAGATGCTGAAAGAACAGCGCACCATTCTTGAACTGCGTGAATTCTTGGACAAGATTTACAACAAGGTGG
GCGGCGAGCAAGAAGATCTTGACAGCCTGACGGATGATGAAATCTTGGCGCTTTCTGGCAACCTGCGTGCTGGTGTTCCA
TTGGCAACACCTGTATTTGACGGTGCTGAAGAAGGTCAGATCAAAGACTTGCTTGAACTTGCGGGTCTGTCACGTACCGG
TCAAACCGTATTGTATGATGGCCGTACGGGTGAGCGTTTCGACCGTCCAGTTACTGTTGGTTACATGTACATGCTGAAAC
TGAACCACTTGGTTGATGACAAGATGCATGCGCGTTCGACAGGTTCTTACTCATTAGTAACACAGCAGCCGCTGGGTGGT
AAGGCACAATTCGGTGGTCAGCGTTTCGGTGAGATGGAAGTCTGGGCACTGGAAGCATACGGTGCAGCTTATACGCTTCA
AGAAATGCTCACTGTGAAGTCGGATGACGTTGAAGGCCGTACCCGCATCTATAAGAATATTGTAGATGGCAACCATTATA
TGGATCCGGGCATGCCTGAATCGTTCAACGTATTGACCAAAGAGATCCGTTCTTTAGGTATCAACATTGAACTGAAAAAT
GGTGACTAA
>RpoB|NIPH 518 T|From APON01000009.1|A. johnsonii|CIP 64.6 T
ATGGCATACTCATATACCGAAAAGAAACGGATCCGTAAGAATTTTGGTAAATTGCCTAGTGTTATGGATGCTCCGTACTT
GCTCGCGATTCAAGTCGACTCGTACAGAACATTTTTACAAGATGGCAAATCACCAAAAAACCGCGAAGATATCGGTCTGC
AAGCCGCGTTTCGTTCAGTTTTTCCTATAGAAAGTTATTCTGGCAATGCTGCTTTAGAATTTGTTGAGTATAGTCTTGGT
AAGCCTGAGTTTGATGTACGCGAATGTATTCTTCGTGGCTCAACTTATGCAGCACCAATGCGCGTAAAAATTCGTTTGAT
CTTAAAAGATCGCGAAACTAAATCAATTAAAGACGTGCGCGAGCAAGAAGTGTACATGGGTGAAATGCCACTCATGACCG
ATAACGGTACATTCGTTATTAATGGTACTGAGCGTGTAATCGTATCTCAATTACACCGTTCACCAGGCGTGTTCTTTGAC
CACGATAAAGGCAAAACCCACTCTAGTGGTAAAGTGCTTTATTCTGCGCGTATTATTCCTTACCGTGGTTCATGGTTAGA
CTTCGAATTTGACGCAAAAGACCTTGTATTTGTGCGTATTGACCGTCGTCGTAAATTACTCGCGACTGTGGTTCTTCGTG
CTTTGGGTTATAACAATGCGAAAATCTTAGACTTGTTCTATGAAAAAGTGCCTGTATACCTAGACATGGGTAGCTACCAG
ATTGACCTTGTTCCAGAACGCTTACGTGGCGAAATGGCACAATTTGACATCGTAGATAATGATGGCAAAACCATTGTTGA
GCAAGGCAAGCGTATCAACGCGCGTCATGTGCGTCAAATGGAAGCTGCTGGCCTAGAAAAACTTTCTGTGCCAGATGAGT
ACTTGTACGAGCGCATTACTGCAGAAGACATCCCACTTAAAGATGGTGATGTGATTGCAGCTAATACCTTGTTAAGCCAT
GAAGTGATGGTGAAATTGGCTGAAGGGGGTGTTAAACAATTTAACATTCTATTCACCAATGACATCGACCGTGGTTCATT
CGTTGCAGATACTTTACGTGCAGACACCACGACAGGTCGTGAAGAAGCATTGGTAGAAATCTACAAAGTAATGCGTCCAG
GCGAGCCACCAACGAAAGAAGCGGCTGAAAATTTATTCAATAACTTGTTCTTCTCTTCAGAACGTTATGACCTCTCTCCA
GTGGGTCGTATGAAGTTCAACCGTCGTTTAGGTCGTCCTTACGAAGTGGGTACGGATCAGAAGTCTCGTGAAGTTGAAGG
TATTTTGTCGAACGAAGATATCACTGATGTATTAAAAACATTGGTTGAAATCCGTAACGGTAAAGGTGAAGTCGACGATA
TCGATCACTTGGGTAACCGTCGCGTGCGTTCAGTAGGCGAAATGACTGAAAACCAATTCCGTGTTGGTCTAGTTCGTGTA
GAACGTGCTGTTAAAGAACGTTTAAGCCAAGCTGAAACAGATAACTTGTCTCCGCAAGATTTGATCAATGCGAAACCAGT
GGCTGCTGCAATCAAAGAATTCTTTGGTTCAAGCCAGTTATCTCAGTTCATGGACCAAAACAACCCATTGTCTGAGATTA
CGCACAAACGTCGTGTATCGGCGCTTGGTCCCGGTGGTTTGACACGTGAACGTGCGGGCTTTGAGGTACGTGACGTACAC
CAAACTCACTACGGTCGTGTATGTCCAATTGAAACGCCGGAAGGTCCAAACATTGGTTTGATCAACTCGCTTTCTGTTTA
TGCGAAATGTAACAATTTCGGTTTCTTAGAAACACCATACCGTAAAGTGCTTGATGGTCGTGTAACGGATGAAGTTGAGT
ATTTATCTGCAATTGAAGAAGTAGGTACTGTGATTGCACAGGCCGATTCTGGCGTAGATAAAGACGGTAACTTAACAGAA
GAATTTGTTTCTGTACGTCACCAAGGTGATTTCGTACGTATGCCGCCTGAAAAAGTGACGCATATGGACGTTTCTGCACA
GCAGGTTGTTTCTGTTGCTGCATCACTCATTCCATTCCTTGAACACGATGACGCCAACCGTGCATTGATGGGTTCAAACA
TGCAGCGTCAAGCTGTGCCTACATTGATTGCTGACAAACCGCTTGTAGGTACAGGCATGGAAGCAAATGTAGCGCATGAC
TCTGGTGTGTGTGTGATTGCGGGTCGTGGTGGTCGTATCGAATTCGTCGATGCTTCACGTGTTGTGATTCGTGTCAATGA
AGATGAAATGGTTGCAGGCGAGGCAGGTGTAGATATCTATAACCTGATCAAATATACACGTTCGAACCAAAACACTTGTA
TTAACCAAAAAGTTCTTGTGAAACTTGGTGATAAAGTGGGTCGTGGCGATGTATTGGCTGATGGTCCATCAACAGATGGT
GGTGAGCTTGCGCTAGGTCAAAACATGCGCGTTGCGTTCATGACGTGGAATGGTTACAACTATGAAGACTCGATCTTACT
TTCAGAGCGCGTACTTCAAGAAGACCGTTTAACCTCGATTCACATTCAAGAATTATCATGTGTTGCACGTGATACGAAAT
TGGGTGCGGAAGAGATCACAGCGGATATCCCGAATGTGGGTGAAGCTGCACTGTCTAAGCTTGATGAATCAGGTATCGTA
TATATCGGTGCTGAAGTGACTGCTGGTGATATCCTTGTAGGTAAAGTAACGCCTAAAGGTGAAACGCAGTTAACACCAGA
AGAAAAATTGCTTCGTGCAATCTTCGGTGAAAAAGCAGCTGACGTAAAAGACTCATCTTTACGTGTTCCATCAGGTACCA
AAGGTACAGTGATTGACGTTCAAGTGTTTACACGTGACGGTCTTGAGAAAGACGAACGTGCGCAAGCAATTGAAAAAGCT
CAGCTTGATTCATATCGTAAAGACTTGAAAGAAGAATACAAAATCTTCGAAGAAGCAGCACGTGAACGTATTGTTCGTTT
GTTGACAGGTCAAGAGTCTAACGGTGGTGGTACAACCAAGCGTGGCGATAAGCTTTCTGTAGACGTATTGTCTGGTTTAG
AGTTGGTTGATTTACTTGAAATCCAACCGACTGATGAAGCTATTGCAGAGCGTTTAACTCAAATTCAAGTGTTCTTGAAA
GAGAAGAGCTTTGAAATTGATGAGAAGTTTGCAGAGAAAAAACGCAAACTTTCTACAGGTGATGAATTAACAACAGGTGT
ATTGAAAGTTGTTAAGGTTTACTTGGCTGTTAAACGTCGCATCCAACCGGGTGATAAGATGGCGGGTCGTCACGGTAACA
AGGGTGTTGTTTCTAACATCTTGCCTGTTGAAGACATGCCGCACGATGCCAATGGTGTTCCAGTCGACATCGTATTGAAC
CCACTGGGTGTACCGTCACGTATGAACGTGGGTCAGATTCTAGAGACTCACTTAGGTATGGCAGCGAAAGGTCTTGGCGA
AGAAATCGACAAGATGTTAAAAGCGCAACGTACTGTACTTGAGCTTCGTGGATTCTTAGACAAGATTTATAACAAAGTTG
GTGGCGAGCAAGAAGATCTTGATAGCTTAACTGATGATGAAATTTTGGTGCTTTCGGGTAACTTGCGTGCGGGTGTTCCT
CTTGCAACGCCAGTATTCGATGGTGCTGAAGAATCTCAAATTAAAGACTTGTTAGAGCTTGCGAACATTTCACGTACTGG
TCAAACAGTATTGTATGATGGTCGTACAGGTGAACAGTTTGACCGTCCTGTAACTGTAGGTTACATGTACATGTTGAAAC
TGAACCACTTGGTAGACGACAAGATGCACGCACGTTCTACTGGTTCTTACTCATTAGTAACTCAACAGCCGCTTGGTGGT
AAAGCACAATTCGGTGGTCAGCGTTTCGGTGAGATGGAAGTCTGGGCGCTTGAAGCATATGGCGCAGCTTACACGCTTCA
AGAAATGCTTACTGTTAAGTCGGATGACGTTGAAGGTCGTACCCGTATCTATAAGAACATTGTAGATGGTAACCATTATA
TGGACCCAGGTATGCCTGAATCGTTCAACGTATTGACCAAAGAGATCCGTTCTTTAGGTATCAACATTGAACTGAAAAAT
GGTGACTAA
>RpoB|NIPH 511 T|From APPX01000003.1|A. junii|CIP 64.5 T
ATGGCATACTCATATACCGAAAAGAAACGGATCCGTAAGAATTTTGGTAAATTGCCCCACGTAATGGAAGCACCGTACTT
ACTTTCGATTCAGGTCGATTCGTATCGTACATTCTTACAAGGTGGTAAAACTCCAAAAAATCGCGAAGATATCGGTCTCC
AAGCCGCATTTCGTTCAGTTTTTCCTATTGAAAGTTATTCTGGCAATGCTGCTTTAGAATTTGTTGAGTATAGCCTTGGT
AAACCCGAGTTTGACGTGCGTGAATGTATTTTACGTGGTTCGACTTATGCGGCACCAATGCGTGTAAAAATTCGTTTGAT
CATTAAAGATCGCGAAACGAAATCAATCAAAGATGTTCGTGAACAAGAAGTGTACATGGGCGAAATGCCGCTCATGACCG
ACAACGGTACTTTCGTTATTAACGGTACTGAACGTGTAATCGTATCTCAATTACACCGTTCACCAGGCGTATTCTTTGAT
CATGATAAGGGTAAAACACACTCAAGCGGTAAAGTGTTGTATTCAGCACGTATCATTCCTTACCGTGGTTCATGGTTAGA
TTTTGAATTCGATGCAAAAGATTTAGTTTTCGTACGTATTGACCGTCGTCGTAAATTGTTGGCGACTGTGATCTTACGTG
CTTTAAATTATAGCAATGAACAAATCTTGAATTTGTTCTATGAAAAAGTACCTGTATATCTTGATATGGGTAGCTATCAA
ATTGACCTCGTTCCAGATCGCTTACGTGGTGAAATGGCGCAATTTGATATCTTGGACAATGATGGTAAAGCAATCGTTGA
ACAAGGTAAGCGTATTAATGCACGTCATGTACGCCAAATGGAAGCAGCTAACTTAGCTAAGCTTTCTGTACCTGATGAAT
ATTTATATGAACGTATTACAGCTGAAGATATCACACTGAAAAGTGGTGATGTGATTCCTGCAAATACCGTACTTAGCCAT
GAAATTATGGTGAAATTGGCTGAAGGTGGTGTTAAACAATTTAACATCCTATTCACTAATGACATCGATCGTGGTTCGTT
CATTGCAGATACATTACGTGCAGATACAACAACAGGTCGTGAAGAAGCGCTTGTTGAAATCTATAAAGTAATGCGTCCAG
GTGAACCACCGACAAAAGAAGCAGCAGAGAACTTATTTAATAACTTATTCTTCTCTTCTGAACGTTATGACCTTTCTCCA
GTAGGTCGTATGAAGTTTAACCGTCGTTTGGGTCGTCCTTACGAAGTGGGTACTGATCAGAAGTCACGTGAAGTTGAAGG
TATTTTATCGCATGACGATATCATTGATGTACTTCGTACATTGGTGGAGATCCGCAATGGTAAAGGTGAAGTCGACGATA
TCGATCACTTGGGTAACCGTCGCGTACGTTCTGTTGGTGAAATGACAGAAAACCAATTCCGTGTTGGTTTGGTTCGTGTT
GAACGTGCTGTGAAAGAGCGTTTAAGCCAAGCTGAAACTGATAACTTGTCTCCACAAGATTTAATCAACGCGAAACCAGT
TGCTGCGGCAATCAAAGAATTCTTTGGTTCAAGCCAGTTATCTCAGTTCATGGACCAAAACAACCCATTATCTGAGATTA
CACATAAACGTCGTGTGTCTGCGCTTGGTCCTGGTGGTTTGACACGTGAACGCGCAGGCTTCGAAGTGCGTGACGTACAT
CAAACTCACTATGGTCGTGTTTGTCCAATTGAAACACCTGAAGGTCCAAACATTGGTTTGATCAACTCGCTTTCTGTCTA
TGCAAAAGCGAATGACTTCGGTTTCTTGGAAACACCATACCGTAAGGTTGTAGACGGTCGTGTGACAGATGAAGTTGAAT
ATTTATCTGCAATTGAAGAAGTAGGCACTGTCATTGCACAAGCCGACTCAGCAGTGGATAAAGATGGCAACTTGACTGAA
GAAATGGTTTCTGTACGTCATCAAGGTGAATTCGTACGTATGTCGCCTGAGCGCGTAACACATATGGACGTTTCTGCACA
GCAGGTTGTTTCTGTTGCAGCGTCATTAATTCCATTCCTTGAACACGATGACGCAAACCGTGCATTGATGGGTTCGAACA
TGCAACGTCAGGCTGTTCCTACACTTCGTGCTGACAAACCACTTGTCGGTACGGGTATGGAAGCAAACGTAGCACGCGAC
TCAGGTGTATGTGTGATCGCGGGTCGTGGTGGTGTAATTGAATATGTTGATGCATCTCGTATCGTTATTCGTGTGAACGA
AGATGAAATGATTGCAGGTGAAGCAGGTGTAGATATTTACAACCTGATCAAATATACACGTTCAAACCAAAATACATGTA
TTAACCAAAATGTCATCGTAAACTTGGGCGACAAAGTTGCTCGTGGCGATATTTTGGCTGACGGTCCATCGACTGACATG
GGTGAACTTGCGCTAGGTCAAAACATGCGCGTCGCGTTCATGACATGGAACGGTTATAACTATGAAGACTCGATCTTACT
TTCTGAGCGTGTGCTTCAAGAAGACCGTTTAACGTCGATTCATATTCAAGAATTGTCATGTGTAGCGCGTGATACTAAGT
TAGGTGCAGAAGAAATTACTGCTGATATTCCTAACGTCGGTGAAGCTGCACTGTCTAAACTTGATGAGTCAGGTATTGTT
TATATCGGTGCTGAAGTTACTGCAGGTGATATTCTGGTTGGTAAGGTAACACCTAAAGGTGAAACTCAGTTAACACCTGA
AGAAAAACTACTTCGTGCAATCTTTGGTGAAAAAGCGGCTGACGTAAAAGATTCATCTTTACGTGTTCCGTCAGGCACTA
AAGGTACAGTGATTGACGTTCAAGTCTTCACACGTGATGGTTTAGAAAAAGATGAACGTGCGCAAGCAATTGAGAAAGCT
CAGCTTGATGCATACCGTAAAGACTTGAAAGAAGAATACAAAATCTTCGAAGAAGCAGCACGTGAGCGTATTGTTCGTTT
GTTGAAAGGTCAAGAATCTAACGGTGGTGGTTCGACTAAACGTGGTGAGAAGCTTTCAGAAGATATGTTGTCTGGTCTAG
AGTTAGTTGATCTACTTGAAATCCAACCAACAGATGAAGCAATTGCTGAGCGTTTAACTCAAATTCAAGTGTTCTTGAAA
GAAAAGAGCCATGAAATTGATGAAAAATTTGCTGAGAAGAAACGTAAACTTTCTACAGGGGATGAGTTAACAACTGGTGT
ATTGAAAGTTGTTAAGGTTTACCTAGCAGTTAAACGTCGAATCCAACCTGGTGATAAGATGGCGGGTCGTCACGGTAACA
AGGGTGTTGTATCAAACATCTTACCAGTTGAAGATATGCCACATGATGCCAATGGTGTGCCAGTTGATATCGTATTGAAC
CCACTCGGTGTACCATCGCGTATGAACGTGGGTCAGATTCTTGAAACTCACTTAGGTATGGCAGCAAAAGGTTTGGGTGA
GCAGATTGATAAAATGCTCAAACAACAACGTACAATTGCCGAGTTACGTTCATTCCTTGACAAGATTTATAATAAAGTGG
GTGGTGAGCAAGAACAGCTTGACACACTAACTGACGAAGAGATCTTTAAGCTTGCAGGTAATTTACGTGCTGGTGTGCCT
TTGGCAACTCCAGTATTTGATGGTGCTGAAGAGTCACAAATCAAAGAGTTACTTGAGCTTGCAGAGTTACCACGTTCTGG
TCAACAAATCTTGTTTGATGGACGTACAGGTGAACAGTTTGATCGTCCAGTAACTGTCGGTTACATGTACATGCTTAAGT
TGAACCACTTGGTTGACGATAAGATGCATGCACGTTCAACTGGTTCTTACTCACTTGTGACACAACAACCGCTTGGTGGT
AAAGCACAATTCGGTGGTCAGCGTTTCGGTGAGATGGAAGTATGGGCACTTGAAGCATATGGTGCAGCATATACCCTCCA
AGAAATGCTCACTGTGAAGTCGGATGACGTCGAAGGTCGTACACGCATCTATAAGAACATTGTAGATGGAAACCATTATA
TGGATCCGGGTATGCCTGAATCGTTCAACGTATTGACCAAAGAGATCCGTTCTTTAGGTATCAACATTGAACTGAAAAAT
GGTGACTAA
>RpoB|ANC 7160 T|From JAACKC010000003.1|A. kanungonis|PS-1 T
atggcatactcatataccgaaaagaaacggatccgtaagaattttggtaaattgcctagtgttatggatgctccgtactt
gctcgcgattcaagtcgactcgtacagaacgttcttgcaagatggcaaatcaccaaaaagccgcgaagatatcggtctcc
aagccgcatttcgttcagtttttcctatagaaagttattctggcaatgctgctctagaatttgttgagtatagtcttggt
aagccagagtttgatgtacgcgaatgtattcttcgtggctcaacttatgcggcaccaatgcgcgtaaaaattcgtttgat
cattaaagatcgtgaaacgaaatcaatcaaagacgtgcgtgagcaagaagtgtacatgggtgaaatgccactcatgacgg
ataacggtactttcgttattaatggtactgagcgtgtaatcgtatctcagttacaccgttcaccaggcgtgttctttgac
catgacaagggtaaaacccactctagcggtaaagtgctttattcagcacgtattattccttaccgtggttcatggttaga
ctttgaatttgatgcgaaagacttagtctatgtacgtattgaccgtcgtcgtaaattattggcgactgtggtgcttcgtg
cattagattacagcaacgaacaaattctagacttgttctacgagaaagtacctgtctatttagacatgggtagctaccaa
attgaccttgtaccagaacgtctacgtggcgaaatggcgcaattcgacattgctgataatgacggcaaagtgattgttga
gcaaggtaaacgtatcaatgcgcgtcatgtacgtcaaatggaagctgctggcttaaccaagctttctgttccagatgaat
acttgtacgagcgtatcacggctgaagacattactttacgtgatggtgaagtgattgctgctaacaccttgttgagccat
gaaatcatggtgaaattggctgaaggcggtgtgaaacagttcaatattctgttcactaacgacatcgaccgcggttcatt
catcgcagatacattacgtgccgatacgacgacaggtcgtgaagaagcacttgtagaaatctacaaggtaatgcgtccag
gtgagccaccaaccaaagaagcggctgaaaacttattcaacaacttattcttctcctctgagcgttatgacttatcgcca
gtgggtcgtatgaagtttaaccgtcgtcttggtcgtccatatgaagtgggtactgaccagaagtcacgtgaagttgaagg
tattctttcaaacggtgatatcactgatgtattaaaaacattggttgaaatccgtaacggtaaaggcgaagtggacgata
tcgaccacttgggtaaccgtcgtgtacgttctgttggtgaaatgactgaaaaccaattccgtgttggtttagttcgtgtt
gaacgtgctgtgaaagagcgtttaagccaagcagaaacagacaacttgtctccgcaagatttaatcaacgcgaaaccagt
tgctgctgcaatcaaagaattctttggttcaagccaattgtctcagttcatggatcaaaacaacccattgtctgagatta
cgcacaaacgtcgtgtatctgcgcttggtcctggtggtttgacacgtgagcgtgcgggctttgaggtacgtgacgtacat
caaactcactacggtcgtgtatgtccaattgaaacgcctgaaggtccaaacattggtttgatcaactcgctttctgttta
tgcaaaatgtaataacttcggtttcttggaaactccataccgtaaagttgttgatggtcgcgtaacagacgaagttgaat
acttatctgcgattgaagaagtaggtactgttattgcacaggccgactctgcagttgatgcggataaccatttgactgaa
gaattcgtatctgtacgtcaccaaggcgatttcgtacgtatgcctcctgaaaaagtgacgcatatggacgtatctgctca
gcaggttgtatctgttgcagcatcattgattccgttccttgaacacgatgacgcgaaccgtgcattaatgggttcgaaca
tgcaacgtcaggctgttccgacattattggcggacaagccacttgttggtacaggtatggaagcaaacgtagcacgtgac
tcgggtgtgtgtgtcatcgcaaaccgtggtggtgcaattgaatacgttgatgcttctcgtatcgtgattcgtgtaaacga
agaagaaatggttgcgggtgaagcaggtgtagatatctataacctgattaaatatacacgttctaaccaaaatacatgta
tcaaccaaaacgttgtagtgcgcatgggcgacaaagttgctcgcggtgacgtcttggctgatggtccatcaactgatggc
ggtgaacttgcgctgggtcaaaacatgcgcgtcgcgttcatgacgtggaatggttataactacgaagactcgatcttatt
atctgagcgtgtacttcaagaagaccgtttaacctcgattcacatccaagaattgtcatgtgttgcacgtgatactaaat
tgggtgcagaagaaattaccgctgatatcccgaacgtgggtgaagctgcactttctaaactcgatgagtcaggtatcgtt
tatatcggtgctgaagttgctgcgggtgacatccttgttggtaaagtaacgcctaaaggtgaaacgcaattaactcctga
agaaaaactgcttcgcgcaatcttcggtgaaaaagcagcggacgtaaaagactcttctttacgtgttccatcgggcacga
aagggacagtcatcgacgttcaagtcttcacacgtgatggcttagagaaagatgaacgtgcgcttgcaattgagaaagct
caattagatgcataccgtaaagacttgaaagaagaatacaaaatcttcgaagaagcggcacgtgaacgtattgttcgctt
gttgactggccaagaatcgaatggcggtggcggtaccaagcgtggcgacaaactttctgaagatatgttgtctggcttag
agttggttgacttacttgaaatccagccaagcgatgaagcaattgctgaacgtttgacgcaaattcaagtgttcttgaaa
gagaagagcttcgaaattgacgagaagtttgctgagaaaaaacgcaaactttctacaggtgacgaacttacaactggcgt
attgaaagttgtgaaggtttaccttgcagttaaacgtcgtatccagcctggtgataagatggcgggtcgtcacggtaaca
agggtgttgtatccaacatcttgcctgttgaagacatgccacatgatgccaatggtgtaccagttgatatcgtattgaac
ccgttgggcgtaccgtcacgtatgaacgtgggtcagattcttgaaactcacttgggtatggcagcgaaaggtttgggtga
gcaaattgataagatgctcaaacaacaacgtgaaattgctgaattacgtatcttccttgacaagatctacaacaaagttg
gcggtcagcaagaagatctagacagcttaactgacgatgaaatcttggtattggcgggtaacttacgcgctggtgtacct
ttagcaacacctgtatttgatggtgctgaagaagagcaaatcaaagagttacttgagttggctgaaattccacgttcggg
tcaaacggtattgtttgatggacgtacaggtgagcgtttcgaccgtcctgtaactgttggttatatgtacatgctgaagt
tgaaccacttggttgacgacaagatgcatgcgcgttcaactggttcttactcattagtaacgcaacagccattgggtggt
aaagctcagttcggtggtcagcgtttcggtgagatggaggtctgggcacttgaagcttatggcgcagcttatacacttca
agaaatgcttacagtgaagtcggatgatgttgaaggtcgtacccgtatctataagaacattgtagatggtaaccactaca
tggacccaggtatgcctgaatcgttcaacgtattgaccaaagagatccgttctttaggtatcaacattgaactgaaaaat
ggtgactaa
>RpoB|ANC 4667 T|From FMYO01000008.1|A. kookii|ANC 4667 T < 11-0202 T
atggcatactcatataccgaaaagaaacggatccgtaagaattttggtaaattgcctagcgtcatggatgctccgtactt
gctcgcgattcaggtcgactcgtaccgaacattcttacaagatggcaaaacaccaaaaaaccgcgaagatatcggtctcc
aagccgcatttcgttcagtttttcctattgaaagttattctggcaatgctgctttagaatttgttgagtatagtcttggt
aagcctgagtttgacgtgcgtgaatgtattttacgcggttcaacttatgcagcaccaatgcgtgtaaaaattcgtttgat
cttgaaagatcgcgaaaccaaatcaattaaagacgtacgtgaacaagaagtgtacatgggtgaaatgccgctcatgacag
aaaacggtacttttgttatcaatggtactgagcgtgtaatcgtatctcaattacaccgttcaccaggtgtgttctttgac
cacgataaaggcaaaacacattctagcggtaaagttctttattctgcacgtatcattccttaccgtggttcatggctgga
tttcgaattcgatgccaaagaccttgtttacgttcgtattgaccgtcgtcgtaaattgcttgcgactgtggttcttcgtg
ccttgggttatagcaacgaacaaatcctggacatgttctacgaaaaagtacctgtgtatcttgacatgggtagctaccag
attgacctggttccagaacgcctgcgtggcgaaatggcgcaattcgatattgccgacaacgacggcaaagtgattgtaga
gcaaggtaaacgtatcaatgcgcgtcacgtacgtcaaatggaagctgctggcttgaccaagctttcagttcctgatgagt
acctgtacgagcgtattactgctgaagacatcaccttgcgtgatggcgatgtgattccagccaatactgtattgagccat
gagatcatggtgaaattggctgaaggcggcgtaaaacaatttaacgtattgttcaccaatgacatcgaccgcggttcatt
cattgctgactctttacgtgccgatacaaccactggtcgcgaagaagcactggtagaaatctacaaagtgatgcgtccag
gcgagccaccaacaaaagaagctgctgagaacctgttcaacaacctgttcttctcttctgaacgttatgacttgtctcca
gtcggtcgtatgaagttcaaccgtcgtttgggtcgtccttacgaagtcggtactgaccagaagtctcgtgaagttgaagg
tatcttgtctaacgaagatatcactgatgtacttaaaacattggttgaaattcgtaacggtaaaggtgaagtcgacgata
tcgaccatttaggtaaccgtcgtgttcgttctgttggtgaaatgacagaaaaccagttccgtgttggtctggttcgtgta
gaacgtgctgttaaagaacgtttaagccaagctgaaactgacaacctgtctccgcaagatttgatcaacgcgaaacctgt
tgctgctgcaatcaaagaattctttggttcaagccagttgtctcagttcatggaccaaaacaacccgttgtctgaaatta
cacacaaacgtcgtgtatcagcactcggtcctggtggtttgacacgtgaacgtgcgggcttcgaagtacgtgacgtacat
caaactcactacggccgtgtgtgtccaattgagacgcctgaaggtccaaacattggtttgatcaactcattgtctgtata
tgcgaaagcaaacaatttcggtttcctggaaacaccttaccgtaaagtggttgaaggccgtgtaacggacgaagttgaat
acttatctgcaattgaagaagtaggtactgtgattgcacaggccgactctggtgtagataaagatggcaacctgactgaa
gaattcgtttctgtacgtcaccaaggtgaattcgtacgtatgcctcctgaaaaagtgacgcatatggacgtatctgctca
gcaggttgtatctgttgcagcatcactgattccattccttgaacacgatgatgcgaaccgtgcattgatgggttcaaaca
tgcaacgtcaggctgttcctacgttgattgccgacaagccgcttgttggtaccggtatggaagcaaacgtagcgcatgac
tcaggtgtatgtgttctggcgaaacgtggtggtcgcatcgaatttgtagatgcttctcgtgttgttattcgtgtcaacga
agacgaaatggttgcgggtgaagcgggtgtagatatctacaacctgatcaaatacacacgttcaaaccagaacacctgta
ttaaccagaaagttctggtgaaactgggtgatcaagttggtcgtggtgacgtacttgctgatggtccatcaactgatggc
ggtgaattggcactgggtcaaaacatgcgcgtagcgttcatgacttggaacggttacaactacgaagactcgatcttgtt
atctgaacgcgttcttcaagaagaccgtttaacgtcgattcacattcaggaattgtcatgtgtggcgcgtgataccaagt
taggtgcagaagaaattactgccgatattcctaacgttggcgaagctgcactgtctaaactggacgaatcaggtattgtt
tacatcggtgctgaagtaacagcgggtgacattcttgtaggtaaagtaacgcctaaaggtgaaacgcagttaactccgga
agaaaaactgcttcgtgcaattttcggtgaaaaagcagctgacgtgaaagactcttctttacgcgtgtcttcaggcgtga
aaggtactgtaattgacgttcaagtgtttacacgtgacggtcttgaaaaagacgaacgtgctcaagcaattgaaaaagcg
caattggatgcttaccgtaaagacttgaaagaagaattcaaaatcttcgaagaagcagcgcgtgaacgtattgttcgctt
gttgaaaggtcaggaatctaacggtggcggtaccactaaacgtggtgacaagctgactgaagacgtattgtctggtttag
agctggttgacttgctggatatccagccaagtgatgaagcgatcgctgaacgtttaactcaaattcaagtgttcttgaaa
gagaagagccaagagattgacgagaaatttgcagagaaaaaacgcaaactttctacgggcgatgaactgactactggcgt
tctgaaagtggttaaggtttaccttgcagttaaacgtcgcatccagccgggtgataagatggcgggtcgtcacggtaaca
agggtgttgtatcaaacattctgcctgttgaagacatgccacacgatgccaacggtgtacctgtagacgtggttcttaac
ccgctaggcgtaccgtcacgtatgaacgtgggtcagattcttgaaactcacttgggtatggcagcgaagggtctgggtga
caagatcgacaagatgctgaaagagcaacgcactgtacttgagcttcgtgacttcctggacaagatctacaacaaagttg
gtggcgagcaagaagatcttgatagcttaactgatgatgaaatcttggcattgtctggtaacttgcgtgctggtgttcct
ttggcaactccggtattcgatggtgctgaagaatcacaaattaaagacttgttagaacttggcggcatttcacgtactgg
tcaaacggtattgtatgatggtcgtaccggtgagcgttttgaccgtccagtaactgtaggttacatgtacatgctgaaac
tgaaccacttggttgatgacaagatgcatgcgcgttctacaggttcttactcattagtaacgcaacagccgcttggtggt
aaagcacaattcggtggtcagcgtttcggtgagatggaagtctgggcactggaagcatacggtgcagcttatacgcttca
agaaatgcttactgttaagtcggatgacgttgaaggccgtacccgcatctataagaacattgtagatggcaaccattata
tggatccgggcatgcctgaatcgttcaacgtattgactaaagagatccgttctttaggtatcaacattgaactgaaaaat
ggtgactaa
>RpoB|ANC 5037|LBG+|A. kookii-like|(ANC 5037)
aattcaaaatcttcgaagaagcagcgcgtgaacgtattgttcgcctgttgaaaggtcaggaatctaacggtggcggtacc
actaaacgtggtgacaagctgactgaagaagtattgtctggtttagagctggttgacttgctggatatccagccaagtga
tgaagcgatcgctgagcgcttaactcaaattcaagtgttcttgaaagagaagagccaagaaattgacgagaagtttgcag
agaaaaaacgcaaactttctacgggcgatgaactgactactggtgtattgaaagtggttaaggtttaccttgccgttaaa
cgtcgcatccagccgggtgataagatggcgggtcgtcacggtaacaagggtgttgtatcaaacattctacctgttgaaga
catgccgcacgatgccaacggtgtacctgtagacgtggttcttaacccgctaggcgtaccgtcacgtatgaacgtgggtc
agattctggaaactcacttgggtatggcagctaaaggccttggcgatcaaatcgacaagatgctgaaagagcaacgtacc
gtgcttgagcttcgtgacttcctggacaagatttacaacaaagttggcggtcagcaagaagatcttgacagcctgactga
tgatgaaatcttggcattgtcaggtaaccttcgtaagggtgttcctttagcgactcctgtattcgatggtgctgaagaat
cgcaaatcaaagaattgcttgaacttggtggcatttcacgtaccggtcaaaccgtattgtatgatggtcgtaccggtgag
cgttttgaccgtccagtaactgtaggttacatgtacatgctgaaactgaaccacttggttg
>RpoB|ANC 5637 T|From LRPE01000023.1|A. lactucae|NRRL B-41902 T
atggcatactcatataccgaaaagaaacggatccgtaagaattttggtaaattgccccaagtaatggatgcaccgtactt
actatcgattcaggtcgattcgtacagaacattcttgcaagatggcaaaactccaaaaaaccgcgaagatatcggtctcc
aagccgcatttcgttcagtttttcctatcgaaagttattctggcaatgctgctttagaatttgttgagtatagccttggt
aaacctgagttcgatgtacgcgaatgtattcttcgtggttcgacttatgcggcaccaatgcgcgttaaaattcgtttgat
tattaaagatcgcgaaactaaatcaattaaagacgtacgagaacaagaagtctatatgggtgaaattccactcatgactg
aaaacggtacattcgtcattaatggtactgagcgtgtaatcgtatctcaattacaccgttcaccaggcgttttctttgat
cacgataaaggtaaaacccactcaagtggtaaagtgttgtattcagcacgtattattccttaccgtggttcatggttaga
cttcgaatttgatgcgaaagacttagtttacgtacgtattgaccgtcgtcgtaaattacttgctactgttgtattacgtg
cactgggttataacaacgaacaaatcttgaatttgttctatgaaaaagtacctgtgtatcttgatatgggcagttaccag
attgacctagtacctgaacgtttacgtggggaaatggcgcaatttgatattgctgacaatgacggtaaagttattgttga
gcaaggtaagcgtattaatgctcgtcacgtacgtcaaatggaagctgctggtttaacaaaactttcagttccagatgaat
acttatatgagcgtattactgctgaaaatattactttacgtgatggtgaagtaattgccgctaatactttgttaagccat
gaagttatggtgaaactagcagaaggtggtgttaaacagttcaatatcttatttacgaacgatattgaccgtggttcgtt
tgttgctgacacattacgtgcagatacaacagctggccgtgaagaagcattagttgaaatttataaagtaatgcgtccag
gcgagccgccaacaaaagaagctgctgaaaacttattcaataacttattcttctcttctgagcgttatgacttatctcca
gtaggtcgtatgaagttcaaccgtcgtttgggtcgtccatacgaagttggtactgaccagaagtcacgtgaagtagaagg
tattttatcgcacgaagatatcattgatgtattacgtacattagttgaaatccgtaacggtaaaggtgaagtcgacgata
tcgatcacttgggtaaccgtcgtgtacgttctgttggtgaaatgactgaaaaccaattccgtgttggtttggttcgtgtt
gaacgtgctgttaaagagcgtttaagccaagcagaaacagataacttgtctccgcaagatttaattaacgctaaaccagt
tgcagctgcaatcaaagaattctttggttcaagccagttatctcagttcatggaccaaaacaacccattatctgagatta
cccataagcgtcgtgtatcagcgcttgggcctggtggtttaacacgtgaacgtgcgggctttgaggtacgtgacgtacat
caaactcactatggtcgtgtatgtccaattgaaacgccggaaggtccaaacattggtttgatcaactcgctttctgtata
tgcaaaagcaaatgacttcggtttcttggaaacaccttaccgtaaagtggtagatggtcgagtaactgatgcagttgaat
acctttctgctattgaagaagtaggtactgttattgcacaggccgattctgcagtagataaagatggcaacttaacagaa
gagtttgtttctgttcgtcatcaaggtgaattcgtacgtatgccaccagaaaaagtgacgcatatggacgtttctgctca
gcaggttgtatctgttgctgcatcacttattccattccttgaacacgatgacgcgaaccgtgcgcttatgggttcaaaca
tgcaacgtcaggcagttcctactctacgtgcggataaaccgcttgtaggtacaggtatggaagcgaacgttgcacgtgac
tcaggtgtgtgtgtgatcgcaaaccgtggtggtgcaattgaatacgtagatgcttctcgtatcgttattcgtgtaaacga
agatgaaatgattgctggtgaggctggtgtagatatctacaacctcattaaatatacacgttctaaccagaacacttgta
ttaaccaaaatattatcgtgaatttaggcgacaaagttgctcgcggtgatatcttggcagacggtccgtctacagatatg
ggtgagcttgcgcttggtcaaaacatgcgcgttgcgttcatgacttggaatggttacaactatgaagactcgatcttatt
atctgagcgtgtacttcaagaagaccgtttaacttctattcatattcaagagttatcttgtgtagcgcgtgatactaagt
taggtgcagaagaaattactgccgatattcctaacgttggtgaagctgcactttctaaacttgatgaatcaggtatcgtt
tatatcggtgctgaagttacagcaggtgacatccttgttggtaaagtaacgcctaaaggtgaaactcagttaactcctga
agaaaaattgcttcgcgcaatctttggtgagaaagcagctgatgttaaagattcatctttacgtgttccatctggtacta
aaggtacagttatcgacgttcaagtcttcactcgtgatggcttagagaaagatgaccgtgcactagctatcgaaaaagca
cagcttgatgcttaccgtaaagacttgaaagaagaatacaagatctttgaagaagcagctcgtgagcgtgtaattcgttt
gcttaaaggccaagagtctaatggcggtggttcaactaaacgtggtgacaaactcgttgaagacgtgttatctggtttag
agcttgttgatttgcttgaaattcagccagcagacgaagcaatcgctgagcgtttaactcaaattcaagtgttcttaaaa
gaaaagagcgcagaaattgacgagaaattcgctgagaagaaacgtaagcttgcaacaggtgatgaattaacaactggcgt
attgaaagttgttaaagtttacttagctgttaaacgtcgtattcagcctggtgataagatggctggtcgtcacggtaaca
aaggtgttgtatctaacatcctacctgttgaagacatgccacatgatgctaacggtgtaccagtagatatcgtattgaac
ccgttgggcgtaccatctcgtatgaacgtgggtcagattcttgagactcacttgggtatggcggctaaagggcttggtga
taaaatcgaaaaaatgttgaaagaacagcgtacagttttagaactgcgtgaattcttagacaagatttataacaaagtcg
gtggtgagcaagaagatcttgacagcttaactgatgctgaagtcttagctctttcaggcaacttacgtgctggtgtgcct
ttggctactcctgtatttgatggtgctgaagaaggtcaaattaaagacttacttgagttagctggtatctctcgtactgg
tcaaacagtattgtttgatggccgtactggtgaacagtttgatcgccctgtaactgtgggttacatgtacatgctcaaat
tgaaccacttggttgatgacaaaatgcatgcgcgttcaactggttcttactctcttgttacacagcaaccgcttggtggt
aaagcacaattcggtggtcagcgtttcggtgagatggaggtctgggcactcgaagcttacggcgcagcatatactctcca
agagatgttaactgttaagtcggatgacgttgaaggtcgtacacgcatctataagaatattgtagatggtaaccattata
tggatccgggtatgcctgaatcgttcaacgtattgaccaaagagatccgttctttaggtatcaacattgaactgaaaaat
ggtgattaa
>RpoB|ANC 8090 T|From CP049916.1|A. lanii|185 T
atggcatactcatataccgaaaagaaacggatccgtaagaattttggtaaattgcctagcgttatggatgctccgtactt
gctcgcgattcaagtcgactcgtacagaacgttccttcaagacggcaaaacaccaaaaaaccgcgaagatatcggtctcc
aagccgcatttcgttcagtttttccaattgaaagttattctgggaatgctgctttagaattcgttgagtatagccttggt
aaacccgagtttgatgtacgcgaatgtattctacgcggatcaacttatgcggcaccaatgcgcgttaaaattcgtctgat
cattaaagatcgcgaaacgaaatcgatcaaagacgtacgtgaacaagaagtgtacatgggtgaaatgccacttatgacac
aaaacggtacctttgtgatcaacggtactgaacgtgtaatcgtatctcagttacaccgttcaccaggtgtgttctttgac
cacgataaaggtaagacgcattctagcggtaaagtgctttattcagcacgtattattccttaccgtggttcatggttaga
tttcgaatttgacgcaaaagaccttgtctacgtacgtattgaccgtcgtcgtaaattacttgcgactgtgattcttcgtg
cgttgaactatacaaatgaacaaattctagacatgttctatgagaaagttcctgtatacctcgacatgggcagttaccaa
attgaccttgtgcctgaacgcctgcgcggtgaaatggctcaattcgacattctcgatgctgacggcaaagcgattgttga
acaaggtaaacgtattaatgcacgtcatgttcgtcaaatggaagcgtctggcttaaccaagcttgctgttccagatgaat
acttgtacgagcgtattactgctgaagatatcaccttacgtgacggcgaaatcgttcctgcaaacaccgtacttagccat
gacattatggtgaaattggctgaaggtggcgttaaacaattcaacgtactttataccaatgacatcgaccgtggttcatt
cgtcgctgattctttacgtgcagacacgacttctggtcgtgaagaagcgcttgtagaaatctacaaagtaatgcgtccag
gcgagccaccaacaaaagaagcagcagaaaacttgtttaacaacttgttcttctcttctgaacgttatgacttgtctcca
gtcggtcgtatgaagttcaaccgtcgtttgggtcgtccttacgaagtcggtacagatcaaaaatctcgtgagattgaagg
tattctttcaaacgaagacatcattgatgtattgaaaacgttggttgaaatccgtaacggtaaaggcgaagtcgacgata
tcgatcacttgggtaaccgtcgtgttcgttcagttggtgaaatgactgagaaccaattccgtgtaggtctggttcgtgtt
gaacgtgctgttaaagagcgtttaagccaagctgaaacagataacttgtctccgcaagatttaatcaatgcgaagccagt
tgctgctgcaatcaaagaattctttggttcaagccaattgtcacagttcatggaccaaaataacccgttgtctgaaatca
cgcataaacgtcgtgtatcagcattagggccaggtggtttaacacgtgaacgtgcaggcttcgaagtacgtgacgtacat
caaacgcattatggtcgtgtatgcccaattgagacacctgagggaccaaacattggtttgatcaactcattgtctgtgta
tgcaaaagccaacaattttggtttcttggaaacaccatatcgtaaagttgtagacggccgtgtcaccatggacgttgaat
acctttctgcaattgaagaagtcggtactgtcattgcacaggccgattctgcagtagatgctgaaggtaacttaacagaa
gaattcgtatctgtacgtcaccaaggtgacttcgtacgtatgcctcctgaaaaagtaacgcatatggacgtctctgctca
gcaggttgtttctgtagctgcatcattgattccattccttgagcacgatgacgccaaccgtgcattgatgggttcaaaca
tgcaacgtcaggcagttcctaccctgattgctgacaagccgcttgttggtacaggtatggaagcgaatgtagcgcatgac
tctggtgtatgtgtaatcgcgaaacgtggtggtcgtatcgagttcgttgatgcgtcgcgtgtggttattcgtgtgaatga
agacgaaatgatcgcaggtgaagcaggtgtagatatctacaacttgatcaaatacacgcgttcgaaccaaaacacctgta
ttaaccaaaaagtactcgtaagcctaggcgataaagttggtcgtggtgacgtacttgctgatggtccatcgacagatggc
ggtgaattggcactgggtcaaaacatgcgtgtcgcgttcatgacgtggaacggttacaactatgaagactcgatcttact
ttctgagcgtgttcttcaagaagatcgcttaacttcgattcatattcaagaattgtcatgtgtagcgcgtgatactaagt
taggtgcagaagaaattactgccgatattcctaacgtcggtgaagctgcactttctaagcttgatgaatcaggtattgtt
tacatcggtgctgaagtatctgcaggggatatccttgtcggtaaagtaacacctaaaggtgaaacgcaattaacacctga
agaaaaactgcttcgcgcgatcttcggtgaaaaagcggctgacgttaaagactcatctttacgcgtatcttcatctgtaa
aaggtacagtaattgacgttcaagtgtttacacgtgacggcattgagaaagatgaacgtgctcaagcgattgagaaagct
caacttgatgcgtaccgtaaagacttgaaagaagaattcaaaatctttgaagaagcagcacgtgaacgtattgttcgctt
gttgaaaggtcaagaatcgaacggtggtggtaccactaaacgtggcgacaaactttctgaagaagtgttgtcaggtttag
aacttgttgacttgttggatatccaacctgttgatgaaggtattgcagagcgtttaactcaaattcaagtgttcttgaaa
gagaagagcattgaaattgatgagaaatttgcggagaaaaaacgcaaactttctacaggcgatgagctgacaacgggtgt
attgaaagttgttaaagtgtacttggctgttaaacgtcgcatccaaccgggtgacaaaatggcgggtcgtcatggtaaca
aaggtgttgtatcaaacatcttaccagtagaagacatgccacatgatgctaacggtgttccagttgatatcgtgttgaac
ccactgggtgtaccatcacgtatgaacgtgggtcagattcttgaaactcacttgggtatggcggcgaaaggtcttggcga
tcaaatcgacaagatgatgaaagagcaacgtactgtacttgagcttcgtgaattcttagacaagatttataacaaagttg
gtggcgagcaagaagatcttgatagcttaactgatgaagagatcttggtattgtcaggtaaccttcgtaagggtgttcca
cttgcaacacctgtattcgacggtgctgacgaatcacaaattaaagagcttctagaacttggtggcatctcacgtacagg
tcaaactgtattgtatgatggtcgtacaggtgagcgttttgaccgtcctgtaactgtaggttacatgtacatgttgaaac
tgaatcacttggttgatgacaagatgcatgcgcgttctaccggttcttactctcttgttacgcaacagccattgggtggt
aaagctcaattcggtggtcagcgtttcggtgagatggaggtctgggcacttgaagcatacggcgcagcttacacgcttca
agaaatgcttactgttaagtcggatgacgttgaaggtcgtacccgtatctacaagaacattgtagatggtaaccattata
tggatccgggcatgcctgaatcgttcaacgtattgactaaagagatccgttctttaggtatcaacattgaactgaaaaat
ggtgactaa
>RpoB|ANC 5767 T|From CP016895.1|A. larvae|BRTC-1 T
atggcttactcatataccgaaaaaaaacggatccgtaagaattttggtaaattgccccaagtgatggatgctccgtactt
gctcgcgatacaagtcgactcgtaccgaacattcttgcaagatggcaaaacgccaaaaaaccgcgaagatatcggtctcc
aagccgcatttcgttcagtatttccaattgaaagttattcgggcaatgcggctttagaatttgttgagtatagtcttggt
aaaccagagtttgatgtacgtgagtgtattcttcgcggctcaacttatgcggcaccaatgcgcgttaagattcgtctgat
catcaaagatcgcgaaacaaaatctatcaaagacgtacgtgaacaagaagtctacatgggcgaaatgcctttgatgacag
ataacggtactttcgttattaatggtacagagcgtgtgattgtatcccaattacaccgttcaccaggtgtgttctttgac
cacgacaaaggaaaaacacactcaagcggtaaagtactgtactctgcgcgtattattccttaccgtggttcatggttaga
ctttgaatttgacgccaaagatttggtctacgtgcgtattgaccgtcgtcgtaaattgcttgcaaccgttattttacgtg
cgctcaattataatgatgaacaaatcttatctatgttctatgagaaagtaccggtctatgtggacatgggaagctatcaa
attgacttagtgcctgagcgtctgcgtggcgaaatggcgcaatttgatattgtagataatgatggcaaaagcattgtaga
acaaggtaagcgtatcaacgcacgccatgttcgtcaaatggaagcagcaggtttaagcaaacttcctgttccagatgaat
acctctatgaacgcatcacggcagaagacattactttacgtgatggtgaagtgattagtgccaataccgtactgagccat
gaagtgatggtgaagttggctgaaggtggtgttaaagagtttaacatcctatttaccaacgacatcgaccgtggtccatt
cgttgcagatacactacgtgctgatttaacccgtgatcgtgctgaagcgctagttgaaatctacaaagtaatgcgtccag
gtgagccaccaacacacgaagccgcagaaaatctattcaataacttattcttctcttcagagcgttatgacttatcgcct
gtgggtcgtatgaagtttaaccgtcgtttgggtcgcccttacgatgttggtacagatcagaaatcacgtgaagtcgaagg
cattttgtcgaatgatgacatcattgatgtactgaaaacactggttgaaatccgtaacggtaaaggtgaagtcgacgata
tcgatcacttgggtaaccgtcgtgttcgttctgttggtgaaatgactgaaaaccaattccgtgttggtttggtgcgtgtt
gaacgtgcggtcaaagaacgtttaagccaagcagaaacagataacttgtcaccacaagatttgatcaatgcgaaacctgt
tgcagctgcaatcaaagaattctttggttcaagccaattgtcacagttcatggaccaaaacaacccattatcagaaatca
cgcataaacgtcgtgtttctgcacttggaccgggtggtttaacccgtgagcgtgcaggctttgaggtacgtgacgtacat
caaacgcattatggtcgtgtttgtccaattgaaacaccggaaggtccaaacattggtttgatcaactcgttgtcggtata
tgccaaagctaacgatttcggtttcttagaaacgccatatcgtaaagtggttgacggtcgtgtgacggaagaggttgagt
acctttctgcaattgaagaagtgggcactgtgattgcacaagccgactctgaaatggatgagagcaaccacttaacagaa
gaattcgtttctgtacgttaccaaggcgaatttgtacgcatgccgccagaaaaagtaacgcatatggacgtttctgcaca
gcaagttgtatctgttgcagcatcattgattccattccttgagcacgatgacgccaaccgtgccttgatgggatcaaaca
tgcaacgtcaagcagtacctactttattggcagataagcctttggtcggtacgggtatggaagcgcacgttgcgcgcgac
tctggtgtgtgtgtgatcgctaaacgtggcggtatgatcgaatatgttgatgcatcacgtgtggtgattcgcgtcaatga
agatgagatggttgcgggtgaagcaggcgttgatatctataacttgatcaaatacacccgttctaaccaaaacacctgta
ttaaccaaaaagtattggtgaatttgggtgataaagttggtcgtggtgatgttcttgccgatggtccttcaactgatggt
ggtgaattagcactgggtcaaaacatgcgtgtcgcatttatgacttggaatggctataactacgaagactcgatcttact
gtccgaacgtgtgttacaagaagaccgtttaacatcgattcacattcaagaattgtcatgtgttgcacgtgataccaaat
tgggttctgaagaaattactgcagatattccaaacgttggtgaagcagcactgtctaaattggatgaatccggtattgtg
tatatcggtgctgaagtcacagcgggcgatattctggtcggtaaagtaacccctaaaggtgaaacacaattaaccccaga
agaaaaactattgcgcgccatctttggtgaaaaagcggctgacgtgaaagattcttctttacgtgttccatctggcacca
aaggtactgtgattgacgtacaagtctttacccgtgacggaattgaaaaagacgaacgtgctcaggcgattgagaaatct
caattagattcgtatcgtaaagacttgaaagaagaatacaaaatcttcgaagaagcggcacgtgaacgaattattcgttt
gttaaaagaccaacagtcaaatggcggtggtcgtactaaacgtggtgatgtactcagcgaaaacttgttatctgaccttg
agttggttgatctacttgaaatccaacctagtgatgaagcgattgctgaacgcttaacacaaatccaagtattcttaaaa
gaaaagagtgctgagattgatgaaaaattcgctgagaaaaaacgcaaattatctacgggtgatgagctgacttctggcgt
attgaaagttgttaaagtgtatttggcagtaaaacgtcgtatccaacctggtgataaaatggcgggtcgtcacgggaaca
agggtgtggtgtcaaacatccttcctgtagaagatatgccgcatgatatcaatggtgtacctgtagacgtggtattaaac
ccgctcggtgtaccttcacgtatgaacgtgggtcagattttggaaacacatctaggtttggctgccaaaggtttgggtga
gcaaattgataaaatgctcaaacaacaacgtaccattgctgaactacgtgaattcctagacaagatctacaacaaagtag
gtggtgaacaagagcagctcgatagcctgaccgatgaagaaattctgaagttgtctggtaacttgcgtgccggtgtacca
cttgctacaccagtatttgatggtgcagaagaaggtcaaatcaaagaattgctcgaactcgctgaattgccacgttcagg
gcaaactgttttatatgatggacgtactggtgaacgttttgaccgtccagtaactgttggttatatgtacatgctgaaat
tgaaccacttggtggatgacaaaatgcatgcgcgttcaacaggttcttactcacttgttacacagcagccattgggtggt
aaagcacaattcggtggtcagcgtttcggtgagatggaggtctgggcacttgaagcatatggcgcggcatataccttgca
agagatgctaactgtcaagtcggatgacgtcgaaggtcgtacccgcatctataagaatattgtagatggtaaccattata
tggatccgggcatgcctgagtcattcaacgtattgaccaaggagatccgttctttaggtatcaacattgaactgaaaaat
ggtgactaa
>RpoB|NIPH 512 T|From AYHO01000005.1|A. lwoffii|NIPH 512 T
ATGGCATACTCATATACCGAAAAGAAACGGATCCGTAAGAATTTTGGTAAATTGCCTAGCGTCATGGATGCTCCGTACTT
GCTCGCGATTCAAGTCGACTCGTACAGAACATTCTTACAAGATGGCAAATCACCAAAAAACCGCGAAGATATCGGTCTCC
AAGCCGCATTTCGTTCAGTTTTTCCTATTGAAAGTTATTCTGGCAATGCTGCTTTAGAATTTGTTGAGTATAGTCTTGGT
AAGCCTGAGTTTGATGTACGCGAATGTATCCTTCGTGGCTCAACTTATGCAGCACCAATGCGTGTAAAAATTCGTTTGAT
CCTGAAAGATCGTGAAACGAAGTCAATTAAAGACGTACGTGAACAAGAAGTCTATATGGGCGAAATGCCATTGATGACGG
ATAACGGTACCTTTGTAATTAACGGTACCGAGCGTGTGATCGTGTCACAATTACACCGTTCACCAGGCGTATTCTTTGAC
CACGATAAAGGCAAGACTCACTCAAGTGGTAAAGTCCTTTATTCAGCGCGTATCATTCCTTACCGTGGTTCATGGTTAGA
CTTTGAATTCGATGCCAAAGACTTAGTCTATGTACGTATTGACCGTCGTCGTAAATTGCTTGCGACTGTGGTACTTCGTG
CCTTGGGTTACAGCAACGAAAACATTCTCAACATGTTCTACGAGAAAGTACCTGTGTATCTTGACATGGGTAGCTACCAG
ATTGACCTGGTGCCTGAACGTCTGCGTGGCGAAATGGCACAATTTGACATCCTGGACAAGGATGGCAAAGCAATTGTTGA
GCAAGGTAAACGTATCAATGCGCGTCATGTACGTCAAATGGAAGCTTCAGGTCTTGAAAAACTTGCAGTGCCAGATGAGT
ACCTGTATGAGCGTATCACTGCTGAAGACATCCCATTAAAAGATGGTGATGTGATTGCAGCCAATACTGTATTAAGCCAT
GAAATCATGGTGAAAATTGCAGAAGGCGGCGTGAAGCAGTTCAATATCCTGTTCACTAATGATATCGACCGCGGTTCATT
CGTTGCAGATTCTCTACGTGCAGATACGACGAGCAATCGTGAAGAAGCATTGGTAGAAATCTACAAAGTGATGCGTCCGG
GCGAGCCACCAACAAAAGAAGCTGCTGAAAACTTATTCAACAACTTGTTCTTCTCTTCTGAACGTTATGACTTGTCTCCA
GTGGGTCGTATGAAGTTCAACCGTCGTTTGGGTCGTCCTTACGAAGTCGGTACAGACCAGAAGTCACGTGAGGTTGAAGG
CATTCTCTCGAACGAAGATATCACTGATGTATTAAAAACATTAGTTGAAATCCGTAACGGTAAAGGTGAAGTCGACGATA
TCGATCACTTGGGTAACCGTCGTGTTCGTTCTGTGGGTGAAATGACAGAAAACCAATTCCGTGTAGGTCTGGTTCGTGTA
GAACGTGCTGTTAAAGAACGTCTATCTCAAGCTGAAACTGACAACCTGTCTCCGCAAGATTTGATCAATGCGAAACCTGT
TGCTGCTGCAATCAAAGAATTCTTTGGTTCAAGCCAGTTGTCTCAGTTTATGGATCAAAACAACCCGTTATCTGAGATTA
CGCACAAACGTCGTGTTTCTGCGCTTGGTCCTGGCGGTTTGACGCGTGAACGTGCAGGCTTTGAAGTACGTGACGTACAT
CAAACTCACTACGGTCGTGTATGTCCAATTGAAACGCCTGAAGGTCCAAACATTGGTTTGATCAACTCGCTTTCTGTTTA
TGCGAAATGTAACAACTTTGGTTTCCTGGAAACCCCATACCGTAAGGTTGTTGATGGTCGTGTAACAGATGAAGTTGAAT
ACCTGTCTGCGATTGAAGAAGTAGGCACTGTGATTGCACAGGCCGATTCTGCAATGGATAAAGACGGTAACTTAACAGAA
GAGTTTGTATCTGTTCGTCATCAGGGTGACTTCGTACGTATTCCTCCTGAAAAAGTAACGCATATGGATGTATCTGCTCA
GCAGGTCGTATCTGTAGCAGCATCACTGATTCCATTCCTAGAACACGATGATGCCAACCGTGCATTAATGGGTTCGAACA
TGCAACGTCAGGCAGTTCCGACGTTGATTGCTGACAAGCCGCTTGTTGGTACCGGTATGGAAGCGAACGTAGCACATGAC
TCAGGTGTATGTGTGATCGCTCAGCGTGGTGGTCGTATCGAGTTTGTTGATGCGTCTCGTGTGGTTATTCGTGTGAATGA
AGACGAAATGATCGCAGGTGAAGCAGGTGTAGATATCTACAACCTGATCAAATACACCCGTTCGAACCAGAACACTTGTA
TCAACCAGAAAGTTCTTGTGAACCTGGGCGATAAAGTAGGTCGTGGTGATGTACTGGCTGATGGTCCATCAACAGATGGC
GGTGAGCTGGCATTGGGTCAAAACATGCGCGTTGCGTTTATGACCTGGAATGGTTACAACTACGAAGACTCGATCTTGTT
ATCTGAGCGTGTACTTCAGGAAGACCGTTTAACGTCTATTCATATCCAGGAATTGTCATGTGTTGCACGTGATACCAAAC
TGGGTGCGGAAGAAATCACTGCTGATATTCCGAACGTAGGTGAAGCTGCTCTGTCTAAACTGGACGAGTCAGGTATTGTT
TACATCGGTGCTGAAGTAACTGCTGGGGACATCCTTGTAGGTAAAGTAACCCCTAAAGGTGAAACACAGCTTACTCCAGA
AGAAAAATTGCTACGTGCAATCTTCGGTGAAAAAGCAGCTGACGTAAAAGATTCATCTTTACGCGTTCCATCAGGTACTA
AAGGTACAGTCATTGACGTTCAAGTGTTTACACGTGACGGTCTTGAAAAAGACGAACGTGCTCAAGCAATTGAAAAAGCG
CAATTGGATGCATACCGTAAAGACTTGAAAGAAGAATTCAAAATCTTCGAAGAAGCTGCACGTGAACGTGTAATCCGTCT
ACTGAATGGCCAAGAGTCGAATGGTGGCGGTACAACTAAACGTGGCGACAAACTGTCTGAAGACGTGTTGTCTGGTTTAG
AGCTTGTTGATCTTCTTGAAATTCAACCAGTTGATGAAGCAATTGCTGAACGTTTAACTCAAATTCAAGTGTTCTTGAAA
GAGAAGAGCTTCGAAATTGACGAGAAATTTGCTGAGAAAAAACGCAAACTTTCTACAGGCGATGAACTGACGACTGGCGT
ATTGAAAGTAGTTAAAGTTTATCTTGCTGTAAAACGTCGCATCCAACCGGGTGATAAGATGGCGGGTCGTCACGGTAACA
AAGGTGTTGTATCAAACATCTTGCCGGTAGAAGACATGCCACATGATGCCAACGGTGTACCTGTTGATATCGTATTGAAC
CCGCTTGGCGTACCATCGCGTATGAACGTGGGTCAGATTCTTGAAACTCACTTGGGTATGGCGGCGAAAGGTCTTGGCGA
TCAAATCGACAAGATGATGAAAGAGCAACGTACTGTACTTGAGCTTCGTGATTTCCTGGACAAGATTTACAACAAAGTTG
GTGGCGAACAAGAAGATCTTGATAGCTTGACTGATGAAGAAATCTTGAAACTTTCTGGCAACTTGCGTGCTGGTGTACCT
TTGGCTACTCCTGTATTCGATGGTGCTGAAGAAGGTCAGATCAAAGAGTTGTTACAACTTGCAGGCCTGTCTAGTACTGG
TCAGACCGTATTATATGATGGTCGTACTGGTGAGCGTTTCGATCGTCCGGTAACTGTCGGTTACATGTACATGCTGAAAC
TGAACCACTTGGTTGATGACAAGATGCATGCGCGTTCAACTGGTTCTTACTCTCTAGTTACGCAACAGCCGCTTGGTGGT
AAAGCACAATTCGGTGGTCAGCGTTTCGGTGAGATGGAAGTCTGGGCACTAGAAGCTTACGGTGCAGCATATACGCTACA
AGAAATGCTGACTGTGAAATCGGATGACGTTGAAGGCCGTACCCGTATCTACAAGAACATTGTAGATGGCAACCATTATA
TGGATCCGGGCATGCCTGAATCGTTCAACGTATTGACCAAAGAGATCCGTTCTTTAGGTATCAACATTGAACTGAAAAAT
GGTGACTAA
>RpoB|NIPH 236 T|From BMDV01000005.1|A. modestus|NIPH 236 T
ATGGCATACTCATATACCGAAAAGAAACGGATCCGTAAGAATTTTGGTAAATTGCCCCACGTAATGGAAGCACCGTACTT
ACTGTCGATTCAGGTCGATTCGTACCGTACATTCTTACAAGGCGGTAAAACTCCAAAAAATCGCGAAGATATCGGTCTCC
AAGCCGCATTTCGTTCAGTTTTTCCTATTGAAAGTTATTCTGGCAATGCTGCTTTAGAATTTGTTGAGTATAGTCTTGGT
AAGCCTGAGTTTGACGTACGTGAATGTATTTTACGTGGTTCAACTTATGCAGCACCAATGCGCGTAAAAATTCGTTTGAT
CATTAAAGATCGTGAAACGAAATCAATTAAAGACGTTCGTGAACAAGAAGTTTACATGGGTGAAATGCCACTCATGACCG
ATAACGGTACTTTCGTTATCAACGGTACTGAGCGTGTCATCGTATCTCAATTACACCGTTCACCAGGTGTATTCTTTGAC
CATGACAAGGGTAAAACCCACTCAAGTGGTAAAGTGTTGTATTCAGCACGTATTATTCCTTACCGTGGTTCATGGTTAGA
TTTTGAATTTGATGCTAAAGATTTAGTATTCGTACGTATTGACCGTCGTCGTAAGCTGCTTGCAACGGTGATTCTACGTG
CCTTGAATTACAGCAATGAACAAATCTTGAATTTGTTCTACGAAAAAGTACCTGTATATCTTGATATGGGTAGCTATCAA
ATTGATCTTGTTCCAGATCGCTTACGTGGTGAAATGGCACAATTTGATATCTTAGACAATGATGGTAAAGCGATCGTTGA
ACAAGGTAAACGTATTAATGCACGTCACGTACGTCAAATGGAAGCTGCGAACTTAGCCAAGCTTTCTGTACCTGATGAAT
ATTTATATGAGCGTATTACAGCTGAAGATATCACACTGAAAAGTGGTGATGTGATTCCTGCGAATACCGTTCTTAGCCAT
GACATCATGGTGAAGATCGCTGAAGGTGGTGTTAAACAGTTTAACATCCTGTTTACGAACGACATCGATCGTGGTCCTTT
CGTTGCAGATACATTGCGTGCGGATACAACAACAGGTCGTGAAGAAGCACTTGTTGAAATCTATAAAGTAATGCGTCCAG
GTGAACCACCAACGAAAGAAGCTGCTGAAAACTTATTCAACAACTTATTCTTCTCTTCTGAGCGTTATGACCTTTCTCCA
GTAGGTCGTATGAAGTTCAACCGTCGTTTGGGTCGTCCTTACGAAGTGGGTACAGACCAGAAGTCACGTGAAGTTGAAGG
TATTCTGTCACACGACGATATTATTGATGTATTACGTACATTAGTAGAAATTCGTAACGGTAAAGGTGAAGTCGACGATA
TCGATCACTTGGGTAACCGTCGTGTACGTTCTGTGGGTGAAATGACAGAAAACCAATTCCGTGTTGGTTTAGTGCGTGTT
GAACGTGCTGTTAAAGAGCGTTTAAGCCAAGCAGAAACAGATAACTTGTCTCCACAAGATTTAATCAACGCAAAACCAGT
TGCTGCTGCAATCAAAGAATTCTTTGGTTCAAGCCAATTGTCTCAGTTCATGGACCAAAACAATCCATTGTCTGAGATTA
CACACAAACGTCGTGTATCTGCGCTTGGTCCTGGTGGTTTGACACGTGAACGTGCGGGTTTCGAAGTACGTGACGTACAT
CAAACTCACTACGGTCGTGTTTGTCCAATTGAAACGCCTGAAGGTCCAAACATTGGTTTGATCAACTCGCTTTCTGTCTA
TGCAAAAGCGAATGACTTTGGTTTCTTGGAAACACCATACCGCAAAGTTGTTGATGGTCGTGTGACTGATGAAGTTGAAT
ACTTATCTGCAATTGAAGAAGTAGGTACTGTCATTGCGCAGGCCGATTCTGCAGTGGATAAAGATGGTACGTTAACTGAA
GAAATGGTTTCTGTACGTCATCAAGGTGACTTCGTTCGTATGTCGCCTGAGCGTGTAACGCATATGGACGTTTCTGCGCA
ACAGGTTGTATCTGTGGCAGCGTCATTGATTCCATTCCTTGAACACGATGATGCGAACCGTGCATTGATGGGTTCAAACA
TGCAACGTCAGGCTGTTCCTACCTTGCGTGCTGACAAGCCGCTTGTTGGTACAGGTATGGAAGCAAACGTAGCACGTGAC
TCAGGTGTATGTGTGATTGCAGACCGTGGTGGTGCGATTGAATATGTAGATGCCTCTCGTATCGTTATTCGTGTCAACGA
AGATGAAATGATTGCGGGTGAAGCAGGCGTAGATATTTATAACCTGATCAAATATACACGTTCAAACCAAAATACATGTA
TTAACCAAAATGTCATCGTGAACTTGGGCGACAAAGTTGCTCGTGGTGATATCTTGGCTGACGGTCCATCGACTGACATG
GGTGAACTTGCGCTAGGTCAAAACATGCGTGTCGCGTTCATGACATGGAACGGTTATAACTATGAAGACTCGATCTTACT
TTCTGAGCGTGTTCTTCAAGAAGACCGTTTAACCTCGATTCACATTCAAGAATTGTCATGTGTAGCACGTGATACTAAGT
TAGGTGCAGAAGAAATTACTGCCGATATTCCTAACGTTGGTGAAGCTGCACTGTCTAAATTGGATGAGTCAGGTATTGTT
TATATCGGTGCTGAAGTGACTGCAGGTGACATCCTTGTTGGTAAGGTAACACCTAAAGGTGAAACTCAGTTAACACCTGA
AGAAAAATTACTTCGCGCAATCTTTGGTGAAAAAGCGGCTGACGTAAAAGACTCGTCTTTACGTGTTCCGTCTGGTACCA
AAGGTACAGTGATTGACGTGCAAGTCTTCACACGTGATGGTTTAGAAAAAGATGAACGTGCTCAAGCAATTGAGAAAGCT
CAGCTTGACGCATACCGTAAAGACTTGAAAGAAGAATACAAAATCTTCGAAGAAGCAGCACGTGAACGTATTGTTCGTTT
GTTGAAAGGTCAAGAATCTAACGGTGGTGGTTCAACTAAACGCGGTGACAAACTTTCTGAAGACGTATTGTCTGGTTTAG
AGCTGGTTGATTTACTTGAAATTCAGCCAAATGATGAAGCAATTGCTGAGCGTTTAACTCAAATTCAAGTGTTCTTGAAA
GAGAAGAGTTACGAGATTGACGAGAAGTTTGCTGAGAAGAAGCGTAAACTTTCTACAGGTGATGAGTTAACAACTGGCGT
ATTGAAAGTTGTTAAGGTTTACCTTGCAGTTAAACGTCGTATCCAGCCTGGTGATAAGATGGCGGGTCGTCACGGTAACA
AGGGTGTTGTATCAAACATCTTGCCAGTTGAAGACATGCCACATGATGCGAATGGTGTACCAGTCGACATCGTATTGAAC
CCACTAGGTGTACCGTCACGTATGAACGTGGGTCAGATTCTTGAGACTCACTTGGGTATGGCGGCGAAAGGTCTTGGCGA
TAAGATCGAAAAAATGTTGAAAGAACAACGTACAGTGATTGAACTGCGTGAATTCTTAGACAAGATTTATAACAAGGTCG
GTGGTGAGCAGGAAGAGCTTGATAGCTTGACTGACGCAGAAATCTTGGCGCTTTCAGGTAACTTGCGTGCTGGTGTTCCA
TTAGCGACTCCTGTATTTGATGGTGCTGAAGAAAGCCAGATCAAAGACTTACTTGAGTTGGCAGACATTTCTCGTACAGG
TCAAACAGTATTGTTTGATGGTCGTACAGGTGAACAGTTTGACCGTCCTGTAACTGTAGGTTACATGTACATGCTCAAAT
TGAACCACTTAGTTGATGACAAGATGCATGCGCGTTCAACAGGTTCTTACTCACTTGTGACTCAACAACCGCTTGGTGGT
AAAGCACAATTCGGTGGTCAGCGTTTCGGTGAGATGGAAGTATGGGCACTTGAAGCATATGGTGCTGCATATACACTCCA
AGAAATGCTTACAGTGAAGTCGGATGACGTCGAAGGTCGTACACGCATCTATAAGAATATTGTAGATGGAAACCATTATA
TGGATCCGGGTATGCCTGAATCGTTCAACGTATTGACCAAAGAGATCCGTTCTTTAGGTATCAACATTGAACTGAAAAAT
GGTGACTAA
>RpoB|NIPH 284 R|From APRI01000038.1|A. modestus-like A|NIPH 284
ATGGCATACTCATATACCGAAAAGAAACGGATCCGTAAGAATTTTGGTAAATTGCCCCACGTAATGGAAGCACCGTACTT
ACTGTCGATTCAGGTCGATTCGTACCGTACATTCTTACAAGGCGGTAAAACTCCAAAAAATCGCGAAGATATCGGTCTCC
AAGCCGCATTTCGTTCAGTTTTTCCTATTGAAAGTTATTCTGGCAATGCTGCTTTAGAATTTGTTGAGTATAGCCTTGGT
AAGCCTGAGTTTGACGTGCGTGAATGTATTTTACGTGGTTCAACTTATGCAGCACCAATGCGCGTAAAAATTCGTTTGAT
CATTAAAGATCGTGAAACGAAATCAATTAAAGACGTTCGTGAACAAGAAGTTTACATGGGTGAAATGCCACTCATGACCG
ATAACGGTACTTTCGTTATCAATGGTACTGAGCGTGTCATCGTATCTCAATTACACCGTTCACCAGGTGTATTCTTTGAT
CATGATAAGGGTAAAACTCACTCAAGTGGTAAAGTGTTGTATTCAGCACGTATTATCCCTTACCGTGGTTCATGGTTAGA
TTTTGAATTTGATGCTAAAGATTTAGTATACGTACGTATTGACCGTCGTCGTAAGCTGCTTGCAACGGTGATTCTGCGTG
CCTTGAATTACAGCAATGAACAAATCTTGAATTTGTTCTATGAAAAAGTACCTGTATATCTTGATATGGGTAGCTATCAG
ATTGATCTTGTTCCAGATCGCTTACGTGGTGAAATGGCACAATTCGATATCTTGGATAATGATGGTAAAGCGATCGTTGA
ACAAGGTAAACGTATTAATGCACGTCATGTACGTCAAATGGAAGCTGCGAACTTAGCCAAGCTTTCTGTACCTGATGAAT
ATTTATATGAGCGTATTACAGCTGAAGATATCACACTGAAAAGTGGTGATGTGATTCCTGCGAATACCGTACTTAGCCAT
GACATCATGGTGAAGATCGCTGAAGGTGGTGTTAAACAGTTTAACATCCTGTTCACGAACGACATCGATCGTGGTCCTTT
CGTTGCAGATACATTGCGTGCGGATACAACAACAGGTCGTGAAGAAGCACTTGTTGAAATCTATAAAGTCATGCGTCCAG
GCGAACCACCAACGAAAGAAGCTGCTGAGAACTTATTCAACAACTTATTCTTCTCTTCTGAGCGTTATGACCTTTCTCCA
GTGGGTCGTATGAAGTTCAACCGTCGTTTGGGTCGTCCTTATGAAGTGGGTACTGACCAGAAGTCACGTGAAGTTGAAGG
AATTCTGTCACACGACGATATTATTGATGTATTACGTACATTAGTAGAAATTCGTAATGGTAAAGGTGAAGTCGACGATA
TCGATCACTTAGGTAACCGTCGTGTACGTTCTGTTGGTGAAATGACAGAAAACCAATTCCGTGTTGGTTTAGTTCGTGTT
GAACGTGCTGTTAAAGAGCGTTTAAGCCAAGCAGAAACAGATAACTTGTCTCCACAAGATTTGATCAACGCAAAACCTGT
TGCTGCTGCAATCAAAGAATTCTTTGGCTCAAGCCAATTGTCTCAATTCATGGACCAAAACAATCCATTGTCTGAGATTA
CACACAAACGTCGTGTATCTGCGCTTGGCCCTGGTGGTTTGACACGTGAACGTGCGGGCTTCGAAGTACGTGACGTACAT
CAAACTCACTACGGTCGTGTTTGTCCAATTGAAACGCCTGAAGGTCCAAACATTGGTTTGATCAACTCGCTTTCTGTCTA
TGCAAAAGCGAATGACTTCGGTTTCTTGGAAACACCATACCGTAAAGTTGTAGATGGTCGTGTAACTGATGAAGTTGAAT
ATTTATCTGCAATTGAAGAAGTAGGGACTGTCATTGCACAGGCTGACTCCGCTGTTGATAAAGATGGCAACCTGACTGAA
GAAATGGTTTCTGTCCGTCATCAAGGTGAATTCGTACGTATGTCGCCTGAGCGTGTCACACATATGGACGTTTCTGCACA
GCAGGTTGTTTCAGTTGCGGCATCATTGATTCCATTCCTTGAACACGATGACGCGAACCGTGCATTAATGGGTTCGAACA
TGCAACGTCAGGCTGTTCCTACATTGCGTGCTGACAAACCGCTTGTTGGTACAGGTATGGAAGCAAACGTAGCACGTGAT
TCAGGTGTGTGTGTGATCGCAAACCGTGGCGGTGCGATTGAATATGTTGATGCATCTCGTATCGTAATTCGTGTCAACGA
AGATGAAATGATCGCGGGTGAAGCAGGTGTAGATATCTACAACCTGATCAAATATACACGTTCAAACCAGAATACATGTA
TTAACCAAAATGTCATCGTGAAATTAGGCGACAAAGTTGCTCGTGGTGACATCTTGGCTGACGGTCCATCGACTGACATG
GGTGAACTTGCGCTTGGTCAAAACATGCGTGTCGCGTTCATGACATGGAATGGTTATAACTACGAAGACTCGATCTTACT
TTCTGAGCGTGTACTTCAAGAAGACCGTTTAACGTCAATTCACATTCAAGAATTGTCATGTGTCGCACGTGATACTAAGT
TAGGTGCAGAAGAAATTACTGCTGATATTCCTAACGTTGGTGAAGCTGCGCTGTCTAAATTGGATGAGTCAGGTATTGTT
TATATCGGTGCTGAAGTGACTGCAGGTGACATCCTTGTTGGTAAGGTAACACCTAAAGGTGAAACTCAGTTAACACCTGA
AGAAAAATTACTTCGCGCAATCTTTGGTGAAAAAGCGGCTGACGTAAAAGACTCGTCTTTACGTGTTCCGTCTGGTACCA
AAGGTACAGTGATTGACGTTCAAGTCTTCACACGTGATGGTTTGGAAAAAGATGAACGTGCTCAAGCAATTGAGAAAGCT
CAACTTGACGCATACCGTAAAGACTTGAAAGAAGAATATAAAATCTTCGAAGAAGCAGCACGTGAACGTATTGTTCGTTT
GTTGAAAGGTCAGGAATCTAACGGTGGTGGTACAACCAAACGTGGTGATAAACTTTCTGAAGACGTATTGTCTGGTTTAG
AGCTGGTTGATCTACTTGAAATTCAGCCAAATGACGAAGCAATTGCTGAACGCTTAACTCAAATTCAGGTATTCCTGAAA
GAGAAGAGTTACGAGATTGACGAGAAGTTTGCTGAGAAGAAGCGTAAACTTTCTACAGGTGATGAATTAACAACTGGCGT
ATTGAAAGTTGTTAAGGTTTACCTTGCAGTTAAACGTCGTATCCAGCCTGGTGATAAGATGGCGGGTCGTCACGGTAACA
AGGGTGTTGTATCAAACATCTTACCAGTTGAAGACATGCCACATGATGCCAATGGTGTACCAGTCGACATCGTATTGAAC
CCATTAGGTGTACCGTCACGTATGAACGTGGGTCAGATTCTTGAAACACACTTGGGTATGGCGGCGAAAGGTCTTGGCGA
TAAGATCGAAAAAATGTTGAAAGAACAACGTACAGTGATTGAACTGCGTGAATTCTTAGACAAGATTTATAACAAGGTTG
GTGGTGAGCAGGAAGAGCTTGATAGCTTGACTGACGCAGAAATCTTGGCGCTTTCAGGTAACTTGCGTGCCGGTGTTCCA
TTAGCGACCCCTGTATTTGATGGTGCTGAAGAAAGTCAGATCAAAGACTTACTTGAATTGGCAGACATTTCTCGTACAGG
TCAAACAGTATTGTTTGATGGTCGTACAGGTGAACAGTTTGACCGTCCTGTAACTGTAGGTTACATGTACATGCTCAAAT
TGAACCACTTGGTTGATGACAAGATGCATGCGCGTTCAACAGGTTCTTACTCACTTGTTACCCAACAGCCGCTTGGTGGT
AAAGCACAATTCGGTGGTCAGCGTTTCGGTGAGATGGAAGTCTGGGCACTTGAAGCATACGGTGCAGCATATACGCTCCA
AGAAATGCTTACAGTGAAGTCGGATGACGTCGAAGGTCGTACACGCATCTATAAGAATATTGTAGATGGTAACCATTATA
TGGATCCGGGTATGCCTGAATCGTTCAACGTATTGACCAAAGAGATCCGTTCTTTAGGTATCAACATTGAACTGAAAAAT
GGTGACTAA
>RpoB|ANC 4385 T|From AYER01000007.1|A. nectaris|CIP 110549 T
ATGGCATACTCATATACCGAAAAAAAACGGATCCGTAAGAATTTTGGTAAATTGCCCCAAGTGATGGATGTTCCGTACTT
GCTTTCGATTCAAGTCGACTCGTACAGAACGTTTCTACAAGATGGTAAATTAGCAAAAACCCGAGAAGATATAGGCCTCC
AAGCTGCGTTTCGTTCAGTTTTTCCAATTGAAAGTTATTCAGGCAATGCTGCTTTAGAATTTGTTGAGTATAGCCTTGGT
AAGCCTGAGTTTGATGTGCGCGAGTGTATTCTTCGTGGCTCAACTTATGCGGCACCAATGCGCGTTAAAATTCGCTTGAT
CATTAAAGATCGCGATACCAAAGCAATTAAAGATGTTCGTGAACAAGAAGTCTACATGGGTGAAATCCCATTAATGACTG
AGAACGGTACATTTGTAATTAATGGAACTGAGCGTGTAATCGTGTCTCAGTTACATCGTTCTCCAGGTGTGTTCTTCGAC
AGCGATAAAGGTAAAACACACTCTAACAAAACACTTTATTCTGCGCGTATTATTCCTTACCGTGGTTCATGGTTAGATTT
TGAATTTGATGCAAAAGATTTAGTATATGTACGTATTGACCGTCGTCGTAAACTTTTAGCGACTGTTATCTTACGTGCTT
TAAACTACACAGATGAACAAATTCTAGACTTATTCTATGAAAAAGTTCCTGTTTACCTAGATATGGGTAGTTATCAAATT
GAATTGGTTCCAGAACGCCTGCGCGGTGAAATGGCTCAGTTTGATATTATTGACAACAGTGGAAAAGTCATTGTTGAGCA
AGGCAAACGTATTAATGCACGTCATGTACGTCAAATGGAATCTGCTGGTTTAACTAAACTTTCTGTTCCAGATGAATACT
TGTACGAACATATTACTGCACAAAATATCACATTACGTGATGGTGAAGTGATTCCTGCAAATACTGTACTTAGTCATGAA
GTGATGGTTAAGCTTGCAGAAGGTGGCGTGAAAGAATTCAATATCTTGTTTACTAACGATATTGACCGCGGCTCTTATAT
TGCAGATTCATTACGTGCTGATATTACACGTGATCGTGACGAAGCACTTGTAGAAATCTACAAAGTAATGCGTCCAGGTG
AGCCACCAACAAAAGAAGCAGCAGAAAACTTATTTAATAACTTGTTCTTCTCTACAGAGCGTTATGATTTGTCTGCTGTT
GGTCGTATGAAGTTTAATCGTCGTTTAGGACGTCCATACGAAGTTGGTACAGACCAAAAAACACGCGAAATCGAAGGAAT
TTTATCTAACGAAGATATTACTGATGTAATGCGTACATTGGTAGATATTCGTAATGGTAAAGGTGAAGTCGACGATATTG
ACCACTTAGGTAACCGTCGTGTACGTTCTGTTGGTGAAATGACAGAAAACCAATTCCGTGTAGGTTTAGTTCGTGTTGAA
CGTGCTGTTAAAGAGCGTTTAAGCCAAGCTGAAACAGATAATCTATCACCACAAGATTTAATTAATGCGAAGCCTGTTGC
TGCTGCAATTAAAGAATTTTTTGGTTCTAGCCAATTATCTCAGTTCATGGATCAAAACAACCCATTGTCTGAGATTACAC
ATAAACGTCGTGTATCTGCGCTTGGACCAGGTGGTTTAACACGTGAGCGTGCAGGCTTTGAGGTACGTGACGTACATCAT
ACTCACTATGGTCGTGTATGTCCGATTGAAACGCCTGAGGGTCCAAACATTGGTTTGATCAACTCGCTTTCAGTTTATTC
TAAAGCAAACCATTTTGGTTTCTTAGAAACACCTTACCGTAAAGTTGTTGATGGTCGTGTGACTGAAGATACAGAATACC
TTTCTGCAATTGAAGAAGTAGGTACTGTTATTGCACAAGCCGATGCAGTGGTTGATCCAGCGGGTCACTTACTAGAAGAA
ATGGTAACTGTGCGTCACCAAGGTGAAACACTGCGTATGCCTCCTGAGCGTGTAACGCATATGGATGTATCTGCACAACA
GGTTGTATCTGTAGCAGCATCATTAATTCCGTTCCTTGAACACGATGATGCGAACCGTGCATTGATGGGTTCAAACATGC
AACGTCAGGCAGTGCCGACACTTCTTGCTGATAAGCCACTTGTTGGTACAGGTATGGAAGCAAATGTTGCACGTGACTCA
GGTGTATGTGTAATCGCACAGCGTGGTGGTGTCATTGAATTTGTTGATGCTTCTCGTGTTGTTATTCGTGTCAATGAAAG
TGAAATGGTTGCGGGTGAAGCAGGTGTAGATATCTATAACCTGATTAAATACACACGTTCAAACCAAAATACATGTATTA
ACCAAAAAGTACTTGTTAGCCTTGGCGATAAAGTTGGTCGTGGTGATGTACTTGCTGATGGCCCATCTACAGATGGTGGT
GAATTAGCACTTGGTCAAAACATGCGTGTTGCGTTCATGACATGGAATGGTTACAACTATGAGGATTCGATTCTATTATC
AGAACGTGTTCTTCAAGAAGATCGTTTAACATCAATCCATATTCAAGAACTATCATGTGTTGCACGTGATACGAAACTTG
GTGCAGAAGAAATTACTGGCGATATTCCAAACGTTGGTGAAGCTGCATTATCTAAGTTAGATGAATCAGGTATTGTTTAC
ATCGGTGCTGAAGTAACAGCGGGTGATATTCTTGTAGGTAAAGTGACACCTAAAGGTGAAACACAATTAACACCTGAAGA
AAAATTACTTCGTGCAATCTTTGGTGAAAAAGCGGCAGATGTAAAAGATTCTTCGTTACGTGTTCCATCGGGTACGAAAG
GTACTGTGATCGATGTTCAAGTGTTCACACGTGATGGTCTTGAAAAAGATGAACGTGCGCTTGCAATTGAAAAAGCACAG
TTAGACTCTTACCGTAAAGATTTGAAAGAAGAATACAAAATCTTTGAAGAAGCGGCACGTGAACGTATCGTACGTCTACT
GAATGACCAAATGTCTAACGGTGGTGGTACAACGAAACGTGGTGATCAGCTGACTGAAGATAAATTATCTCAATTAGAAA
TGGTAGATTTACTTGAAATCCAACCATCTGATGAAGGTATCGCTGAACGTCTTACACAAATTCAGACTTACTTGAAAGAG
AAGAGTGCTGAAATTGATGAGAAATTCGCTGAGAAGAAACGTAAGCTTTCAACAGGTGATGAGTTAACAACAGGTGTATT
GAAAGTTGTTAAAGTTTACCTTGCGGTGAAACGTCGTATTCAACCTGGTGATAAGATGGCGGGTCGTCATGGTAACAAAG
GTGTTGTATCAAACATCTTGCCTGTTGAAGACATGCCGCATGATGCCAATGGTGTACCTGTAGATGTGGTGCTTAACCCG
CTTGGTGTACCTTCACGTATGAATGTGGGTCAGATTCTTGAGACACATTTAGGTTTAGCTGCAAAAGGCTTGGGTGAGCA
AATTGATAAAATGCTCAAACAGCAACGTACAATTGCAGAGCTACGTGAATTCTTAGACAAAATCTATAACAAAGTTGGTG
GAGAGCAAGAAGAGCTTGAAACATTAACTGATGATGAAGTCTTAATTCTTGCTGGTAACCTGAAAAAAGGTGTTCCTTTA
GCAACGCCAGTATTTGATGGTGCTGAAGAAGAGCAAATCAAAGAGTTGTTAGAGCTAGCTGAGCTACCACGTACAGGTCA
ACAAACATTGTTTGATGGACGTACAGGTGAGCAGTTTGACCGTCCAGTAACTGTGGGTTACATGTACATGCTTAAGTTGA
ACCACTTGGTTGATGACAAGATGCATGCACGTTCTACGGGTTCTTACTCGTTAGTAACGCAACAGCCATTAGGTGGTAAA
GCACAGTTTGGTGGTCAGCGTTTTGGTGAGATGGAAGTCTGGGCATTAGAAGCATATGGTGCAGCGTATACGCTACAAGA
AATGCTTACTGTGAAGTCAGATGATGTTGAAGGTCGTACACGTATCTATAAAAATATTGTAGATGGAAACCATTATATGG
ATCCGGGAATGCCTGAGTCATTCAACGTACTGACCAAAGAGATCCGTTCTTTAGGTATCAACATTGAACTGAAAAATGGT
GACTAA
>RpoB|ANC 8075 T|From JAPKMY010000005.1|A. nematophilus|A-IN1 T
atggcatactcatataccgaaaagaaacggatccgtaagaattttggtaaattgccccaagtcatgcatgctccgtactt
gctcgcgattcaagtcgactcgtacagaacattcttgcaagatggcaaaactccaaaaaatcgcgaagatatcggtctcc
aagctgcatttcgttcagtttttcctattgaaagttattctggcaatgctgctttagaattcgttgagtatagtcttggt
aaaccagagtttgatgttcgcgaatgtatccttcgcggttcaacctttgcggcaccaatgcgcgttaaaattcgtttgat
catcaaagatcgtgaaacgaaatctatcaaagacgtacgtgaacaagaagtgtacatgggtgaaatgccgctcatgactg
agaatggtacttttgtgatcaatggtaccgagcgtgtaatcgtgtctcaattacaccgttctccaggcgttttctttgat
cacgataaaggtaaaacgcattcaagtggtaaagtgctttattcggcacgtatcattccttaccgtggttcatggttgga
ttttgaatttgatgctaaagacttagtatttgttcgtattgaccgtcgtcgtaaattattggcaactgtaattctacgtg
cattgaactacagcaatgaacaaattcttgacatgttctatgagaaagtacctgtatatcttgatatgggtagctatcaa
attgatcttgtgccagaacgtcttcgcggtgaaatggcgcaatttgatatcgtagacaatgatggcaaagcgattgttga
acaaggtaagcgtattaacgcacgtcatgttcgtcaaatggaagctgcgggtttaactaaactttcagttccagatgaat
acctgtatgagcgtattacagctgaagatattactttgcgtgatggcgaagtgatcgctgcaaataccattttaagccat
gaagtcttggttaaaattgctgaaggtggtgttaaacagtttaacatcttgttcaccaatgacatcgaccgtggttcttt
cgttgcagatactttgcgtgcggatacaacaacaggtcgtgaagaagcgcttgtagaaatctataaagtgatgcgtccgg
gtgagccaccaacaaaagaagcggctgaaaacctattcaataacttattcttctctacagagcgttatgacttgtctcct
gtaggtcgtatgaagtttaaccgtcgtttgggtcgtccttatgaagttggtacggatcagaagtctcgtgaagtagaagg
tattctttctaacgatgacatcattgatgtattgaaaactttggtagaaatccgtaacggtaaaggcgaagtcgacgata
tcgatcacttgggtaaccgtcgtgtacgttctgttggtgaaatgacagaaaaccaattccgtgttggtttggttcgtgtt
gagcgtgctgttaaagagcgtttaaaccaggctgaaacagataatctgtctccacaagatttgatcaatgcgaaaccagt
tgctgctgcaatcaaagaattctttggttcaagccaattgtctcagtttatggatcaaaacaacccgttgtctgaaatta
cacacaaacgtcgtgtttcagcacttggtccaggtggtttgacacgtgaacgtgcaggctttgaagtacgtgacgtacat
caaactcactatggtcgtgtatgtccaattgagacacctgaaggtccaaacattggtttgatcaactcgctttctgtata
cgcaaaagccaacaactttggtttcttggaaacaccataccgtaaagtagtcgatggtcgtgtaacggatgatgttgagt
atttatctgcgattgaagaagtaggcactgtaattgcacaagccgattctggcgtagataaagacggtaacctgacggaa
gaattcgtttctgtacgtcatcagggtgaattcgttcgtatgcctcctgaaaaagtgacgcatatggatgtatctgctca
acaggttgtttctgttgctgcatcacttattccattccttgaacacgatgatgcgaaccgtgcattgatgggttcaaaca
tgcaacgtcaggctgttcctacattgcttgctgacaagccgcttgttggtacaggtatggaagcaaacgtagcgcatgac
tctggtgtgtgtgtcatcgcaaaacgtggcggacgtattgagtttgttgatgcttctcgtgttgttattcgtgtcaatga
agatgaaatgatcgcgggtgaagcaggtgtagatatctacaacttgatcaaatacacacgttcaaaccaaaatacttgta
tcaaccaaaaagttctggtgagcttgggcgataaagtcggtcgtggtgatgttcttgctgatggtccatcgactgatggt
ggtgaattagcacttggtcaaaacatgcgtgtcgcgtttatgacttggaatggttataactatgaagactcgatcttgtt
atctgagcgtgtgcttcaagaagaccgtttgacttcaattcacatccaagagttgtcatgtgtagcacgtgataccaagt
taggtgcagaagaaattactgccgatatccctaacgtgggtgaagccgcgctctctaaacttgatgaatcaggtatcgtt
tatatcggtgctgaagtttcagcaggtgacatccttgttggtaaggtaacacctaaaggtgaaacacagttaacacctga
agaaaaattacttcgtgcaattttcggtgaaaaagctgcggatgtaaaagactcttctttacgtgtttcttcaagcgtaa
aaggtacggtaattgacgttcaagtgtttacacgtgacggtatcgagaaagacgagcgtgctcaagcaattgaaaaagcg
caacttgatgcttatcgtaaagacttgaaagaagagttcaaaatctttgaagaagctgctcgtgaacgtattgtgcgttt
attgaaaggtcaagagtcaaatggtggtggtacaactaaacgtggtgacaagctaacagaagacgtattgtctaacttag
agcttgttgatctgttagaagttcaaccggcagacgaaggcattgctgaacgtttaactcagattcaagtgttcttgaaa
gagaagagccacgagatcgatgagaagtttgctgagaaaaaacgtaaactttcaacaggtgatgaactgaccactggtgt
attgaaagttgttaaagtttatcttgctgttaaacgtcgtatccagcctggtgataagatggcgggtcgtcacggtaaca
agggtgttgtatcaaacatcttgcctgtggaagacatgccgcatgacatccatggtgttccagtagatgtggtacttaac
ccgctcggtgtaccatcacgtatgaacgtgggtcagattcttgaaactcacttgggtatggcagcgaaaggtcttggcga
caagatcgacaagatgatgaaagaacaacgtactgttcttgaacttcgtgaattcttagacaagatttataacaaagttg
gtggcgagcaagaagatcttgatagcttgactgatgaagaaatcttggtgttgtcaggtaacttgcgtaaaggtgttcct
ttagctacaccagtatttgatggtgcggaagaaggacaaatcaaagagttgcttgaacttggtggtatttcacgtacagg
tcaaacagtattgtatgatggacgtacaggtgagcgttttgatcgcccagtaactgtcggttatatgtacatgctcaagt
tgaaccacttggttgacgacaagatgcatgcacgttctacaggttcttactcacttgtgacgcaacaaccgcttggtggt
aaagcacaattcggtggtcagcgtttcggtgagatggaagtttgggcacttgaggcttatggtgctgcttatacacttca
agaaatgttaactgtgaaatcggatgacgttgaaggtcgtactcgcatctataagaatattgtagatggtaaccattata
tggatccgggtatgcctgaatcgttcaacgtattgaccaaagagatccgttctttaggtatcaacattgaactgaaaaat
ggtgactaa
>RpoB|NIPH 2119 T|From APOP01000014.1|A. nosocomialis|NIPH 2119 T
ATGGCATACTCATATACCGAAAAGAAACGGATCCGTAAGAATTTTGGTAAATTGCCCCAAGTAATGGATGCACCGTACTT
ACTATCGATTCAGGTCGATTCGTACAGAACATTCTTGCAAGATGGCAAAACTCCAAAAAACCGCGAAGATATCGGTCTCC
AAGCCGCATTTCGTTCAGTTTTTCCTATCGAAAGTTATTCTGGCAATGCTGCTTTAGAATTTGTTGAGTATAGCCTTGGT
AAACCTGAGTTCGATGTACGCGAATGTATTCTTCGTGGTTCGACTTATGCGGCACCAATGCGCGTTAAAATTCGTTTGAT
TATTAAAGATCGCGAAACTAAATCAATTAAAGACGTACGTGAACAAGAAGTCTATATGGGTGAAATTCCACTCATGACTG
AAAACGGTACCTTTGTTATCAATGGTACTGAGCGTGTAATCGTATCTCAATTACACCGTTCACCAGGCGTATTCTTTGAC
CATGATAAAGGTAAGACTCACTCAAGTGGTAAAGTGTTGTATTCAGCACGTATCATTCCTTACCGTGGTTCATGGTTAGA
CTTTGAATTTGATGCAAAAGACCTTGTTTACGTACGTATTGACCGTCGTCGTAAATTACTTGCTACTGTTGTGTTACGTG
CACTAGGTTATAACAATGAACAAATCTTGAATTTGTTCTACGAAAAAGTACCTGTGTATCTTGACATGGGCAGCTATCAA
ATTGACCTTGTTCCTGAGCGTTTACGTGGTGAAATGGCTCAATTTGATATTGCTGACAATGAAGGTAAAGTCATTGTTGA
GCAAGGCAAACGTATTAATGCGCGTCACGTACGTCAAATGGAAGCTGCAGGTTTAACTAAACTTTCAGTTCCGGATGAAT
ATTTATATGAACGTATTACGGCTGAAGATATTACTTTACGTGATGGTGAAGTAATTGCTGCAAATACGTTGTTAAGCCAT
GAAGTAATGGTGAAGTTGGCAGAAGGTGGTGTTAAACAATTTAACATCCTATTCACAAATGACATCGACCGTGGTTCATT
TGTTGCTGATACATTGCGTGCAGACACAACAGCGGGACGTGAAGAAGCATTAGTAGAAATCTACAAAGTGATGCGTCCAG
GCGAGCCGCCAACAAAAGAAGCTGCTGAAAACCTATTCAATAACTTATTCTTCTCTTCTGAGCGTTATGACTTATCTCCA
GTAGGTCGTATGAAGTTCAACCGTCGTTTAGGTCGTCCTTACGAAGTTGGTACTGATCAGAAGTCACGTGAAGTTGAAGG
TATTTTATCGCACGAAGATATTATCGATGTATTACGTACGTTGGTTGAAATCCGTAACGGTAAAGGCGAAGTGGACGATA
TCGACCACTTGGGTAACCGTCGTGTACGTTCTGTTGGTGAAATGACAGAAAACCAATTCCGTGTTGGTTTGGTACGTGTT
GAGCGTGCTGTTAAAGAGCGTTTAAGCCAAGCAGAAACTGATAACTTGTCTCCACAAGACTTGATTAATGCTAAGCCAGT
TGCTGCTGCAATCAAAGAATTCTTTGGTTCAAGCCAGTTATCTCAGTTCATGGACCAAAACAACCCATTATCTGAGATTA
CACATAAGCGTCGTGTATCTGCGCTTGGCCCAGGTGGTTTAACACGTGAACGTGCAGGCTTTGAAGTACGTGACGTACAT
CAAACTCACTATGGTCGTGTGTGTCCAATTGAAACACCTGAAGGTCCAAACATTGGTTTGATTAACTCGCTTTCTGTATA
TGCAAAAGCGAATGACTTCGGTTTCTTGGAAACACCATACCGTAAAGTTGTAGATGGTCGTGTAACTGATGATGTTGAAT
ATTTATCTGCAATTGAAGAAGTAGGTACTGTTATTGCACAGGCCGACTCAGCAGTAGATAAAGATGGCAACTTAACAGAA
GAATTTGTTTCTGTTCGTCACCAAGGTGAATTCGTACGTATGCCACCTGAAAAAGTGACGCATATGGACGTTTCTGCACA
GCAGGTTGTATCTGTTGCTGCATCACTTATTCCATTCCTTGAACACGATGACGCGAACCGTGCATTGATGGGTTCGAACA
TGCAACGTCAGGCTGTTCCTACTTTACGTGCTGACAAGCCTCTTGTTGGTACTGGTATGGAAGCGAACGTAGCACGTGAT
TCGGGTGTGTGTGTAATCGCAAACCGTGGTGGTGTAATTGAATATGTAGATGCTTCTCGTATCGTTATTCGTGTAAACGA
AGATGAAATGGTTGCAGGTGAGGCAGGTGTAGATATCTATAACCTCATCAAATATACACGTTCGAACCAAAATACTTGTA
TTAACCAAAATGTTATCGTGAATTTGGGCGACAAAGTTGCTCGTGGTGACATCTTGGCAGATGGTCCGTCAACAGACATG
GGTGAACTTGCGCTTGGTCAAAACATGCGTGTAGCGTTCATGACATGGAATGGTTACAACTATGAAGACTCGATCTTATT
ATCTGAGCGTGTTCTTCAAGAAGACCGTTTAACTTCTATTCATATTCAAGAATTGTCATGTGTGGCACGTGATACTAAGT
TAGGTGCAGAAGAAATTACTGCCGATATTCCTAACGTAGGTGAAGCTGCGCTTTCTAAACTTGATGAATCAGGTATCGTT
TATATCGGTGCTGAAGTTACTGCTGGTGACATCTTAGTTGGTAAAGTAACGCCTAAAGGCGAAACTCAGTTAACTCCTGA
AGAAAAATTGCTTCGTGCAATCTTTGGTGAAAAAGCTGCTGATGTTAAAGATTCATCTTTACGTGTTCCATCTGGTACTA
AAGGTACAGTTATCGACGTTCAAGTCTTCACTCGTGATGGCTTAGAGAAAGATGACCGTGCATTAGCGATTGAAAAAGCA
CAGCTTGATTCTTACCGTAAAGACTTGAAAGAAGAATATAAAATCTTCGAAGAAGCGGCTCGTGAACGTGTAATCCGTTT
ACTTAAAGGCCAAGAGTCTAATGGCGGTGGTTCAACTAAACGTGGCGATAAACTTTCTGAAGATTTATTGTCTGGTTTAG
AGCTTGTTGATTTACTTGAAATTCAACCGACAGATGAAGCAATCGCTGAGCGTTTAACTCAGATTCAAGTGTTCTTGAAA
GAGAAGAGCGCAGAAATCGATGAGAAATTCGCTGAGAAGAAACGTAAGCTTGCAACAGGTGATGAGTTAACAACTGGCGT
ATTGAAAGTTGTTAAAGTTTACTTAGCTGTTAAACGTCGTATTCAGCCTGGTGATAAGATGGCTGGTCGTCATGGTAACA
AGGGTGTTGTTTCTAACATCTTACCTGTTGAAGATATGCCACACGATGCGAACGGTGTACCGGTAGATATCGTATTGAAC
CCGTTGGGCGTACCATCTCGTATGAACGTGGGTCAGATTCTCGAGACTCACTTGGGTATGGCGGCTAAAGGGCTTGGTGA
CAAAATCGAAAAAATGTTGAAAGAACAGCGTACAGTTTTAGAACTACGTGAATTCTTAGACAAGATTTATAACAAAGTCG
GTGGCGAGCAAGAAGATCTTGATAGCTTGACTGATGATGAAATCCTAGCACTTTCAGGCAACTTGCGTGCTGGTGTTCCT
TTGGCTACTCCTGTATTTGATGGTGCTGAAGAAAGTCAAATTAAAGATTTACTTGAGTTGGCTGACATTTCACGTACAGG
TCAAACAGTATTGTTTGATGGACGTACAGGTGAACAGTTTGACCGTCCAGTAACTGTTGGTTACATGTACATGTTGAAGT
TGAACCACTTGGTTGATGACAAGATGCATGCGCGTTCAACTGGTTCGTACTCATTAGTTACACAACAACCGCTTGGTGGT
AAAGCACAATTCGGTGGTCAGCGTTTCGGTGAGATGGAAGTATGGGCACTTGAAGCATACGGTGCAGCATATACACTCCA
AGAAATGCTCACAGTGAAGTCGGATGACGTTGAAGGCCGTACTCGCATCTATAAGAATATTGTAGATGGTAACCATTATA
TGGATCCGGGTATGCCTGAATCGTTCAACGTATTGACCAAAGAGATCCGTTCTTTAGGTATCAACATTGAACTGAAAAAT
GGTGATTAA
>RpoB|NIPH 384 T|From APOM01000007.1|A. parvus|CIP 108168 T
ATGGCATACTCATATACCGAAAAGAAACGGATCCGTAAGAATTTTGGTAAATTGCCCCACGTAATGGAAGCACCGTACTT
ACTGTCGATTCAGGTCGATTCGTACCGTACATTCTTACAAGGCGGTAAAACTCCAAAAAATCGCGAAGATATCGGTCTCC
AAGCCGCATTTCGTTCAGTTTTTCCTATTGAAAGTTATTCTGGCAATGCTGCTTTAGAATTTGTTGAGTATAGTCTTGGT
AAGCCTGAGTTTGACGTACGTGAATGTATTTTACGTGGTTCAACTTATGCAGCACCAATGCGCGTAAAAATTCGTTTGAT
CATTAAAGATCGTGAAACGAAATCAATTAAAGACGTGCGTGAACAAGAAGTTTACATGGGTGAAATGCCACTCATGACCG
ATAACGGTACTTTCGTTATCAACGGTACTGAGCGTGTCATCGTATCTCAATTACACCGTTCACCAGGTGTATTCTTTGAC
CATGACAAGGGTAAAACCCACTCAAGTGGTAAAGTGTTGTATTCAGCACGTATTATTCCTTACCGTGGTTCATGGTTAGA
TTTTGAATTTGATGCTAAAGATTTAGTATTCGTACGTATTGACCGTCGTCGTAAGTTACTGGCAACGGTGATTCTACGTG
CCTTGAATTACAGCAATGAACAAATCTTGAATTTGTTCTATGAAAAAGTACCTGTATATCTTGATATGGGTAGCTATCAA
ATTGATCTTGTTCCAGATCGCTTACGTGGTGAAATGGCACAATTTGATATCTTAGACAATGATGGTAAAGCGATCGTTGA
ACAAGGTAAACGTATTAACGCACGTCACGTACGTCAAATGGAAGCTGCGAACTTAGCCAAGCTTTCTGTACCTGATGAAT
ATTTATATGAGCGTATTACAGCTGAAGATATCACACTGAAAAGTGGTGATGTGATTCCTGCGAATACCGTTCTTAGCCAT
GACATCATGGTGAAGATCGCTGAAAATGGTGTGAAGCAGTTTAACATCCTATTCACGAATGATATTGATCGTGGTTCGTT
TGTTGCGGATACATTACGTGCAGATACAACAACAGGTCGTGAAGAAGCACTTGTTGAAATCTATAAAGTCATGCGTCCAG
GCGAGCCGCCGACGAAAGAAGCTGCTGAAAACCTATTCAATAATTTGTTCTTCTCTTCTGAGCGTTATGACCTTTCTCCA
GTGGGTCGTATGAAGTTCAACCGTCGTTTGGGGCGTCCATACGAAGTCGGTACTGACCAGAAGTCACGTGAAGTTGAAGG
TATTCTGTCACACGACGATATTATTGATGTATTACGTACATTAGTAGAAATCCGTAACGGTAAAGGTGAAGTCGACGATA
TCGATCACTTAGGTAACCGTCGTGTACGTTCTGTGGGTGAAATGACAGAAAACCAATTCCGTGTTGGTCTAGTCCGTGTT
GAACGTGCTGTGAAAGAGCGTTTAAGCCAAGCAGAAACTGATAACTTGTCTCCGCAAGATTTAATTAACGCCAAACCAGT
TGCTGCGGCAATCAAAGAATTCTTTGGTTCAAGCCAATTGTCTCAGTTCATGGACCAAAATAACCCATTGTCTGAGATTA
CGCACAAACGTCGTGTATCTGCGCTTGGTCCTGGTGGTTTGACGCGTGAACGTGCAGGCTTTGAAGTACGTGACGTACAT
CAAACTCACTATGGTCGTGTTTGTCCAATTGAAACACCTGAAGGTCCAAACATTGGTTTGATCAACTCGCTTTCTGTCTA
TGCTAAAGCGAATGACTTCGGTTTCTTGGAAACACCATACCGTAAAGTTGTTGATGGTCGTGTGACTGATGAAGTTGAAT
ACTTATCTGCAATTGAAGAAGTAGGCACTGTCATTGCACAAGCCGACTCAGCAGTGGATAAAGATGGCAACTTGACTGAA
GAAATGGTTTCTGTCCGTCATCAAGGTGAATTTGTGCGTATGTCGCCTGAGCGCGTCACACATATGGATGTTTCTGCACA
GCAGGTTGTTTCTGTTGCAGCATCATTGATTCCATTCCTTGAACACGATGATGCGAACCGTGCCTTGATGGGTTCGAACA
TGCAACGTCAGGCTGTTCCTACATTGCGTGCTGACAAGCCGCTTGTTGGTACAGGTATGGAAGCAAACGTAGCACGTGAC
TCAGGTGTGTGTGTAATCGCCAACCGCGGTGGTGCGATTGAATATGTTGATGCATCTCGTATCGTGATTCGTGTCAACGA
AGATGAAATGATTGCGGGTGAAGCAGGTGTAGATATCTATAACCTGATCAAATATACACGATCAAACCAAAATACCTGTA
TTAACCAGAATGTCATCGTGAACCTGGGCGACAAAGTTGCTCGTGGTGATATTTTGGCTGACGGTCCATCGACTGACATG
GGTGAACTTGCGCTGGGTCAAAACATGCGCGTCGCGTTCATGACATGGAACGGTTATAACTATGAAGACTCGATCTTACT
TTCTGAGCGTGTGCTTCAAGAAGATCGTTTAACGTCGATTCACATTCAGGAATTGTCATGTGTCGCACGTGATACTAAGT
TGGGCTCGGAAGAAATTACCGCTGATATTCCAAACGTTGGCGAAGCAGCTTTATCTAAGTTGGATGAGTCAGGTATTGTG
TATATCGGTGCGGAAGTGACTGCGGGTGACATCCTTGTTGGTAAAGTCACGCCTAAAGGTGAAACTCAGTTAACACCTGA
AGAAAAATTACTTCGTGCAATCTTTGGTGAAAAAGCGGCTGACGTAAAAGACTCGTCTTTACGTGTTCCATCGGGTACTA
AAGGTACAGTGATTGACGTTCAAGTCTTCACACGTGATGGTTTGGAAAAAGATGAACGTGCGCAGGCAATTGAGAAAGCT
CAGCTTGATGCATACCGTAAAGACTTGAAAGAAGAATACAAAATCTTCGAAGAAGCAGCACGTGAACGTATTGTTCGTTT
GTTGAAAGGTCAAGAATCTAATGGTGGTGGTTCAACCAAACGCGGTGATAAACTTTCTGCAGAGGTATTGTCTGGTTTAG
AGTTGGTTGATTTACTTGAAATCCAGCCAAATGATGAAGCAATTGCTGAGCGTTTAACTCAAATTCAAGTGTTCTTGAAA
GAGAAGAGTTACGAGATTGACGAGAAGTTTGCTGAGAAGAAGCGTAAACTTTCTACAGGTGATGAATTAACAACTGGCGT
ATTGAAAGTTGTTAAGGTTTACCTGGCAGTTAAACGTCGTATCCAGCCTGGTGATAAGATGGCGGGTCGTCACGGTAACA
AAGGTGTTGTATCAAACATCTTGCCAGTTGAAGACATGCCACATGATGCGAATGGTGTGCCAGTCGACATCGTATTGAAC
CCACTTGGTGTACCGTCACGTATGAACGTGGGTCAGATTCTTGAGACTCACTTGGGTATGGCGGCGAAAGGTCTTGGCGA
TAAGATCGAAAAAATGTTGAAAGAACAACGTACAGTGATTGAACTGCGTGAATTCTTAGACAAGATTTATAACAAGGTTG
GTGGTGAGCAGGAAGAGCTTGATAGCTTGACTGACGCAGAAATCTTGGCGCTTTCAGGTAACTTACGTGCTGGTGTTCCA
TTAGCGACTCCTGTATTTGATGGTGCTGAAGAAAGCCAGATCAAAGACTTACTTGAATTGGCAGACATTTCTCGTACAGG
TCAAACAGTATTGTTTGATGGTCGTACAGGTGAACAGTTTGACCGTCCTGTAACTGTAGGTTACATGTACATGCTGAAAC
TGAACCACTTGGTTGATGACAAGATGCATGCGCGTTCAACAGGTTCTTACTCACTTGTAACTCAACAACCGCTTGGTGGT
AAAGCACAATTCGGTGGTCAGCGTTTCGGTGAGATGGAAGTCTGGGCACTTGAAGCATACGGTGCTGCATATACGCTCCA
AGAAATGCTTACAGTGAAGTCGGATGACGTCGAAGGTCGTACACGCATCTATAAGAACATTGTAGATGGGAACCATTACA
TGGATCCGGGTATGCCTGAATCGTTCAACGTATTGACCAAAGAGATCCGTTCTTTAGGTATCAACATTGAACTGAAAAAT
GGTGACTAA
>RpoB|ANC 5842 T|From NIFO01000011.1|A. piscicola|LW15 T
atggcatactcatataccgaaaagaaacggatccgtaagaattttggtaaattgccccaagtcatgcatgctccgtacct
gctctcgattcaagtcgactcgtacagaacattcttgcaagatggcaaaactccaaaaaaccgcgaagatatcggtctgc
aagccgcgtttcgttcagtttttccaattgaaagttattctggcaatgctgctttagaattcgttgagtatagtcttggt
aaaccagagtttgacgtacgtgaatgtattttacgtggttcgacttatgcggcaccaatgcgcgttaaaattcgtttgat
cattaaagatcgtgaaacgaaatctatcaaagacgttcgtgagcaagaagtttacatgggtgaaatgccactcatgactc
aaaatggtacctttgtgatcaatggtactgagcgtgtaattgtatctcaattacatcgttcgccaggcgtattctttgat
catgacaaaggtaagactcactcaagtggtaaagtgctttattcagcacgtatcattccttaccgtggttcatggttaga
ttttgaatttgatgcaaaagatttagtttttgttcgtattgaccgtcgtcgtaaattactcgcgactgttgtattacgtg
cattaaattatagcaatgaacaaattctaaatatgttctatgagaaagtacctgtatatcttgatatgggtagctatcaa
atcgatttagtaccagaacgccttcgtggtgaaatggcacagttcgatattgctgacaatgatggtaaaaacattgttga
acaaggtaaacgtattaatgcacgtcatgtgcgtcaaatggaagctgctggtttaactaaactttcagttccagatgaat
atttatatgagcgtattacagcagaagacatcactttacgtgatggcgatgtgattgctgcgaatactgtgcttagccat
gaaattatggtgaaaattgctgaaggtggtgttaaacaatttaacattctattcaccaatgacatcgatcgtggttcttt
tgttgcagatactttacgtgccgatacaacgtctggtcgtgaagaagcacttgtagaaatctataaagtgatgcgtccag
gtgagccacctacaaaagaagcagctgaaaacttattcaataacttattcttctctactgagcgttatgatttatcgcct
gtaggtcgtatgaagtttaaccgtcgtttgggtcgtccttacgaagtgggtacagatcagaaatctcgtgaagtagaagg
tattctttctaatgatgacattattgatgtacttaaaacactcgtagagattcgtaacggtaaaggcgaagttgacgata
tcgatcacttgggtaaccgtcgtgttcgttcagttggtgaaatgactgaaaaccaattccgtgttggtttagttcgtgtt
gaacgtgctgttaaagaacgtttaaatcaagctgaaacagataacttgtctccacaagatttgatcaatgcgaaaccagt
tgctgctgcaatcaaagaattctttggttcaagccaattgtctcagttcatggatcaaaacaatccattgtcagaaatca
cgcataaacgtcgtgtatctgcacttggtcccggtggtttgacacgtgaacgtgctggctttgaggtacgtgacgtacat
caaactcactatggtcgtgtatgtccaattgaaacgcctgaaggtccaaacattggtttgatcaactcactttctgttta
tgcaaaagcaaataacttcggtttcttggaaacaccttaccgtaaagttgtagatggtcgcgtaactgaagatgttgaat
atttatctgcaattgaagaagtaggtactgtgattgcacaggccgattctggcgtagataaagatggcaacttgacagaa
gattttgtttctgtacgtcatcaaggtgattttgttcgtatgcctcctgaaaaagtgacgcatatggatgtatctgcaca
acaggttgtatctgtagcggcatcattgattccattccttgaacacgatgatgcgaaccgtgcattgatgggttcaaaca
tgcaacgtcaggctgttcctacattgcttgctgacaagccacttgttggtacaggcatggaagcgaacgtagcgcatgac
tcaggtgtgtgtgtgatcgcaggtcgtggtggacgtattgagtttgttgatgcttctcgtgtggttattcgtgtaaatga
agacgaaatgattgcgggtgaagcaggtgtagatatctacaacttgatcaaatatacacgttctaaccaaaacacgtgta
ttaaccaaaaagtacttgtcaaacttggcgataaagtcggccgtggtgatgtactcgctgatggtccatcgactgatggt
ggtgaattagcacttggtcaaaacatgcgtgtagcgttcatgacatggaacggttacaactacgaagactcgatcttatt
atctgagcgtgtacttcaagaagaccgtttgacttcaattcacattcaagaattgtcatgtgttgctcgtgatactaagt
taggtgcagaagagattactgcggatattcctaacgtaggtgaagctgcgctgtctaaacttgatgagtctggtattgtt
tatatcggtgctgaagttgctgctggtgatatccttgtaggtaaggtaacgcctaaaggtgaaactcagttaacaccaga
agaaaaattgcttcgtgcaatctttggtgaaaaagcggctgacgtaaaagattcttctttacgtgtttcttcaggtgtta
aaggtacggttattgatgttcaagtgtttacacgtgatggcatcgaaaaagatgaacgtgctcaagcaattgaaaaagct
caattagatgcgtaccgtaaagatttgaaagaagagttcaaaatcttcgaagaggcggctcgtgaacgtattgtacgttt
attgaaaggccaagagtctaatggtggtggtacaaccaaacgtggtgataagttaactgaagacgtattgtctaatttag
aacttgttgacttgttagaagtgcaacctacagatgaaggtattgctgagcgcttaactcaaattcaagtattcttgaaa
gagaagagccatgagattgacgagaaatttgctgagaaaaaacgcaaactttctacaggtgatgaactaacaactggcgt
attgaaagttgttaaagtttacttggctgtaaaacgtcgcatccaaccgggtgataagatggcgggtcgtcatggtaaca
aaggtgttgtatctaacatcttaccagtagaagacatgccacatgatatccacggtgttcctgttgatgtggtacttaac
ccactgggtgtaccgtcacgtatgaacgtgggtcagattcttgaaactcacttgggtatggctgctaaaggtcttggtga
taagattgacaagatgttgaaagagcagcgtacagttcttgaacttcgtgaattcttagacaagatttacaacaaagttg
gtggtgagcaagaagatcttgatagcttaactgatgatgaaattttagtattgtcaggtaaccttcgccaaggtgttcct
ttagcaacgccagtatttgatggtgctgaagaaggtcaaatcaaagagttacttgaactaggtgggatttcacgtacagg
tcaaacagtattgtatgatggacgtactggtgaacgtttcgaccgtcctgtaactgttggttatatgtacatgttgaaat
tgaaccatttggttgatgacaagatgcacgcacgttctactggttcttattcattagtaactcaacaaccgcttggtggt
aaagcacaattcggtggtcagcgtttcggtgagatggaagtctgggcacttgaagcttatggtgctgcttatacacttca
agaaatgcttactgttaagtcggatgacgttgaaggccgtacccgcatctataagaatattgtagatggtaaccattata
tggatccgggcatgcctgaatcgttcaacgtattgaccaaagagatccgttctttaggtatcaacattgaactgaaaaat
ggtgactaa
>RpoB|NIPH 519 T|From APQP01000014.1|A. pittii|CIP 70.29 T
ATGGCATACTCATATACCGAAAAGAAACGGATCCGTAAGAATTTTGGTAAATTGCCCCAAGTAATGGATGCACCGTACTT
ACTATCGATTCAGGTCGATTCGTACAGAACATTCTTGCAAGATGGCAAAACTCCAAAAAACCGCGAAGATATCGGTCTCC
AAGCCGCATTTCGTTCAGTTTTTCCTATCGAAAGTTATTCTGGCAATGCTGCTTTAGAATTTGTTGAGTATAGCCTTGGT
AAACCTGAGTTCGATGTACGCGAATGTATTCTTCGTGGTTCGACTTATGCGGCACCAATGCGCGTTAAAATTCGTTTGAT
TATTAAAGATCGCGAAACTAAATCAATTAAAGACGTAAGAGAACAAGAAGTCTATATGGGTGAAATTCCACTCATGACTG
AAAACGGTACATTCGTCATTAATGGTACTGAGCGTGTAATCGTATCTCAATTACATCGTTCACCAGGCGTTTTCTTTGAT
CACGATAAAGGTAAAACCCACTCAAGTGGTAAAGTGTTGTATTCAGCACGTATCATTCCTTACCGTGGTTCATGGTTAGA
CTTTGAATTTGATGCAAAAGACTTAGTTTACGTACGTATTGACCGTCGTCGTAAATTACTTGCTACTGTTGTGTTACGTG
CACTAGGTTATAACAACGAACAAATCTTGAATTTGTTCTATGAAAAAGTACCTGTGTATCTTGATATGGGTAGCTACCAG
ATTGACCTAGTACCTGAACGTTTACGTGGGGAAATGGCTCAATTTGATATTGCTGACAATGACGGCAAAGTTATTGTTGA
GCAAGGTAAACGTATTAATGCTCGTCACGTACGTCAAATGGAAGCTGCTGGTTTAACAAAACTTTCAGTTCCTGATGAAT
ACTTATATGAGCGTATCACTGCTGAAAATATTACTTTGCGTGATGGTGAGGTAATTGCTGCGAATACTTTGTTAAGCCAT
GAAGTTATGGTGAAGTTGGCAGAAGGTGGTGTTAAACAGTTCAATATCTTGTTTACGAACGATATTGACCGTGGTTCGTT
TGTTGCTGACACTTTACGTGCAGATACAACGGCTGGTCGTGAAGAAGCATTAGTTGAAATTTATAAAGTAATGCGTCCAG
GCGAGCCGCCAACAAAAGAAGCTGCTGAAAACTTATTCAATAACTTATTCTTCTCTTCTGAGCGTTATGACTTATCTCCA
GTAGGTCGTATGAAGTTCAACCGTCGTTTGGGTCGTCCATACGAAGTTGGTACTGACCAGAAGTCACGTGAAGTAGAAGG
TATTTTATCGCACGAAGATATCATTGATGTATTACGTACATTAGTTGAAATCCGTAACGGTAAAGGTGAAGTCGACGATA
TCGATCACTTGGGTAACCGTCGTGTACGTTCTGTTGGTGAAATGACTGAAAACCAATTCCGTGTTGGTTTGGTACGTGTT
GAACGTGCTGTTAAAGAACGTTTAAGCCAAGCAGAAACTGATAACTTGTCTCCACAAGATCTAATTAACGCTAAACCAGT
TGCAGCTGCAATCAAAGAATTCTTTGGTTCAAGCCAATTATCTCAGTTCATGGACCAAAACAACCCATTATCTGAGATTA
CGCATAAGCGTCGTGTATCAGCGCTTGGGCCTGGTGGTTTAACACGTGAACGTGCGGGCTTTGAAGTACGTGACGTACAT
CAAACTCACTATGGTCGTGTATGTCCAATTGAAACGCCGGAAGGTCCAAACATTGGTTTGATCAACTCGCTTTCTGTATA
TGCAAAAGCAAATGACTTCGGTTTCTTGGAAACACCTTACCGTAAAGTAGTAGATGGTCGAGTAACTGATGCAGTTGAAT
ACCTTTCTGCGATTGAAGAAGTAGGTACTGTTATTGCACAGGCCGATTCTGCAGTAGATAAAGATGGCAACCTAACAGAA
GAGTTTGTTTCTGTTCGTCATCAAGGTGAATTCGTACGTATGCCACCTGAAAAAGTGACGCATATGGACGTTTCTGCTCA
GCAAGTTGTATCTGTTGCTGCATCACTTATTCCATTCCTTGAACACGATGACGCGAACCGTGCGCTTATGGGTTCAAACA
TGCAACGTCAGGCAGTTCCTACTCTACGTGCGGATAAACCGCTTGTAGGTACAGGTATGGAAGCGAACGTTGCACGTGAC
TCAGGTGTGTGTGTGATCGCAAACCGTGGTGGTGCAATTGAATACGTAGATGCTTCTCGTATCGTTATTCGTGTAAACGA
AGATGAAATGATCGCTGGTGAGGCGGGTGTAGATATCTACAACCTCATTAAATATACGCGTTCTAACCAAAACACTTGTA
TCAACCAAAATATTATCGTGAATTTGGGCGACAAAGTTGCTCGCGGTGATATCTTGGCAGACGGTCCGTCTACAGATATG
GGTGAGCTTGCGCTTGGTCAAAACATGCGCGTTGCGTTCATGACTTGGAATGGTTACAACTATGAAGACTCGATCTTATT
ATCTGAGCGCGTACTTCAAGAAGACCGTTTAACTTCTATTCATATTCAAGAATTATCTTGTGTAGCGCGTGATACTAAGT
TAGGTGCAGAAGAAATTACTGCCGATATTCCTAACGTTGGTGAAGCTGCACTTTCTAAACTTGATGAATCAGGTATCGTT
TATATCGGTGCTGAAGTTACAGCAGGTGACATTCTTGTTGGTAAAGTAACGCCTAAAGGTGAAACTCAGTTAACTCCTGA
AGAAAAATTGCTTCGTGCAATCTTTGGTGAGAAAGCAGCTGACGTTAAAGATTCATCTTTACGTGTTCCATCTGGTACAA
AAGGTACAGTTATCGATGTTCAAGTCTTCACTCGTGATGGCTTAGAGAAAGATGACCGTGCATTGGCGATCGAAAAAGCA
CAACTTGATGCTTACCGTAAAGACTTGAAAGAAGAATACAAGATCTTTGAAGAAGCAGCTCGTGAGCGTGTAATTCGTTT
GCTTAAAGGCCAAGAGTCTAATGGCGGTGGTTCAACTAAACGTGGTGACAAACTCGTTGAAGAAGTGTTATCTGGTTTAG
AGCTTGTTGATTTACTTGAAATTCAACCGGCAGATGAAGCAATCGCTGAGCGTTTAACTCAAATTCAAGTGTTCTTAAAA
GAAAAGAGCGCAGAAATTGACGAGAAATTCGCTGAGAAGAAACGTAAGCTTGCAACAGGTGATGAATTAACAACTGGCGT
ATTGAAAGTTGTTAAAGTTTACTTAGCTGTTAAACGTCGTATTCAGCCTGGTGATAAGATGGCTGGTCGTCACGGTAACA
AGGGTGTTGTATCTAACATCTTACCTGTTGAAGACATGCCACACGATGCTAACGGTGTACCAGTAGATATCGTATTGAAC
CCGTTGGGCGTACCATCTCGTATGAACGTGGGTCAGATTCTTGAGACTCACTTAGGTATGGCGGCTAAAGGGCTTGGTGA
TAAAATCGAGAAAATGTTGAAAGAACAGCGTACAGTTTTAGAACTGCGTGAATTCTTAGACAAGATTTATAACAAAGTCG
GTGGTGAGCAAGAAGATCTTGATAGCTTAACTGATGCTGAAGTCTTGGCACTTTCAGGCAACTTACGTGCTGGTGTACCT
TTGGCTACTCCTGTATTCGATGGTGCTGAAGAAAGTCAAATTAAAGACTTGCTTGAGTTAGCTGGTATCTCTCGTACAGG
TCAAACAGTATTGTTTGATGGCCGTACTGGTGAACAGTTTGATCGTCCTGTAACTGTAGGTTACATGTACATGCTCAAAT
TGAACCACTTGGTTGATGACAAGATGCATGCGCGTTCAACTGGTTCTTACTCTCTTGTTACACAGCAACCGCTTGGTGGT
AAAGCACAATTCGGTGGTCAGCGTTTCGGTGAGATGGAGGTCTGGGCACTCGAAGCTTACGGCGCAGCATATACTCTCCA
AGAGATGTTAACTGTTAAGTCGGATGACGTTGAAGGTCGTACACGCATCTATAAGAATATTGTAGATGGTAACCATTATA
TGGATCCGGGTATGCCTGAATCGTTCAACGTATTGACCAAAGAGATCCGTTCTTTAGGTATCAACATTGAACTGAAAAAT
GGTGATTAA
>RpoB|ANC 7326 T|From VTDQ01000009.1|A. pollinis|SCC477 T
atggcatactcatataccgaaaaaaaacggatccgtaagaattttggtaaattgccccaagtaatggatgttccgtactt
gctttcgattcaagtcgactcgtacagaacgtttttgcaagatggtaaattaccaaaaaaccgagaagatattggtctcc
aagctgcgtttcgttcagttttcccaattgaaagttattccggcaatgctgctttagaatttgtagagtatagccttggt
aagcctgagtttgatgtacgtgagtgtattctccgtggctcaacttatgcagcaccaatgcgcgttaaaattcgcttgat
cattaaagatcgtgatacaaaagcaattaaagatgtacgtgaacaagaagtctatatgggtgaaatcccattaatgacgg
ataacggaacatttgtaattaatggtactgagcgtgtaattgtatcgcagttacatcgttctccaggtgtattcttcgat
agtgataaaggtaaaacacattcgaataaaacactttattctgcacgtatcattccttaccgtggttcatggttagactt
tgaatttgatgccaaagatttagtctatgtacgtattgaccgtcgtcgtaaacttcttgcgactgtgatcttacgtgcct
taaattatactgatgaacaaattcttgatttgttctatgaaaaagttcctgtttacctagatatgggtagctatcaaatt
gaattggttccagaacgcctgcgtggcgaaatggcacagtttgatattgcagacaatagcggtaaagttattgttgagca
gggcaaacgtattaatgcacgtcatgtacgtcaaatggaagctgctggattaactaaacttgcagtaccagatgagtacc
tttacgagcatattactgcagaaaatatcacgttacgtgatggtgatgtaattcctgccaatactgtacttagccatgaa
gttatggtgaaaattgcagagggtggcgtaaaagaatttaacatcctattcacaaatgatatcgatcgtggttcttatat
tgctgactcgttacgtgctgatattacacgtgatcgtgacgaagctcttgtagaaatctacaaagttatgcgtccaggcg
agccaccaactaaagaagcagcagagaacttatttaataacttgttcttctctacagaacgttatgatttatctgctgtt
ggtcgtatgaaatttaatcgtcgtttaggacgtccatacgaagttggtacagatcaaaaaacgcgtgaaatagaaggtgt
gttatctaacgaagatattactgatgtaatgcgtacattagtagatattcgtaatggtaaaggtgaagttgatgacatcg
accatttaggtaaccgtcgtgtgcgttctgttggtgaaatgacagaaaaccaattccgtgtaggtttagttcgtgttgag
cgtgcagttaaagagcgtttaagccaagctgaaacagataacttatcaccacaagatttaattaatgcgaagcctgttgc
tgcagcaattaaagaattctttggttctagccagttatctcagttcatggatcaaaacaacccattgtctgagattacac
acaagcgtcgtgtgtctgcactcggaccaggtggtttaacacgtgagcgtgcgggctttgaggtacgtgacgtacaccat
actcattatggtcgtgtatgtccgattgaaacacctgagggaccaaacattggtttgattaactcgctttcagtctactc
taaagcaaaccattttggtttcctagaaacaccttaccgtaaggttgttgatgggcgcgtgactgaagatacagaatacc
tctctgcaattgaagaagtaggtactgttattgcacaagccgatgcagtggttgatccagcaggtcacttacttgaagaa
atggttactgtgcgtcaccaaggtgaaacactgcgtatgcctcctgagcgtgtaacgcatatggatgtatctgcacaaca
agtagtatctgttgcagcatcattaattccgttccttgaacacgatgatgcgaaccgtgcattgatgggttcaaacatgc
aacgtcaggcggtgccgacacttcttgctgataagccacttgttggtacaggtatggaagcaaatgttgcacgtgactcg
ggtgtatgtgtaatcgcacaacgtggtggtgttattgagtttgttgatgcttctcgtgtggtgattcgtgttaatgaaag
tgaaatggttgcgggtgaagcaggtgtagatatctataacctgattaagtacacacgttcaaaccaaaacacatgtatta
accaaaaagtactggttaacctaggcgataaagttggccgtggtgatgtacttgctgatggtccatctacagatggtggt
gaattggcacttggtcaaaacatgcgtgttgcattcatgacatggaatggttacaactatgaggactcgattctattatc
agaacgtgttcttcaagaagatcgtttaacatcaatccatattcaagaattatcatgtgttgcacgtgatactaaacttg
gtgctgaagaaattactggcgatattccaaacgttggtgaagctgcattatctaagttagatgaatcaggtattgtttat
atcggtgctgaagtaacagcgggtgatattcttgtaggtaaagtgacgcctaaaggtgaaacacaattaacacctgaaga
aaaattacttcgtgcaatctttggtgaaaaagctgcagatgtaaaagactcttcgttacgtgttccatcaggtactaaag
gtactgtaattgacgtacaagtatttacacgtgatggtcttgaaaaagacgagcgtgcgcttgcaattgaaaaagcacag
ttagacgcttaccgtaaagacttgaaagaagaatacaaaatctttgaagaagctgcacgtgagcgtatcgtacgtctact
gaaagaccaaatgtctaacggtggtggcacaactaagcgtggtgatcaactcactgaagacaagttatctcaactagaaa
tggtagatctacttgaaattcagccttctgatgaaggtattgcagagcgtcttactcagatccagacttacttgaaagag
aagagtgctgaaatagatgagaagtttgcagagaagaaacgcaaactttctacaggcgatgaactaacaacaggtgtatt
gaaagttgttaaagtatatcttgctgtaaaacgtcgtattcagcctggtgataagatggcaggtcgtcatggtaacaaag
gtgttgtatcaaacatcttacctgttgaagatatgccacacgatgccaatggtgtacctgtagatgtggtacttaacccg
ttgggtgtaccttcacgtatgaacgtgggtcagattcttgaaacacatttaggtttagcagcaaaaggtctgggtgagca
aattgataaaatgctcaaacagcaacgtacaattgccgagctacgtgaattcttagacaaaatctataacaaagttggtg
gagagcaagaagagcttgaaacattaactgatgatgaagtcttaatccttgctggtaacctgaaaaaaggtgttccttta
gcaacaccagtatttgatggtgctgaagaagaacaaattaaagagttattagagctcgctgaactaccacgtacaggtca
acaaacattgtttgatggacgtacaggtgaacagtttgaccgtccagtaactgtgggttacatgtacatgcttaagttga
accacttggttgatgacaagatgcatgcacgttctacgggttcttactcgttagtaacgcaacagccattgggtggtaaa
gcacagtttggtggtcagcgttttggtgagatggaagtctgggcattagaagcatatggtgcagcgtatacgctacaaga
aatgcttactgtgaagtcagatgatgttgaaggtcgtacacgtatctataagaatattgtagatgggaaccattatatgg
atccaggaatgcctgagtcattcaacgtattgaccaaagagatccgttctttaggtatcaacattgaactgaaaaatggt
gactaa
>RpoB|ANC 5415 T|From NEXX01000001.1|A. populi|PBJ7 T
atggcatactcttataccgaaaaaaaacggatccgcaaaaattttggtaaattgcccaatattatggatgttccatactt
gctcgccattcaggtggactcgtatcgagcatttttgcaagatggcaaatcaccaaaaaaccgggaagatttaggtttac
aatcagcattccgttcggtttttccaattgaaagctattctggtaatgcggctttagagtttgttgagtacacccttggc
aagcctgaatttgatgtgcgcgaatgtattctgcgtggttcaacttatgctgcgccaatgcgtgtcaaaattcgtctgat
tttacgtgatcgtgacaccaaggctatcaaagacgtacgtgaacaagaagtctacatgggcgaaatgccgctgatgacag
ataacggtacgtttgtgatcaatggtacagaacgggtaattgtatcgcaattacaccgttcacctggtgtattcttcgat
catgataaaggtaaaacgcattctagcggtaaagtgctgtattcggcacgtatcattccttaccgtggttcatggttgga
ttttgaatttgatgcgaaagatctggtctatgttcgtatcgaccgtcgtcgtaaattattggcatctgtcattttacgtg
cattgaactatagcactgtacaaattttagatttgttctatgaaaaagttcctgtctatattgatatgggtacttatcag
atcgatttgattccagaacgtctgcgtggcgaaatggctcaattcgatattaccgatggtgcaggtaaagttattgtaga
acaaggtaaacgtatcaatgcgcgtcacgtacgtcaaatggaagctgcaaatttaagcaagctgcctgtacctgatgaat
atttatatgaacgtattaccgcagaagatatcagcttaaaagatggtgagattttacctgccaataccgtgatttcacac
gatattctggtgaaaattgctgaatctggcatcaaacagtttaacatcctgttcaccaatgacatcgaccgtggttcata
tgttgcagatactgttcgtgcagatgtaacccgtgatcgtgacgaagcactggttgaaatctataaagtgatgcgtccag
gtgagccaccaaccaaggatgctgccgagaacttgtttaacaacctgttctttagtcctgagcgttatgacttgtcaccg
gttggtcgtatgaagttcaaccgtcgtttgggtcgtccgtatgaagtcggaactgatcataagacacgtcaggttgaagg
tattctgtccaatgatgacatcattgatgtactgcgtactttagttgaaattcgtaacggtaaaggtgaagtcgacgata
tcgatcacttgggtaaccgtcgcgtacgttctgttggtgaaatgactgaaaaccaattccgtgtgggcttggttcgtgta
gaacgtgctgtaaaagagcgtttaagtcaggcagaaacagacaatctttctccacaagatttgatcaatgccaaacctgt
tgcagcggcaatcaaggaattctttggttctagccagttgtcacagtttatggatcagaacaacccgttgtctgaaatca
cgcataaacgtcgtgtatcagcattggggccaggtggtttgacgcgtgaacgtgcaggctttgaggtacgtgacgtacat
caaacgcattatggtcgtgtttgtccaattgaaacaccggaaggtccaaacattggtttgatcaactcactttctgtgta
tgccaaaaccaatgactttggtttcctagaaacaccgtatcgccgtgtggttgatggccgtgtaacagatgacatcgaat
atctgtctgcgattgaagaagtgggtactgtgattgcacaggccgactctgctgtagatagcgaaggcaacttaactgaa
gaagtggtttccgtccgtcatcaaggtgaatttgtacgtatgccgccagaaaaagtgacgcatatggacgtttcaccaca
acaggtagtttctgttgcagcatcgctgattccgttccttgaacacgatgatgcgaaccgtgccttgatgggttccaaca
tgcaacgtcaggctgtaccaactttacgtgctgacaaaccattggtcggaacaggtatggaacgtcacgtagcgcgtgac
tctggtgtgtgtgtggttgctggtcgtggtggtcgcattgactatgtggatgcatcccgtatcgtaattcgtgtcaacga
agacgagatgattgctggtgaagctggtgtagatatctataacctgatcaaatacacccgttctaaccagaatacctgta
ttaaccagaacatcatcgtgaatcagggtgatgtggttgcgcgtggtgatattcttgccgatggtccatcaacagatatg
ggtgaattggcactgggtcaaaacatgcgtgttgcatttatgacttggaacggttttaactacgaagactcgattctttt
atccgaacgtgtgcttcaggaagatcgcttaacctccattcatattcaggaattgtcatgtgttgcgcgtgataccaaac
tgggtcaggaagagattactgccgatatcccgaatgtgggtgaagctgcattatcaaaacttgatgaatccggtatcgtg
tacatcggtgcagaagtgactgcgggtgatattctggtgggtaaagtgacaccaaaaggtgaaactcaactgacgcctga
agaaaaactgttacgtgccatttttggtgaaaaagcagcagacgtgaaagactcctctttacgtgtaccatcaggtacca
aagggacagtaattgacgttcaagtgtttacccgtgatggcgtggaaaaagatgagcgtgctctagcgatcgaaaaagcg
cagcttgatgcttaccgtaaagatttgaaagaagaattcaaaatctttgaagaagcatctcgtgaacgtatgatccgttt
attgacaggccaaacctctaatggtggcggtacgacgaaacgtggtgataaattaactgcggatttccttgcaggtctag
attttgttgacttaaaagaaattcagccaagtgatgaagccattgctgagcgtttgtcacaaatcttggtgttcttacaa
gagaaaagtcaggaaatcgacgaaaaatttgccgagaaaaaacgcaaactttcaactggcgatgaattaacacatggcgt
attgaaagttgtgaaagtttatctggccgttaaacgtcgtatccagccgggtgataaaatggcgggtcgtcacgggaaca
aaggtgttgtctccaacatcctacctgtagaagatatgccacatgatgccaatggtgtgccagttgatgtggtgttgaac
ccactgggtgtaccatcacgtatgaacgtgggacagattcttgaaacgcatttaggtttggcagcaaaaggtttgggtga
gcagatcgataagatgctgcaacaacaacgtaccattgccgaactgcgtgatttcatggacaaaatctacaacaaagtag
gtggcgagcaagaagaactggatagtttatctgatgaagaagttctgaagcttgcaggtaacttgcgtggtggtgtgcca
ttggcaaccccagtatttgatggtgcagaagaatcacagatcaaagagttacttgaacttgccgagttaccacgtactgg
tcagcaaaccttgtttgacggacgtactggtgagaagtttgaccgtcctgtcactgtaggttatatgtacatgctgaaac
tcaaccacttggttgatgataagatgcatgcgcgttctaccggttcatactctctggttacacaacagccattgggtggt
aaagctcaattcggtggtcagcgttttggtgagatggaggtctgggcacttgaagcttatggtgcagcctacacgttaca
agaaatgctcaccgtgaaatcggatgatgttgaaggtcgtacccgtatctataagaatatcgtagatggtaatcactata
tggatcctggcatgccagaatcgtttaacgtattgaccaaagagatccgttctttaggtatcaacattgaactgaaaaat
ggtgaataa
>RpoB|ANC 7082 T|From LWRV01000100.1|A. portensis |Ac 877 T
atggcatactcatataccgaaaagaaacggatccgtaagaattttggtaaattgcctagcgttatggatgctccgtactt
gctcgcgattcaagtcgactcgtacagaacgttccttcaagacggcaaaactccaaaaaaccgcgaagatatcggtctcc
aagccgcatttcgttcagtttttcctatagaaagttattctggcaatgctgctttagaatttgttgagtatagtcttggt
aagcctgagtttgatgttcgcgagtgtattcttcgtggctcaacttatgcagcaccaatgcgcgttaaaattcgtttgat
ccttaaagatcgcgaaacaaaatctattaaagatgtgcgtgagcaagaagtgtacatgggtgaaatgccactcatgacag
ataacggtactttcgttattaacggtactgagcgtgtaattgtatctcaattacatcgttcaccaggcgtattcttcgat
cacgataaaggcaaaacgcactcaagcggtaaagttctttattctgctcgtattattccttaccgtggttcatggttaga
tttcgagttcgatgcaaaagatttagtctttgtacgtattgaccgtcgtcgtaaattattagcaactgttgtacttcgtg
ctttaggttataaagatgaacagatcttagatttattctttgaaaaagttcctgtatacctagacatgggtagctaccaa
attgaccttgtgcctgaacgcctgcgtggtgaaatggctcaattcgacattcttgatgctgacggcaaagcgattgttga
acaaggtaaacgtattaatgcacgtcatgttcgtcaaatggaagcagctggtttaacgaagctttcagttcctgatgaat
acttgtacgagcgtattactgctgaaaacatcactttacgtgatggcgatgttattgctgcaaacacagtattgagccat
gaaatcatggttaagcttgcagaaggcggcgtgaagcagttcaatattctgttcacaaatgatatcgaccgtggttcatt
cattgcagactctctacgtgctgatacgactacaagtcgtgaagaagcgcttgtagaaatctacaaagtaatgcgtccgg
gcgagccaccaacaaaagaagctgctgaaaacttattcaataacttgttcttctcttctgaacgttatgacttatctcct
gtaggtcgtatgaagttcaaccgtcgtttaggtcgtccttacgaagttggtacagatcagaagtcacgtgaagttgaagg
tattttatcgaacgaagatatcactgatgttttaaaaacattaattgaaattcgtaacggtaaaggcgaagtcgacgaca
tcgatcacttgggtaaccgtcgtgttcgttctgttggtgaaatgacagaaaaccaattccgtgttggtctagttcgtgtt
gaacgtgctgttaaagagcgtttaagccaagctgaaactgataacttatctccgcaagatttaatcaatgcgaagccagt
tgctgctgcaatcaaagaattctttggttcaagccagttgtctcagttcatggaccaaaacaacccattatctgaaatca
cgcataaacgtcgtgtatcggctcttggtcccggcggtttgactcgtgagcgtgcaggctttgaagtacgtgacgtacat
caaactcactacggtcgcgtatgtccaattgaaactccggaaggtccaaacattggtttgatcaactcgctttctgttta
tgcgaagtgtaataactttggtttcttagaaacaccataccgtaaagttgttgatggccgtgtaactttagatatcgaat
acttatctgcaattgaagaagtaggcactgtaattgcacaggccgattctgcagttgatgctgatggtaacttattagaa
gaagttgtatctgtacgtcatcaaggtgacttcgtacgtatgcctcctgaaaaagtaacgcatatggatgtatctgctca
gcaggttgtatctgtagctgcgtcacttattccgttccttgaacacgatgatgccaaccgtgcattgatgggttcaaaca
tgcaacgtcaggctgttcctacgttaatcgctgacaaaccactcgtaggtacgggtatggaagcgaacgtagcacatgac
tctggtgtgtgtgtaatcgcgaaccgtggtggtcgtattgaatacgtagatgcttctcgtgttgttattcgtgtaaacga
agaagagatgattgctggtgaagctggtgtagatatctacaacctcatcaaatacacacgttcgaaccaaaatacttgta
tcaaccaaaaagttcttgtgaacatgggcgataaagtaggtcgtggtgatgtattagctgatggtccatcgactgatggc
ggtgaattggctcttggtcaaaacatgcgtgtggcgttcatgacttggaacggttacaactatgaagactcgatcttact
ttctgaacgtgttcttcaagaagatcgtttaacttcgattcatattcaagaattgtcatgtgttgctcgtgatactaagt
taggtgcagaagaaattactgccgatattcctaacgtaggtgaagctgcgctgtctaaacttgatgaatcaggtattgtt
tatatcggtgctgaagttgctgctggtgacatccttgtaggtaaagtaacacctaaaggtgaaacgcagttaacacctga
agaaaaattgcttcgcgcaatcttcggtgaaaaagctgctgatgttaaagactcatctttacgcgtatcttcaagcgtta
aaggtacagttattgacgttcaagtgtttacgcgtgatggtcttgaaaaagatgatcgtgctcaagcaattgaaaaagca
cagcttgatgcttaccgtaaagatttgaaagaagaattcaaaatctttgaagaagcggctcgtgaacgtatcattcgttt
attgaaaggtcaagaatcgaacggtggtggtacaactaaacgtggcgacaaacttgctgaagatatgttgtctagtttag
agcttgttgatttgttggatatccaaccagttgatgaagcaatcgcagaacgtttaactcaaattcaggtgttcttgaaa
gagaagagccatgaaattgatgagaaatttgcagagaaaaaacgcaaactttctacaggtgatgaacttacaactggcgt
attaaaagttgttaaagtttacttagctgttaaacgtcgcatccaaccgggtgacaaaatggcgggtcgtcatggtaaca
aaggtgttgtttcaaacatcctaccagtagaagatatgccacacgatgcaaatggtgttccagttgatatcgtacttaac
ccgctaggtgtaccttcacgtatgaacgtgggtcagattctagaaactcacttgggtatggctgctcgtggtcttggcga
aaaaatcgacaagatgatgcaagagcaacgtacaatcatggagcttcgtgaattcttagataagatttacaacaaagttg
gtggcgagcaagaagatcttgatagcttaactgaccaagaagttctagcactttctaagaacttgcgtaaaggtgttcct
ttagcaacacctgtatttgatggtgctgatgaaagtcaaatcaaagagttattagaacttgcgggcatttcacgtactgg
tcaaacagtattgtatgatggacgtacaggtgagcgttttgaccgtcctgtaactgttggttacatgtacatgttgaaac
tgaaccacttggtagacgacaaaatgcatgcgcgttctactggttcttactctctagttacgcaacagccgcttggtggt
aaagcacaattcggtggtcagcgtttcggtgagatggaagtttgggcacttgaagcatacggtgcagcttacacgctaca
agaaatgcttacagttaagtcggatgacgttgaaggtcgtactcgtatctacaagaacattgtagatggaaaccattata
tggatccgggtatgccagaatcgttcaacgtattgaccaaagagatccgttctttaggtatcaacattgaactgaaaaat
ggtgactaa
>RpoB|ANC 4149 T|From LUAW01000023.1|A. pragensis|ANC 4149 T
atggcatactcatataccgaaaagaaacggatccgtaagaattttggtaaattgcccaaggtaatggatgttccgtactt
gctcgcgattcaagtcgactcgtacagaactttcttgcaagatggcaaaactccaaaaaaccgcgaagatatcggtctcc
aagccgcatttcgttcagtttttcctatagaaagttattctggcaatgctgctttagaatttgttgagtatagtcttggt
aaacctgagtttgatgttcgtgagtgtattcttcgcggctcaacttatgcggcgccaatgcgtgtaaaaattcgcctgat
cttaaaagatcgcgaaacaaaatctatcaaagacgttcgtgagcaagaagtctacatgggcgaaatgccgctcatgacag
ataacggtactttcgttattaacggtactgaacgtgtaattgtctctcaattgcaccgttcaccgggtgtgttctttgac
cacgataagggtaaaacacattcaagcggcaaagtgctgtattctgcgcgtattattccttaccgcggttcatggctgga
ctttgagtttgatgcgaaagatcttgtgttcgtgcgtatcgaccgccgccgcaaattgcttgcaacagtggtgctgcgcg
cattaggttacggcaattctcaaatccttgatttgttctacgaaaaagtgcctgtatatctggatactggcagctaccaa
atcgaccttgtgcctgaacgcctgcgcggtgaaatggctcagttcgatattgctgatcaagacggcaaagcaattgtaga
gcaaggcaagcgtatcaacgcgcgtcatgtgcgtcaaatggaagcagcagggcttgagaagctttctgttccggatgagt
acctgtacgaacggattattgcagaagatgttgcattgcgtgatggcgatgtgattgctgccaataccgtattgagccat
gaaatcatggtgaaattggctgaaggtggtgtgaagcaattcaacatcctgttcaccaacgatattgaccgcggttcatt
cattgcagattctttacgtgctgacacaactgaaaaccgtgagcaggcgctggtagaaatctacaaagtgatgcgcccag
gcgagccgccgacaaaagaagcggcagagaacctgttcaacaacttattcttctcttctgagcgttacgacttgtctccg
gtcggccgtatgaagttcaaccgccgtttgggccgcccttacgaagtcggtacagatcagaagtctcgtgaagttgaagg
cattttatcgaacgaagacatcactgacgttctgaagactcttgtcgaaatccgtaacggtaaaggcgaagttgacgata
tcgatcacttgggtaaccgtcgtgttcgttctgtcggtgaaatgacagagaatcaattccgtgtgggtcttgtacgtgtt
gagcgtgctgttaaagagcgtttaagccaagctgaaactgataacttgtctccgcaggatttaatcaatgcgaagccagt
ggctgctgcaatcaaagaattctttggttcaagccaattgtcacagttcatggaccaaaacaacccattgtctgaaatta
cgcataaacgccgcgtttcagcacttggacccggcggcttgacgcgtgagcgcgcaggctttgaagtacgtgacgtacat
caaactcactatggccgtgtgtgcccgattgagactcctgaaggtccaaacattggtttgatcaactcactttctgttta
tgcgaaatgcaacaacttcggtttcttggaaactccataccgtaaagttgttgatggccgtgtaactgacgatgttgaat
atttatctgcgattgaagaagtgggcactgtgattgcacaggccgattctagcgtcgataaagacggcaacttattggaa
gagttcgtatctgtccgtcaccaaggtgacttcgtacgcatgcctcctgagaaagtaacgcatatggacgtatcggcaca
gcaggttgtttctgttgctgcgtcgctgattccgttccttgaacacgatgatgccaaccgtgcattaatgggttcaaaca
tgcagcgtcaggctgtgccaacgttaattgctgataagccgcttgtaggtacaggcatggaagcaaacgtagcgcatgac
tctggtgtgtgtgtgattgcaggccgtggcggccgcatcgaatttgttgatgcatcacgtgtcgtgatccgcgtcaacga
agatgagatggttgccggtgaagcaggcgtagatatctacaacctgattaaatatacacgttcgaaccaaaacacctgta
ttaaccagaaagttctggtgaaactgggcgataaagttggccgcggcgacgtattggctgatggtccatcaactgatggc
ggtgagctggcgcttggtcaaaacatgcgcgttgcgttcatgacgtggaatggctacaactatgaagactcgatcttgtt
atcagagcgcgttcttcaggaagatcgtttaacgtcgattcatattcaggaattgtcatgcgtagcgcgtgatacgaagt
tgggcgcagaagaaattactgccgatattcctaacgtcggtgaggctgcgctgtctaagctggatgaatcaggtatcgtg
tatatcggtgctgaagtgactgccggcgatatccttgtaggtaaagtaacgcctaaaggtgaaacgcagttaacaccgga
agaaaaattgcttcgcgcaatcttcggtgaaaaagcagcggatgtgaaagactcttctttacgcgtgtcttcaggcgtga
aaggtacagttattgatgttcaagtgtttacacgcgacggtctggaaaaagacgaacgcgcgcaagcaattgaaaaagcg
caattggattcataccgcaaagacttaaaagaagagtacaaaatcttcgaagaagcggcgcgtgaacgtattatccgctt
gctgaaaggccaagagtcaaatggcggcggcacgactaaacgcggtgataaaatcactgaagagctgctgtcaggcctag
agcttgctgaccttcttgaaattcagcctgccgatgaagcgattgctgaacgcttaactcaaattcaagtgttcttgaaa
gagaaaggcttcgagattgatgagaaatttgcagagaaaaaacgcaaactttctacaggtgatgaactgacaactggcgt
attgaaagttgttaaagtttacctagccgttaaacgccgcatccagccgggtgataaaatggcgggccgtcacggtaaca
aaggtgttgtatcaaacatcctgcctgtagaagacatgccgcatgatgcaaacggtgttcctgtagacgtggtgcttaac
ccattgggcgtaccgtcacgtatgaacgtcggtcagattcttgaaactcacttgggtatggcggcgaaaggccttggcga
tcaaatcgacaagatgatgaagcagcagcgcactgtgcttgagcttcgtgaattccttgacaagatttacaacaaagtcg
gcggtgagcaagaagagcttgataccctgactgatgatgaaatcttggtgctttcaggcaacttgcgtaagggcgttcca
attgcgacccctgtatttgacggcgctgaagaaggccagatcaaagaattgcttgaacttgcagacatctcacgtactgg
tcaaacagtattgtatgatggacgtacaggtgaacgtttcgaccgtcctgtaactgtaggctacatgtacatgctgaaac
tgaaccacttggtagacgacaaaatgcatgcgcgttctacgggttcttattcacttgttacacagcagcctttgggcggt
aaagcgcagttcggtggtcagcgtttcggtgagatggaggtctgggctctggaagcatatggcgcagcgtacacgcttca
agaaatgctaactgtgaaatcggatgacgttgaaggccgtacccgcatctacaagaacatcgtagatggcaaccattata
tggatccaggcatgcctgaatcgttcaacgtattgaccaaagagatccgttctttaggtatcaacattgaactgaaaaat
ggtgactaa
>RpoB|NIPH 809 T|From APOI01000028.1|A. proteolyticus|NIPH 809 T
ATGGCATACTCATATACCGAAAAGAAACGGATCCGTAAGAATTTTGGTAAATTGCCCCACGTAATGGAAGCACCGTACTT
ACTTTCGATTCAGGTCGATTCGTACCGTACATTCTTACAAGGCGGTAAAACTCCAAAAAATCGCGAAGATATCGGTCTCC
AAGCCGCATTTCGTTCAGTTTTTCCTATTGAAAGTTATTCTGGCAATGCTGCTTTAGAATTTGTTGAGTATAGCCTTGGT
AAGCCTGAGTTTGACGTACGTGAATGTATTTTACGTGGTTCAACTTATGCAGCACCAATGCGCGTAAAAATTCGTTTGAT
CATTAAAGATCGTGAAACGAAATCAATTAAAGACGTTCGTGAACAAGAAGTTTACATGGGTGAAATGCCACTCATGACCG
ATAACGGTACTTTCGTTATTAACGGTACTGAGCGTGTAATCGTATCTCAATTACACCGTTCACCAGGCGTGTTCTTTGAC
CATGACAAGGGTAAAACCCACTCAAGCGGTAAAGTGTTGTATTCAGCACGTATTATCCCTTACCGTGGTTCATGGTTAGA
TTTTGAATTTGATGCTAAAGATTTAGTATTCGTACGTATTGACCGTCGTCGTAAGTTGCTTGCAACGGTGATCCTACGTG
CCTTGAATTACAGCAATGAACAAATCTTGAATTTGTTCTACGAAAAAGTACCTGTATATCTTGATATGGGTAGCTATCAG
ATTGACCTCGTTCCAGATCGCTTACGTGGTGAAATGGCGCAATTTGATATCTTGGACAATGATGGTAAAGCGATCGTTGA
ACAAGGTAAACGTATTAATGCACGTCACGTACGTCAAATGGAAGCTGCGAACTTAGCTAAGCTTTCTGTACCTGATGAAT
ATTTATATGAGCGTATTACAGCTGAAGATATCACTCTGAAAAGCGGTGATGTGATTCCTGCGAATACTGTGCTTAGCCAT
GAAACTTTGGTCAAGTTGGCAGAAGGTGGTGTTAAACAATTTAACATCCTATTCACGAACGACATCGATCGTGGTTCTTT
CGTTGCAGATACATTACGTGCAGATACGACAACAGGCCGTGAAGAAGCGCTTGTTGAAATCTATAAAGTAATGCGTCCAG
GTGAGCCACCAACAAAAGAAGCTGCTGAGAACTTATTTAACAACTTGTTCTTCTCTTCTGAGCGCTATGACCTTTCTCCA
GTCGGTCGTATGAAGTTTAACCGTCGTTTGGGCCGTCCTTACGAAGTGGGTACTGATCAGAAGTCGCGTGAAGTTGAAGG
TATTTTATCGCACGAAGATATCATCGATGTATTGCGTACATTGGTTGAAATCCGTAACGGTAAAGGTGAAGTCGATGATA
TCGATCACTTGGGTAACCGTCGTGTACGTTCTGTAGGTGAAATGACCGAAAACCAATTCCGTGTTGGTTTAGTTCGTGTT
GAACGTGCTGTTAAAGAGCGTTTAAGCCAAGCAGAAACAGATAACTTGTCTCCGCAAGATTTGATCAACGCAAAACCAGT
TGCTGCTGCAATCAAAGAATTCTTTGGTTCAAGCCAGTTGTCTCAGTTCATGGACCAAAACAACCCATTGTCTGAGATTA
CACACAAACGTCGTGTATCTGCGCTTGGTCCGGGTGGTTTGACACGTGAACGTGCAGGCTTCGAAGTACGTGACGTACAT
CAAACTCACTATGGTCGTGTTTGTCCAATTGAAACGCCTGAAGGTCCAAACATTGGTTTGATCAACTCGCTTTCTGTCTA
TGCAAAAGCGAATGACTTCGGTTTCTTGGAAACACCATACCGTAAAGTTGTTGATGGTCGTGTAACCGATGAAGTTGAAT
ACTTATCTGCAATTGAAGAAGTAGGGACTGTGATTGCACAGGCCGATTCTGCAGTGGATAAAGATGGTACTTTAACTGAA
GAAATGGTTTCTGTACGTCATCAAGGTGACTTCGTTCGTATGTCGCCTGAACGCGTAACCCATATGGACGTTTCTGCACA
ACAGGTTGTTTCTGTTGCAGCGTCATTGATTCCATTCCTTGAACACGATGATGCGAACCGTGCATTGATGGGTTCAAACA
TGCAACGTCAGGCTGTTCCTACCTTACGTGCTGACAAGCCGCTTGTTGGTACGGGTATGGAAGCAAACGTAGCACGTGAC
TCAGGTGTATGTGTGATCGCTGACCGTGGTGGTGCGATTGAATATGTAGATGCATCTCGTATCGTGATTCGTGTAAACGA
AGATGAAATGATCGCGGGTGAAGCAGGTGTAGATATCTATAACCTGATCAAATATACACGTTCAAACCAAAATACTTGTA
TTAACCAAAATGTCATCGTGAACTTGGGCGACAAAGTTGCTCGTGGTGATATCTTGGCTGACGGTCCATCGACTGACATG
GGTGAACTTGCGCTGGGTCAAAACATGCGCGTCGCGTTCATGACATGGAACGGTTATAACTACGAAGACTCGATCTTACT
TTCTGAGCGTGTTCTTCAAGAAGACCGTTTAACGTCGATTCACATTCAAGAATTGTCATGTGTAGCACGTGATACCAAGT
TAGGTGCAGAAGAAATTACTGCCGATATTCCTAACGTTGGTGAAGCTGCACTGTCTAAATTGGATGAGTCAGGTATTGTT
TATATCGGTGCTGAAGTCACTGCAGGTGACATCCTTGTTGGTAAGGTAACGCCTAAAGGTGAAACTCAGTTAACACCTGA
AGAAAAACTACTTCGCGCAATCTTTGGTGAAAAAGCAGCTGACGTTAAAGACTCTTCTTTACGCGTTCCATCTGGCACGA
AAGGTACGGTGATTGACGTTCAAGTCTTCACACGTGATGGTTTAGAAAAAGATGAACGTGCGCAAGCAATTGAGAAAGCT
CAGCTTGACGCATACCGTAAAGACTTGAAAGAAGAATACAAAATCTTCGAAGAAGCAGCACGTGAACGTATTGTTCGTTT
GTTGAAAGGTCAAGAATCTAACGGTGGTGGTTCAACCAAACGTGGCGATAAACTTTCTGAAGACGTGTTGTCTGGTTTAG
AGCTTGTTGATTTACTTGAAATCCAACCGACTGATGAAGCAATTGCAGAGCGTCTAACTCAAATTCAAGTGTTCTTGAAA
GAGAAGAGCTATGAAATTGATGAGAAGTTTGCTGAGAAGAAACGTAAACTTTCTACAGGTGATGAATTAACCACTGGCGT
ATTGAAAGTTGTTAAGGTTTACCTTGCGGTTAAACGTCGTATCCAGCCTGGTGATAAGATGGCGGGTCGTCATGGTAACA
AGGGTGTTGTATCAAACATCTTGCCAGTTGAAGACATGCCTCATGATGCCAATGGTGTACCAGTCGATATCGTATTGAAC
CCATTGGGTGTACCGTCACGTATGAACGTGGGTCAGATTCTTGAGACTCACTTGGGTATGGCGGCCAAAGGTTTGGGTGA
CAAACTCGAAAAAATGTTGAAAGAACAGCGTACAGTGTTAGAGCTACGCGACTTCTTAGACAAGATTTATAACAAGGTTG
GTGGCGAACAAGAAGAGCTTGATAGCTTAACTGACGCAGAAATCTTGGCACTTTCAGGCAACTTGCGTGCTGGTGTTCCA
TTGGCAACACCTGTATTTGATGGTGCTGAAGAAAGCCAGATCAAAGACTTGCTTGAATTGGCAGACATCTCACGTACCGG
TCAAACGGTATTGTTTGACGGACGTACAGGTGAACAGTTTGACCGTCCTGTAACTGTAGGTTACATGTACATGCTCAAAT
TGAACCACTTGGTTGATGACAAGATGCATGCGCGTTCAACGGGTTCTTACTCACTTGTAACCCAACAGCCGCTTGGTGGT
AAAGCACAATTCGGTGGTCAGCGTTTCGGTGAGATGGAAGTATGGGCACTTGAAGCATACGGTGCAGCATATACCCTCCA
AGAAATGCTCACTGTGAAGTCGGATGACGTCGAAGGTCGTACACGTATCTACAAGAATATTGTAGATGGAAACCATTATA
TGGATCCGGGTATGCCTGAATCGTTCAACGTATTGACCAAAGAGATCCGTTCTTTAGGTATCAACATTGAACTGAAAAAT
GGTGACTAA
>RpoB|ANC 4943|LBG O.K.|A. proteolyticus-like|(ANC 4943)
aatacaaaatcttcgaagaagcagcacgtgaacgtattgttcgtttgttgaaaggtcaagaatctaacggtggtggttca
actaaacgtggcgataaactttctgaagacctattgtctggtttagagcttgttgatttacttgaaattcaaccgactga
cgaagcaattgcagagcgtctaactcaaattcaagtgttcttgaaagagaagagctatgaaattgatgagaagtttgcag
agaagaaacgtaaactttctacaggtgatgaattaaccactggcgtattgaaagttgttaaggtttaccttgctgttaaa
cgtcgtatccagcctggtgataagatggcgggtcgtcacggtaacaagggtgttgtatcaaacatcttgccagttgaaga
catgcctcatgatgccaatggtgtaccagtcgatatcgtattgaacccattgggtgtaccgtcacgtatgaacgtgggtc
agattcttgaaactcacttgggtatggcggctaaaggtctgggtgataaactcgaaaaaatgttgaaagaacagcgtaca
gtattagaactacgtgacttcttagacaagatttataacaaggttggtggcgaacaagaagagctagatagcttaactga
cgcagaaatcttggcactttcaggcaacttacgtgctggtgttccattggcgacacctgtatttgatggtgctgaagaaa
gtcagattaaagacttacttgaacttgctgacatctcacgtacaggtcaaacggtattgtttgacggacgtacaggtgaa
cagtttgaccgtcctgtaactgtaggttacatgtacatgctcaaattgaaccacttggttg
>RpoB|ANC 5044 T|From LBG-EMBL|A. pseudolwoffii|ANC 5044 T
atggcatactcatataccgaaaagaaacggatccgtaagaattttggtaaattgcctagcgttatggatgctccgtacct
gctcgcgattcaagtcgactcgtacagaacgttcttacaagatggcaaatcaccaaaaaaccgcgaagatatcggtctcc
aagccgcatttcgttcagtttttcctatagaaagttattctggcaatgctgctttagaatttgttgagtatagtcttggt
aagcctgagtttgatgtacgcgaatgtattcttcgtggctcaacttatgcagcaccaatgcgtgtaaaaattcgtttgat
cctgaaagatcgtgaaacgaagtcaattaaagacgtacgtgaacaagaagtctatatgggcgaaatgccattgatgacgg
ataacggtacctttgtaattaatggtaccgagcgtgtaatcgtatctcaattacaccgttcaccaggcgtattctttgac
cacgataaaggtaagactcactcaagtggtaaagtcctttattcagcgcgtatcattccttaccgtggttcatggttgga
ttttgaattcgatgccaaagacctggtctatgtacgtattgaccgtcgtcgtaaattacttgcgactgtggtgctgcgtg
cgctgggttatagcaacgaaaacattctcaacatgttctacgagaaagtccctgtatatcttgacatgggtagctatcaa
attgacttggtgccggaacgtctgcgcggcgaaatggcacaatttgacatcttggataaagatggcaaggcaatcgttga
acaaggtaaacgtattaacgcgcgtcatgtacgtcagatggaagcttcaggtcttgaaaaacttgcagtgcctgatgagt
atttgtatgagcgtatcacggctgaagacatcgcattaaaagatggcgacgtgattgctgcaaataccgtattgagccat
gaagtcatggtgaaaattgcagaaggcggcgtgaagcagtttaatgttctgttcaccaatgatatcgaccgtggttcatt
cgttgcagattctctacgtgcagatactacgaccactcgtgaagaagcattggtcgaaatctacaaagtcatgcgtccgg
gcgagccaccaaccaaagaagcagctgagaacctgttcaataacctgttcttctcttctgagcgttacgacttgtctcca
gtcggtcgtatgaagttcaaccgtcgtttgggtcgtccttatgaagtgggtacagaccagaagtcgcgtgaagttgaagg
tattctctcgaacgaagatatcactgatgtattgaaaacattagttgaaatccgtaacggtaaaggtgaagtcgacgata
tcgatcacttgggtaaccgtcgtgttcgttctgtgggcgaaatgacagaaaaccaattccgtgtcggtctggttcgtgta
gaacgtgctgttaaagaacgtttatctcaagctgaaacagacaacctgtctccgcaagatctaatcaatgcgaagcctgt
tgctgctgcaatcaaagaattctttggttcaagccagttgtctcagttcatggatcaaaacaacccgttgtctgaaatca
cgcacaagcgtcgtgtatcagcacttggtcccggtggtttgacgcgtgaacgtgcgggctttgaagtacgtgacgtacat
caaacgcattacggtcgtgtatgtccaattgaaacgccggaaggtccaaacattggtttgatcaactcgctttctgtata
tgctaaagcgaacaacttcggtttcctggaaacaccttaccgtaaagtagttgatggccgtgtaaccatggacattgaat
acctgtctgcgattgaagaagtgggtactgtgattgcacaggccgattctgcagtagatgctgatggtaatttattagaa
gaagttgtatctgtacgtcaccaaggtgactttgtacgcatgccgccggaaaaagtaacgcatatggatgtatctgctca
gcaggttgtatctgtggctgcgtcactgattccgttccttgaacacgatgatgccaaccgtgcattgatgggttcaaaca
tgcaacgtcaggctgttcctacgttaatcgctgacaaaccactcgtaggtacgggtatggaagcgaacgtagcacatgac
tctggtgtatgtgtgatcgctcagcgtggtggtcgtatcgagtttgttgatgcatctcgtgtcgtgattcgtgtgaacga
agaagagatgatcgcaggtgaggcaggtgtagatatctataacctgatcaaatacacccgttcaaaccaaaacacctgta
tcaaccagaaagttctggtgaacctgggtgataaagtgggtcgtggtgacgtattagctgatggtccatcgactgatggc
ggtgagctagcgcttggtcaaaacatgcgcgtcgcattcatgacctggaacggttacaactacgaagactcgatcttact
ttcagagcgtgtacttcaagaagaccgtttaacctcgattcatatccaggaattgtcatgtgtcgcacgtgatactaagc
ttggtgctgaagaaatcacggccgatatcccgaatgtgggtgaagcagcgctttctaaacttgatgaatcaggtattgtt
tacatcggtgctgaagtaacagcaggtgatattcttgttggtaaagtgacgcctaaaggtgaaacgcagctaacgccgga
agaaaaattgcttcgtgcaatcttcggtgaaaaagcagctgacgttaaagattcatctttacgcgttccatctggtacca
aaggtactgtgattgatgttcaagtgtttacacgtgatggtcttgaaaaagacgaacgtgctcaagcaattgaaaaagct
cagcttgatgcttaccgtaaagacttgaaagaagagttcaagatctttgaagaagcagcacgtgaacgtgtaattcgttt
gttgaacggtcaagagtcgaatggtggcggtaccactaaacgtggcgacaaactgtctgaagacgtgttgtctggtttag
agcttgttgatcttcttgaaattcaaccggttgatgaagcaatcgctgaacgtctaacgcaaattcaagtgttcttgaaa
gagaagagcttcgaaattgacgagaaatttgctgagaaaaaacgcaaattgtctacaggcgatgagctgaccactggcgt
attgaaagtagttaaagtttatcttgcggtaaaacgtcgcatccagccgggtgataagatggccggtcgtcacggtaaca
agggtgttgtatcaaacatcttgccggtagaagacatgccacacgatgccaatggtgtacctgttgatatcgtactgaac
ccgctgggcgtaccatcgcgtatgaacgtgggtcagattcttgaaactcacttaggtatggctgccaaaggtcttggcga
tcaaatcgacaagatgatgaaagaacagcgtactgtacttgagcttcgtgatttcctggacaagatttataacaaagttg
gtggcgagcaagaagatcttgacagcttgactgatgaagaaatcttgaaactttctggtaacttgcgtgctggtgtgcct
ttggcaacacctgtattcgatggtgctgaagaaggtcagatcaaagaattgttacaacttgcaggtctatcaagtactgg
tcagacagtattatatgatggtcgtactggtgagcgtttcgaccgtccagtaactgtaggttatatgtacatgctgaaac
tgaaccacttggttgatgacaagatgcatgcgcgttcaactggttcttattctctagtcacgcaacagccgctgggtggt
aaagcacaattcggtggtcagcgtttcggtgagatggaagtctgggcactagaagcttacggtgcagcatatacgctaca
agaaatgctgactgtgaaatcggatgacgttgaaggtcgtacccgtatctacaagaatattgtagatggtaaccattata
tggacccgggtatgcctgaatcgttcaacgtattgaccaaagagatccgttctttaggtatcaacattgaactgaaaaat
ggtgactaa
>RpoB|ANC 4466 T|From OANT01000001.1|A. puyangensis|ANC 4466 T < BQ4-1 T
atggcatactcttataccgaaaaaaaacggatccgcaaaaattttggtaaattgcccactattatggatgttccatactt
gctcgccattcaggtggactcgtatcgagcatttttgcaagatggcaaatctccaaaaaaccgggaagatttaggtttac
aatcagcattccgttcggtttttccaattgaaagctattctggtaatgcggctttagagtttgttgagtatacccttggc
aagcctgaatttgatgtgcgcgaatgtattttgcgtggttcaacttatgctgcgccaatgcgtgtcaaaattcgtctgat
tttacgtgatcgcgacaccaaggctatcaaagacgtacgtgaacaagaagtctatatgggcgaaatgcctctgatgacag
ataacggtacgttcgtgatcaatggtacagagcgggtaattgtgtcgcaattacaccgttcacctggtgtattcttcgat
catgataaaggtaaaacgcattctagcggtaaagtgctgtattcggcacgtatcattccttaccgtggttcatggttgga
ttttgaatttgatgcgaaagatttggtctatgtccgtatcgaccgtcgtcgtaaattattggcatctgttattttacgtg
cattgaactatagcaccgtacaaattttagatttgttctatgaaaaagtccctgtctacattgatatgggtacttatcag
atcgatttgattccagagcgtctgcgtggcgaaatggcgcaattcgatattaccgatggtgcaggtaaagttatcgtaga
gcaaggtaaacgtatcaatgcgcgtcacgtacgtcaaatggaagctgcaaatttaagcaagctgcctgtacctgacgaat
atttatatgaacgtattaccgcagaagatatcagcttaaaagacggtgaaattctacctgccaacacggtagtttcgcat
gatattttggtgaaaattgctgaatccggcattaaacagtttaatattctgttcaccaatgacatcgaccgtggctcgta
tgttgccgataccgttcgtgcagatgtaactcgtgatcgtgatgatgcactggttgaaatctataaagtgatgcgtccag
gtgagccgccaaccaaagatgctgccgagaacctgtttaacaacctgttctttagtccagaacgttatgacttgtctcct
gtcggtcgtatgaaattcaaccgtcgtctgggtcgtccgtatgaagttggtacggatcataagacacgtcaggttgaagg
tattctgtccaatgacgacatcattgatgtactgcgtactttagttgaaattcgtaacggtaaaggtgaagtcgacgata
tcgatcacttgggtaaccgtcgtgtccgttctgttggtgaaatgaccgaaaaccaattccgtgtgggcttggttcgtgta
gaacgtgctgtaaaagagcgtttaagtcaggcagaaacagataatctttctccacaagatctgatcaatgccaaacctgt
tgcagcggcaatcaaagaattctttggttctagccagttgtcacagtttatggatcagaacaacccgttgtctgaaatca
cgcataaacgtcgtgtatctgcattggggccaggtggtttgacacgtgaacgtgccggctttgaggtgcgtgacgtacat
caaacccattatggccgtgtttgtccaattgaaacaccggaaggtccaaacattggtttgatcaactcgctttctgtgta
tgccaaaaccaataactttggtttcttggaaacaccgtatcgtcgtgtggttgatggccgtgtaactgatgacatcgaat
atctgtctgcgattgaagaagtgggtactgtgattgcacaggccgactctgctgtagatagcgaaggtaacttaactgaa
gaagtggtttccgtccgtcatcagggtgaatttgtacgtatgccaccggaaaaagtgacgcatatggatgtttcaccaca
acaagtggtttctgttgcagcatcgctgattccgttccttgaacacgatgatgcgaaccgtgccttgatgggttccaaca
tgcaacgtcaggctgtaccaactttacgtgctgacaaaccattggtcggaacaggtatggaacgtcacgtggcacgtgac
tctggtgtgtgtgtggttgcgggtcgtggtggtcgcattgactatgtggatgcttcccgtatcgtgattcgtgtcaacga
agacgaaatgattgctggtgaagcaggtgtagatatctataacctgatcaaatacacccgttctaaccagaatacctgta
ttaaccagaacattatcgttaatcagggtgatgtggttgcgtgtggtgatattcttgccgatggtccatcaacagatatg
ggtgaattggcactgggtcaaaacatgcgtgttgcatttatgacctggaacggttttaactacgaagattcgattctttt
atccgaacgtgtccttcaggaagatcgcttaacctcaattcatattcaggaattgtcatgtgttgcgcgtgataccaaac
tgggtcaggaagagattactgccgatatcccgaatgtgggcgaagcagcattatcaaaacttgatgaatccggtatcgtg
tatatcggtgcagaagtaactgctggcgatattttggtgggtaaagtgacaccaaaaggtgaaacccaactgacccctga
agaaaaactgttacgtgctatttttggtgaaaaagcagcagacgtgaaagactcctctttacgtgtaccatcaggtacca
aagggacagtgattgacgttcaggtgtttacccgtgatggcgtggaaaaagatgagcgtgctctagcgattgaaaaagcg
cagcttgatgcttatcgtaaagatttgaaagaagaattcaaaatctttgaagaagcgtctcgtgaacgtatgatccgttt
attgacaggtcaaacctctaatggtggcggtaccacaaaacgtggcgataaattaactgcggatttccttgctggtctag
actttgttgacctgaaagaaattcagccaagtgatgaagctatcgctgaacgtttgtcgcagattctggtgttcttgcaa
gagaaaagtcaggaaatcgacgagaaatttgccgagaaaaaacgcaaactttcaactggcgatgaattgacacatggcgt
attgaaagttgtgaaagtttatctggcagttaaacgtcgtatccagccgggtgataaaatggcaggtcgtcacgggaaca
aaggtgttgtctccaacatccttcctgtagaagatatgccacatgatgccaatggtgtgccggttgacgtggtgttgaac
ccactgggtgtaccatcacgtatgaacgtaggacagattcttgaaacgcatttaggtttggcagcaaaaggtttgggtga
gcagatcgataagatgctgcaacaacaacgtaccattgccgaactgcgtgacttcatggacaaaatctacaacaaagtag
gtggtgagcaagaggaactgaacagtttatctgatgaagaagttctgaagcttgcgggtaacttgcgtggtggtgtgcca
ttggcaaccccagtatttgatggtgcagaagagtcacagatcaaagagttacttgaacttgccgagttgccacgtacggg
tcagcaaactttgtttgacggacgtactggtgagaagtttgaccgtcctgtcactgtaggttatatgtacatgctgaaac
tcaaccacttggttgatgataagatgcatgcgcgttctaccggttcatactctctggtcacacaacaaccattgggtggt
aaagctcaattcggtggtcagcgtttcggtgagatggaggtctgggcacttgaagcttatggtgcagcctacacgctaca
agaaatgctcaccgtgaaatcggatgatgttgaaggtcgtacccgtatctataagaatatcgtagatggtaatcactata
tggatcctggcatgccagaatcgtttaacgtattgaccaaagagatccgttctttaggtatcaacattgaactgaaaaat
ggtgaataa
>RpoB|ANC 4671 T|From MKKK01000012.1|A. qingfengensis|ANC 4671 T < 2BJ1 T
atggcatactcttataccgaaaaaaaacggatccgcaaaaattttggtaaattgcccaacatcatggatgttccatactt
actcgccattcaggttgactcgtatcgaacatttttgcaagatggcaaaaaaccaaagaaccgggatgatataggcttac
agtccgctttccgttctgtattcccgatcgaaagctattcaggtaatgcggctttagagtttgttgagtatagcctcggc
aagcctgagtttgatgtacgtgaatgtattttacgtggttcaacttttgctgcaccaatgcgtgtcaaaattcgtttgat
tttgcgtgatcgtgataccaaagcgattaaagacgttcgtgagcaagaagtttacatgggtgaaatcccattgatgacag
acaatggtacctttgtcattaatggtaccgagcgcgttatcgtgtcgcaattacaccgctcgccaggcgtgttctttgac
catgataagggtaaaactcactctagcggtaaagtgttgtattcagcacgtattattccttaccgtggatcatggcttga
tttcgaatttgatgccaaagacttggtttatgtacgtattgaccgtcgtcgtaaattattggcgtctgtaattctgcgtg
cactgaattattctacagaacaaattcttaacctgttctacgaaaaagtacctgtatatgtcgatatgggtagttatcaa
attgacttgatccctgaacgtttacgtggggagatggcacaatttgacattgcagatgactcaggcaaagtaattgtaga
gcaaggtaagcgtattaacgcacgtcatgttcgtcaaatggaagcagcagggctaagtaagctttctgtccctgatgaat
atttatatgagcgcattactgcagaagatattaccttaaaagatggtgaaattttatctgccaatactgtaatttctcac
gatacacttgtacgaattgcagaagcaggaattaaacaatttaatattctgtttaccaatgatattgatcgtggttctta
tgttgcagatacattacgtgctgatttaacccgtgatcgtgacgaagcactggttgaaatttataaagtgatgcgcccag
gcgaaccaccaaccaaagaagccgcagataatctgtttaataacttattcttctcttctgaacgttatgatttatctcct
gttggtcggatgaaattcaaccgtcgcttgggtcgtccgtatgaagtcggcacggatcataaatcacgtcaggttgaagg
cattttgtccaatgatgacatcattgatgtgttacgtacactggttgagattcgtaacggtaagggtgaagttgatgata
tcgatcacttgggtaaccgtcgtgtacgttcagtaggtgaaatgacagaaaaccaattccgtgtcggtttggttcgtgtt
gagcgtgcagtaaaagaacgtttatctcaggcagaaacagataacctttctccacaggacttgattaacgcaaaacctgt
tgcagcggcaattaaagaattctttggctcaagccaattatctcaatttatggatcagaacaacccgttgtctgaaatta
cccataaacgccgtgtatcagcattagggccaggtggtctgactcgtgaacgtgcaggctttgaagtccgtgacgtacac
caaacgcattatggccgtgtttgtccaattgaaacacctgaaggtccaaacattggtttgatcaactcattgtctgtgta
tgcaaaaaccaatgatttcggtttccttgaaacaccctatcgtcgtgttgttgatggacgtgtgacggatgatattgaat
atttatctgcaattgaagaagtaggtactgtgattgcacaggctgactcttcggttgatgatgaaggtcatttaacagaa
gaagttgtttctgtccgtcatcagggtgaattcgttcgtatgccaccagaaaaagtaacgcatatggatgtttcgccaca
acaggtagtttctgttgctgcgtcacttattccattcttggaacacgatgatgcgaaccgtgccttgatgggttcaaaca
tgcaacgtcaggcagttcctaccttacgtgctgataaaccacttgtcggtacaggtatggaacgtcatgtagcacgtgac
tccggcgtatgtgtcgttgccaatcgtggtggtaaaattgattatgttgatgcttctcgtgtagtcattcgtgttaatga
agatgaaatgattgctggtgaggcaggtgtagacatctataacctgatcaaatatacccgttctaaccaaaatacctgta
tcaaccagaacattattgttaaccaaggtgatgttgttgcacgtggtgatattctggcagatggtccatctacggatatg
ggtgagttagcactaggtcaaaacatgcgtgttgcgttcatgacatggaatggctttaactatgaagactcgattttgtt
atcagaacgtgtacttcaggaagatcgtttaacatctatccacatccaggaattgtcatgtgtcgcacgtgatactaagt
tgggtgcagaagaaattactgctgatattccaaatgtcggtgaagctgctttggcgaaactggatgagtccggtatcgtt
tatattggtgcagaagtaactgctggtgacattctggtaggtaaagtaacgcctaaaggcgaaacacaacttacaccaga
agaaaaactgcttcgtgcaatttttggtgaaaaagcagcagacgttaaagattcttctctacgtgttccatcaggtacca
aaggtactgtgattgacgttcaagtctttacccgtgatggtgtagaaaaagacgaacgtgctttggcaattgaaaaagcg
caattagatgcatatcgtaaagatttgaaagaagagttcaaaatctttgaggaagcatctcgtgaacgtatgattcgttt
gttaaatggtcaaacatctaatggcggtggaacaaccaaacgtggtgaaaaactgacagaagatttccttgcaggtttag
attttgccgacctaaaagagattcaaccatcagacgaggcagtagcagagcgtttgtcacaaattctggtgttcttacaa
gaaaagagcgcagaaattgatgaaaaatttgccgagaaaaaacgtaaactttctacaggtgatgagttaactcatggcgt
attgaaagttgttaaagtttatcttgcagtaaaacgccgcattcaaccaggtgataaaatggcagggcgtcacgggaaca
agggtgttgtatccaacattctacctgtagaagacatgccacatgatgcaaatggcgtccctgtagatgtggtacttaac
ccattgggtgtaccatctcgtatgaacgttggtcagattcttgaaacacatctgggcttggctgctaaaggtttgggtga
gcaaattgataaaatgctcaaacaacaacgtgcaatcgctgaacttcgtgagtttatggacaaaatctacaataaggtag
gtggtgaacaggaagaactggatacgttgtccgatgaagaaattttaaaacttgccggtaaccttcgtggtggtgtgcca
ttggctacaccagtatttgatggtgctgaagaaggtcaaatcaaggaattacttgaattggctgaattgccacgtacagg
ccagcaaattctttatgatggacgtacaggtgaacagtttgatcgtccggtcactgtaggttacatgtatatgctgaaat
tgaaccatttggttgatgacaagatgcatgcacgttctactggttcttactcactagtaacccaacaaccactaggcggt
aaagcacaatttggtggtcagcgttttggtgagatggaagtctgggcacttgaagcttatggtgcagcctatacattgca
ggaaatgctgactgtgaaatcggatgatgttgaaggtcgtacccgtatctataaaaatattgtagatggtaaccattaca
tggatccaggcatgcctgaatcattcaacgtattgactaaagagatccgttctttaggtatcaacattgaactgaaaaat
ggtgaataa
>RpoB|NIPH 513 T|From APQF01000007.1|A. radioresistens|CIP 103788 T
ATGGCATACTCATATACCGAAAAGAAACGGATCCGTAAGAATTTTGGTAAATTGCCCCAAGTCATGGAAGCACCGTACCT
GTTGTCTATTCAAGTCGACTCGTACCGTACTTTCCTGCAAGACGGCAAAACTCCAAAAAACCGCGAAGATATCGGTCTCC
AAGCCGCATTTCGTTCAGTTTTTCCTATAGAAAGTTATTCTGGCAATGCTGCTTTAGAATTTGTTGAGTATAGCCTTGGT
AAACCCGAGTTTGATGTCCGCGAATGTATTCTTCGTGGCTCAACCTATGCGGCACCAATGCGCGTAAAGATTCGTCTGAT
CATTAAAGATCGCGAAACGAAATCAATCAAAGATGTTCGTGAACAAGAAGTCTATATGGGTGAAATTCCACTCATGACTG
AAAATGGTACCTTTGTCATCAATGGTACCGAGCGTGTAATCGTATCTCAGTTACATCGTTCACCGGGTGTATTCTTTGAC
CATGACAAAGGTAAAACCCACTCAAGCGGTAAAGTGTTGTATTCAGCACGTATTATTCCTTACCGTGGTTCATGGCTTGA
TTTTGAGTTTGATGCCAAAGACCTGGTATATGTACGTATCGACCGTCGTCGTAAATTACTTGCTACTGTAGTTATGCGTG
CACTGGGCTATAACAATGAACAGATTCTGGATCTGTTCTATGAGAAAGTCCCTGTGTATCTGGATATGGGCAGTTATCAG
ATTGATCTCGTGCCTGAACGCCTGCGTGGTGAAATGGCGCAGTTCGATATTGCTGACAATGATGGCAAAGTGATTGTTGA
GCAGGGTAAACGTATCAATGCACGTCATGTACGTCAAATGGAAGCTTCTGGCCTGACTAAACTGCCAGTTCCTGATGAGT
ACCTGTACGAACGGATTACTGCTGAAGATATTAGCCTGAAATCAGGCGATGTAATTGCTGCGAATACCTTGCTGAGCCAT
GAAATCATGGTGAAGATTGCTGAAGGTGGCGTGAAGCAGTTTAATATCTTGTATACCAATGATATTGACCGTGGTTCATT
CGTGGCAGATACCTTACGTGCAGATACAACAAGTGGCCGTGAAGAAGCCCTGGTTGAGATCTATAAGGTAATGCGTCCAG
GCGAGCCGCCAACAAAAGAAGCTGCTGAGAACCTGTTCAATAACCTGTTCTTCTCTTCTGAGCGTTATGACCTGTCACCT
GTTGGTCGTATGAAGTTCAACCGTCGTTTAGGTCGCCCATACGAAGTAGGAACTGACCAGAAGTCACGTGAAGTTGAAGG
TATTCTCTCGAATGAAGATATCATCGATGTATTACGTACTTTAGTTGAAATTCGTAACGGTAAGGGTGAGGTCGATGATA
TTGACCATTTGGGTAACCGTCGTGTCCGTTCTGTAGGTGAAATGACTGAGAACCAGTTCCGTGTAGGTCTGGTCCGTGTT
GAACGTGCAGTTAAAGAGCGTCTGTCACAGGCAGAAACTGACAACCTGTCTCCACAGGACCTGATCAATGCTAAACCGGT
AGCTGCTGCAATCAAAGAATTCTTTGGTTCAAGCCAGTTGTCCCAGTTTATGGATCAGAATAACCCGCTATCTGAAATTA
CACATAAGCGTCGTGTATCGGCACTTGGACCAGGCGGTTTGACCCGTGAGCGCGCAGGCTTTGAGGTGCGTGACGTACAC
CAGACCCACTATGGTCGTGTGTGTCCGATTGAAACCCCTGAAGGACCAAACATCGGTCTGATTAACTCGCTGTCTGTATA
CGCAAAAACCAATGAATTTGGTTTCTTGGAAACGCCTTACCGTAAAGTGGTAGATGGCCGTGTAACAGATGAAGTTGAAT
ATCTGTCTGCAATTGAAGAAGTAGGAACTGTGATTGCTCAGGCCGACTCTGCACTCGATAAAGATGGTTATTTAACCGAA
GAGCTGGTTTCTGTACGTTACCAGGGCGAATTTGTGCGTATGGCTCCAGAGCGTATTACGCATATGGATGTTTCTGCACA
GCAGGTAGTTTCTGTAGCGGCATCTCTGATTCCATTCCTTGAGCACGATGATGCCAACCGTGCATTGATGGGTTCAAACA
TGCAGCGTCAGGCTGTACCGACACTGATTGCGGACAAACCGCTAGTAGGGACAGGTATGGAAGCGAATGTTGCACGTGAC
TCAGGTGTATGTGTAATTGCAAAACGTGGCGGTACCATTGAATTCGTAGATGCGTCACGTGTAGTTATTCGTGTTAACGA
AGACGAGATGATTGCGGGTGAAGCGGGTGTAGATATCTATAACCTGATCAAATACACACGTTCAAACCAGAATACCTGTA
TTAACCAGAAAGTTCTGGTGAATCTGGGTGATAAAGTTGGTCGTGGTGATGTACTGGCTGATGGCCCGTCTACGGATGGT
GGTGAATTAGCACTTGGTCAGAACATGCGTGTTGCATTCATGACTTGGAATGGTTACAACTACGAAGACTCAATCCTGCT
TTCTGAACGTGTACTTCAGGAAGACCGTTTAACTTCTATTCACATTCAGGAATTGTCATGTGTAGCACGTGATACCAAAC
TGGGTGCAGAAGAAATTACTGCGGATATTCCAAACGTAGGTGAAGCTGCGCTTTCTAAACTGGATGAATCCGGTATTGTT
TATATCGGTGCAGAAGTAACGGCTGGCGATATTCTGGTTGGTAAAGTGACACCTAAAGGTGAAACTCAGCTCACACCTGA
AGAAAAACTGCTTCGCGCTATCTTCGGTGAGAAAGCAGCTGATGTAAAAGATTCATCTTTACGTGTTCCATCAGGTACCA
AAGGTACGGTAATTGACGTCCAGGTGTTTACACGTGATGGTCTGGAAAAAGATGACCGTGCACTGGCGATTGAGAAAGCA
CAACTTGACGCTTATCGTAAAGATTTGAAAGAAGAATATAAAATCTTTGAAGAAGCGGCTCGTGAACGTATTGTACGTTT
GCTGAAAGATCAGGTGTCTAACGGCGGTGGAAATACTAAACGTGGTGAGAAACTGTCTGAAGAATTGCTATCTGGCCTTG
AACTGATTGATCTGCTCGAAATCCAGCCAAGCGATGAAGCGATTGCTGAACGTTTAACCCAGATCCAGGTGTTCTTGAAA
GAGAAAAGCACCGAGATTGACGAGAAGTTTGCCGAGAAGAAACGCAAGCTTTCTACGGGTGATGAGCTGACTCATGGCGT
ATTGAAAGTTGTGAAGGTTTATCTAGCAGTTAAACGTCGTATCCAGCCGGGTGATAAAATGGCGGGTCGTCACGGGAACA
AGGGTGTGGTATCACAAATCCTGCCTGTAGAAGACATGCCACATGATGCCAATGGTGTTCCGGTTGATGTGGTATTAAAC
CCGCTAGGTGTACCATCACGTATGAACGTGGGACAGATTCTGGAAACACATTTGGGTCTTGCTGCAAAAGGTTTAGGTGA
GCAGATCGACAAGATGCTTAAACAGCAGCGTGCTATTGTTGAACTGCGTGATTTTCTTGATAAGATTTACAATAAAGTCG
GTGGTGAGCAAGAACAGCTTGATACACTGACTGATGATGAAATCTTGAAACTTGCAGGAAACCTCAGCAAGGGTGTGCCA
CTGGCAACTCCAGTATTTGATGGTGCCGAAGAAGGCCAGATCAAAGAGTTACTTGAACTTGCAGAACTGCCACGTTCTGG
CCAGCAGATCCTGTTTGATGGACGTACAGGCGAACAGTTTGACCGTCCGGTAACTGTAGGTTACATGTATATGCTTAAAC
TCAACCACTTGGTGGATGACAAGATGCATGCGCGTTCTACCGGTTCTTACTCTCTTGTAACGCAACAGCCGCTTGGTGGT
AAAGCACAATTCGGTGGTCAGCGTTTCGGTGAGATGGAAGTCTGGGCACTTGAAGCTTACGGTGCAGCATATACTCTTCA
AGAGATGCTGACCGTGAAGTCGGATGACGTTGAAGGCCGTACCCGCATCTATAAGAATATTGTAGATGGAAACCATTATA
TGGATCCGGGCATGCCTGAATCGTTCAACGTATTGACCAAAGAGATCCGTTCTTTAGGTATCAACATTGAACTGAAAAAT
GGTGACTAA
>RpoB|ANC 7328 T|From VTDO01000014.1|A. rathckeae|EC24 T
atggcatactcatataccgaaaaaaaacggatccgtaagaattttggtaaattgccccaagtgatggattttccgtactt
gctgtcgattcaagtcgactcgtacagaacatttttacaagatggtaaattgccaaaaactagagaagatcttggtctac
aagctgcttttcgttcagtttttccaattgaaagttattctggcaacgctgctttagaatttgttgagtataaccttggt
aagcctgagtttgatgtacgcgaatgtatccttcgtggctcaacttatgctgcaccaatgcgtgttaaaattcgcttgat
cattaaagatcgagatactaagtcaattaaagacgtacgtgaacaagaagtatacatgggtgaaatgccactcatgaccg
aaaacggtacgtttgtcatcaatggtacagagcgtgttattgtatctcagttacatcgttcaccaggtgtgttcttcgat
agtgacaagggtaaaacacattcaaataaaacattgtactcagctcgaatcattccttaccgtggttcatggttagattt
tgagtttgacgcaaaagatttagtttatgtacgtattgaccgtcgtcgtaaactacttgcaacagttattttacgcgcat
taaattatacagatgagcaaatcctagatttattctatgaaaaagtacctgtatatctagatcttggtagttaccagatt
gaacttgtaccagatcgcttgcgtggcgaaatggcgcaatttgacatcgtagataacaacggtaaagtcattgttgagca
aggtaagcgtattaatgcacgtcatgtacgtcaaatggaaacagcaggcctaacaaagctttctgtacctgatgagtact
tatacgaacacattacagctgaagatattgctttacataatggtgatgtgattgcggcaaacactgtccttacacatgaa
gttatggtgaaacttgcagagggtggtgtaaaacaattcaacattctgttcaccaacgatattgaccgtggttcttacct
tgctgactctctacgtgcagatacgacacgtgaccgtgaagaagcattggtagaaatctataaagtcatgcgtccgggcg
agccaccaacaaaagaagctgcagaaaacttatttaacaatttgttcttctctgctgaacgctatgatttgtctgctgta
ggccgtatgaagttcaaccgtcgtttaggacgcccatacgaaacgagcccagatccaaaagttcgtagtgctgatggtat
cttatcaaacgatgacatcgttgatgtaatgcgtacattgattgatattcgtaacggtaaaggcgaagttgatgacatcg
accatttaggtaaccgtcgtgtacgttctgttggtgaaatgacagaaaaccaattccgtgttggtttagttcgtgttgaa
cgtgctgttaaagaccgtttaagccaagctgaaacagataacctgtctccacaagatttaattaatgctaagcctgtagc
tgctgcgattaaagaattctttggttcaagccaattgtcacagttcatggaccaaaacaacccattgtctgaaattacgc
ataagcgtcgtgtttctgcattagggccaggtggtttgacgcgtgaacgtgctggctttgaggtacgtgacgtacaccat
acacattatggtcgtgtgtgtccgattgaaacacctgagggtccaaacattggtttgatcaactcgctttctgtatatgc
aaaagcaaaccactttggtttcttagaaacaccatatcgtaaagttgttgatggccgtgtgactgaagatacagaatacc
tttctgcaattgaagaagtaggtactgtgattgcacaggccgattcagcagtagatactgaaggcaatttgattgacgaa
atggtgactgtacgtcatcaaggtgaaacagttcgtacaccacctgagcgtgtaacacacatggacgtttctgcacagca
ggttgtatctgttgctgcatcactgattccattcttggaacacgatgatgcgaaccgtgcattgatgggttcaaacatgc
aacgtcaagccgtgccaacacttcttgctgataagccacttgttggtacaggtatggaagcaaatgttgcacgtgactct
ggtgtatgtgtgattgctaaccgtggtggtgtgattgaatacgtagatgcatcacgtgtcgttattcgtgtgaatgaaag
cgaaatgattgctggtgaagcaggcgttgatatttacaacttgatcaaatatacccgttcaaaccaaaacacatgtatta
accaaaaagttttggtaaatatgggtgataaagttggtcgtggtgatgttcttgcagatggtccatctacagatggtggc
gagcttgcacttggtcaaaacatgcgtgttgcgttcatgacgtggaatggttacaactatgaagactcgattcttttatc
agagcgtgtacttcaagaagaccgtttaacgtctattcatattcaagaactatcatgtgttgctcgtgatactaaacttg
gcgcagaagaaattactgcagatattccaaacgtaggcgaagctgctctatctaagttagatgagtcaggtattgtttac
attggtgctgaagtcactgctggtgatatcttagtcggtaaagtgacaccaaaaggtgaaacgcaactgaccccagaaga
aaaattacttcgtgcaatttttggtgaaaaagcggcagacgtaaaagactcatctctacgtgtaccatcaggtacaaaag
ggacagtcattgacgttcaagtcttcacgcgtgatggtttagaaaaagatgagcgtgctttagcgattgaaaaagcacaa
cttgatgcataccgtaaagatttgaaagaagaatacagcatctttgaagaagcggcacgtgaacgtattgtacgtttgct
aaaagatcaagtgtctcatggcggtggtacaactaaacatggcgataagctaaatgatgagctactttcaaagctagatc
ttgttgatttacttgaaattcagcctgcagatgaagcaattgctgagcgtctaactcaaattcaaacttacttgaaagag
aaaagtattgaaattgatgaaaagtttgctgagaaaaaacgtaagctttcaacaggtgatgaattaacaacaggtgtact
caaagttgttaaggtttaccttgcggtgaaacgtcgtatccaacctggtgataagatggcgggtcgtcacggtaacaaag
gtgttgtatcaaacatcttacctgtagaagacatgccacatgatgccaatggtgtacctgtagatatcgtacttaaccca
ctgggtgtaccttcacgtatgaacgtggggcagattctagaaacccatttaggtttggctgcgaaaggtttgggtgagca
aattgataaaatgctccaacaacaacgtaccattgctgaactacgtgaatttttagacaaaatttacaacaaggttggtg
gtgagcaagaagacctgaacagtttaactgatgatgaagtgatgattcttgcaggtaacctcaagaaaggtgtgccatta
gcaacacctgtatttgatggtgctgaagaagagcaaatcaaagagttacttgagttggctgaattgccacgtactggaca
acaaacattgtttgatggtcgtacaggtgaacaattcgaccgtccagtgactgtaggttacatgtatatgctcaagctga
accacttggttgatgacaagatgcatgcacgttcgactggttcttactcacttgtaacgcaacagcctcttggtggtaaa
gcacagttcggtggtcagcgtttcggtgagatggaagtctgggcacttgaagcatacggtgcagcatacacacttcaaga
aatgcttactgtgaaatcggatgatgttgaagggcgtacacgcatctacaaaaacattgtcgatggtaaccattacatgg
acccaggtatgcctgaatcgttcaacgtattgaccaaagagatccgttctttaggtatcaacattgaactgaaaaacggc
gactaa
>RpoB|NIPH 4129 T|From ATGI01000041.1|A. rudis|CIP 110305 T
ATGGCATACTCATATACCGAAAAAAAACGGATCCGTAAGAATTTTGGTAAATTGCCCCAAGTAATGGATGCTCCGTACTT
GCTTTCGATCCAAGTCGACTCGTACAGAACATTTTTGCAAGATGGTAAAACTCCAAAAAATCGCGAAGATATCGGACTCC
AGGCGGCATTCCGTTCAGTATTTCCAATAGAAAGTTATTCGGGTAATGCGGCTTTAGAATTTGTTGAGTATAGCCTTGGT
AAACCTGAGTTTGATGTGCGCGAGTGTATTCTTCGTGGCTCAACTTATGCGGCACCAATGCGTGTAAAAATTCGTTTGAT
CATTAAAGATCGCGAAACCAAATCAATTAAAGATGTACGCGAACAAGAAGTTTACATGGGTGAAATGCCACTCATGACGG
ATAACGGTACTTTTGTTATCAACGGTACTGAGCGTGTTATCGTTTCACAATTACACCGTTCACCAGGTGTGTTCTTTGAT
CATGACAAAGGTAAAACACACTCAAGCGGTAAAGTGTTGTATTCAGCGCGTATTATTCCTTACCGTGGTTCATGGTTAGA
CTTTGAATTTGATGCCAAAGATCTCGTTTATGTACGTATTGACCGTCGTCGTAAATTACTTGCTACAGTAATTTTACGTG
CATTGAACTTTAGCAATGAACAAATTCTTAATATGTTCTATGAAAAAGTTCCTGTTTACCTCGATATGGGTAGTTACCAG
ATTGACCTAGTACCTGAGCGCCTACGTGGTGAGATGGCACAGTTCGATATCGTTGACAACGATGGCAAAGCTATTGTTGA
GCAAGGTAAACGTATTAATGCGCGTCATGTTCGTCAAATGGAAGCAGCTGGCTTAACAAAACTTCCTGTACCTGATGAAT
ATCTGTACGAACGTATTATCGCTGAAGATGTTGTATTACGTGATGGTGAAACCATTGCAGCCAATACCGTATTGAGCCAT
GAGATCATGGTGAAATTGGCTGAAGGTGGTGTTAAACAGTTTAACATCCTATTCACTAACGATATCGACCGTGGTTCATT
CGTTGCTGACACTTTACGTTCTGATTTAACTCGTGATCGTGAAGAAGCATTGGTTGAAATCTATAAAGTTATGCGTCCAG
GTGAGCCACCAACCAAAGAAGCTGCAGAAAACTTGTTTAATAACTTGTTCTTCTCTTCTGAACGTTATGACTTGTCACCA
GTGGGTCGTATGAAGTTCAACCGTCGTTTGGGTCGTCCTTACGAAGTTGGTAATGATCAAAAATCACGTGACGTTGAATG
CATTCTTTCCAATGATGACATCGTAGATGTACTTAAGACATTGGTAGAAATCCGTAACGGTAAAGGTGAAGTCGATGATA
TCGATCACTTGGGTAACCGTCGTGTGCGTTCAGTTGGTGAAATGACTGAAAACCAATTCCGTGTAGGTCTTGTACGTGTT
GAACGTGCTGTGAAAGAGCGTTTGGGTCAAGCTGAAACAGATAACCTGTCTCCACAAGACTTAATCAACGCGAAGCCAGT
TGCAGCTGCAATCAAAGAATTCTTTGGTTCTAGCCAATTGTCTCAGTTCATGGACCAAAACAACCCATTGTCTGAAATCA
CACACAAACGTCGTGTTTCTGCACTTGGGCCAGGCGGTTTGACTCGTGAACGTGCGGGCTTTGAAGTACGTGACGTACAT
CAAACTCACTATGGTCGTGTATGTCCTATTGAAACACCAGAGGGTCCAAACATTGGTTTGATTAACTCTTTGTCTGTTTA
TGCGAAAGCAAACCACTTTGGTTTCTTAGAGACTCCGTATCGTAAAGTTGTAGATGGTCGTGTAACTGACGAAGTTGAAT
ACCTTTCTGCGATTGAAGAAGTGGGTACAGTTATCGCTCAAGCGGATGCAACGCTTGATGAAGATAACAACTTCACAGAA
GAATTTGTTTCTGTACGTCACCAAGGTGAATTCGTACGTATACCACCTGAAAAAGTAACGCATATGGATGTATCTGCACA
GCAGGTTGTATCTGTAGCGGCATCTTTGATTCCATTCCTTGAGCACGATGACGCCAACCGTGCATTGATGGGATCGAACA
TGCAACGTCAGGCTGTTCCTACATTACTTGCTGACAAACCATTAGTCGGTACAGGTATGGAAGCGAACGTAGCACGTGAC
TCTGGTGTATGTGTCATCGCTAAACGTGGTGGTATGATCGAATTTGTTGATGCGTCACGTGTCGTGATTCGTGTGAATGA
AGATGAAATGATCGCGGGTGAGGCAGGTGTAGATATCTACAACTTAATCAAATATACCCGTTCGAACCAAAACACATGTA
TTAACCAAAAAGTATTAGTAAACCTTGGCGACAAAGTTGGCCGTGGTGACGTACTTGCTGATGGTCCATCTACTGATGGC
GGTGAATTGGCACTTGGACAAAACATGCGCGTCGCATTTATGACGTGGAATGGTTATAACTACGAAGACTCGATCTTATT
GTCTGAACGTGTACTTCAAGAAGACCGTTTGACTTCGATCCATATCCAAGAATTGTCTTGTGTAGCACGTGATACTAAGT
TGGGTGCGGAAGAAATTACTGCCGATATTCCAAACGTAGGTGAAGCTGCACTGTCTAAGCTGGATGAGTCAGGTATCGTT
TATATCGGTGCTGAAGTAACAGCGGGTGATATTCTGGTTGGTAAGGTGACACCTAAAGGTGAAACTCAATTAACGCCGGA
AGAAAAATTATTGCGTGCAATCTTCGGTGAAAAAGCTGCTGACGTAAAAGATTCATCTTTACGTGTACCATCAGGTACTA
AAGGCACAGTAATCGATGTTCAAGTGTTTACGCGTGACGGTATTGAAAAAGATGACCGTGCTCAAGCAATCGAAAAAGCT
CAGCTTGATGCTTACCGTAAGGACTTGAAAGAAGAATACAAAATCTTTGAAGAAGCAGCACGTGAACGTATTGTTCGTTT
GTTGAAAGATCAGCAGTCAAATGGTGGTGGTAATACTAAACGTGGCGACAAGCTAACTGAAGACTTGTTATCACACTTAG
CATTGGTTGACTTACTTGAAATCCAACCAAATGACGAAGCAATTGCTGAGCGTTTAACTCAAATTCAAGTCTTCTTGAAA
GAGAAGAGCTTCGAAATTGATGAGAAGTTTGCAGAGAAGAAACGTAAACTTTCTACTGGCGATGAGCTCACCACTGGTGT
ACTCAAAGTTGTTAAAGTTTATCTCGCTGTAAAACGTCGTATCCAGCCTGGTGATAAGATGGCGGGTCGTCACGGTAACA
AAGGTGTTGTTTCAAACATCTTACCTGTTGAAGACATGCCGCATGATATCCATGGTGTACCTGTAGACGTGGTCTTGAAC
CCTCTTGGTGTACCATCACGTATGAACGTGGGTCAGATTCTGGAAACTCACTTAGGTTTGGCTGCTAAAGGTCTTGGCGA
ACAAATTGACAAGATGGTGAAGCAACAACGTACGATTGCTGAGCTTCGTGAATTCCTAGACAAGATTTACAACAAAGTTG
GTGGCGAGCAAGAACAGCTAGACACTTTAACTGACGAAGAAATCATGAAACTCGCTGGCAACTTGCGTGCGGGTGTACCT
TTAGCAACACCAGTATTTGATGGTGCTGAAGAAGGTCAAATCAAAGAGTTACTAGAACTTGCAGAATTGCCACGCTCTGG
TCAAACAGTACTTTATGATGGACGTACAGGCGAGCGTTTTGACCGTCCTGTAACTGTTGGTTATATGTACATGTTGAAAT
TGAACCACTTGGTTGATGACAAGATGCATGCGCGTTCTACGGGTTCTTACTCACTTGTAACGCAACAGCCATTGGGTGGT
AAAGCTCAATTCGGTGGTCAGCGTTTTGGTGAGATGGAAGTCTGGGCACTCGAAGCATATGGCGCAGCATATACACTGCA
AGAAATGCTGACTGTGAAGTCGGATGACGTTGAAGGTCGTACTCGTATCTATAAGAATATCGTAGACGGTAACCACTATA
TGGATCCAGGCATGCCTGAATCGTTCAACGTATTGACCAAAGAGATCCGTTCTTTAGGTATCAACATTGAACTGAAAAAT
GGTGACTAA
>RpoB|NIPH 1034 T|From APPQ01000019.1|A. schindleri|CIP 107287 T
ATGGCATACTCATATACCGAAAAGAAACGGATCCGTAAGAATTTTGGTAAATTGCCTAGCGTTATGGATGCTCCGTACTT
GCTTTCGATTCAAGTCGACTCGTACAGAACATTCTTACAAGATGGCAAATCACCAAAAAACCGCGAAGATATCGGTCTCC
AAGCCGCATTTCGTTCAGTTTTTCCTATTGAAAGTTATTCTGGCAATGCTGCTTTAGAATTTGTTGAGTATAGTCTTGGT
AAGCCTGAGTTTGATGTACGCGAATGTATTCTTCGTGGCTCAACTTATGCAGCACCAATGCGTGTGAAGATTCGTTTGAT
CCTGAAAGATCGTGAAACGAAATCGATCAAAGACGTACGTGAACAAGAAGTCTATATGGGCGAAATGCCATTGATGACGG
ATAACGGTACTTTCGTAATTAACGGTACCGAGCGTGTAATCGTATCTCAATTACACCGTTCACCAGGCGTATTCTTTGAC
CACGATAAAGGTAAAACTCACTCAAGTGGTAAAGTCCTTTATTCTGCGCGTATCATTCCTTACCGTGGTTCATGGTTAGA
CTTTGAATTCGATGCCAAAGACCTAGTCTATGTACGTATTGACCGTCGTCGTAAATTGCTTGCGACTGTGGTACTTCGTG
CATTGGGTTATAACAACGAACAAATTCTGAACATGTTCTATGAGAAAGTGCCTGTATATCTTGATATGGGTAGCTATCAG
ATTGACCTTGTTCCAGAACGCCTGCGTGGTGAAATGGCACAATTTGATATTGCTGACAAAGACGGCAAGATCATTGTTGA
GCAAGGTAAACGTATTAACGCACGTCACGTACGTCAAATGGAAGCTTCAGGTCTTGAAAAACTTGCAGTGCCTGATGAAT
ACCTGTACGAACGTATCACTGCTGAAGACATCCAGTTAAAAGATGGCGATGTGATCGCGGCCAATACTGTATTAAGCCAT
GAAATCATGGTGAAGATTGCAGAAGGCGGCGTGAAGCAATTCAACTTACTGTTCACAAATGATATCGACCGTGGTTCATT
CATCGCGGATACATTACGTGCCGATACGACGACAGGTCGTGAAGAAGCACTAGTAGAAATCTACAAAGTAATGCGTCCAG
GTGAGCCACCAACAAAAGAAGCTGCTGAAAACCTGTTCAACAACCTGTTCTTCTCTTCTGAGCGTTATGACTTGTCGCCA
GTCGGCCGTATGAAGTTCAACCGTCGTTTGGGTCGTCCTTACGAAGTGGGTACAGACCAGAAGTCACGTGAAGTTGAAGG
TATCCTCTCGAACGACGATATCACTGATGTATTGAAAACATTAGTTGAAATTCGTAACGGTAAGGGTGAAGTCGATGATA
TCGACCACTTGGGTAACCGTCGTGTTCGTTCAGTTGGTGAAATGACTGAAAACCAATTCCGTGTCGGTCTGGTTCGTGTA
GAGCGTGCGGTTAAAGAACGTCTATCACAGGCTGAAACTGATAACCTGTCTCCGCAAGATTTAATCAATGCGAAGCCAGT
GGCTGCTGCAATCAAGGAATTCTTTGGTTCAAGCCAGTTATCTCAGTTCATGGACCAAAACAACCCATTGTCTGAAATCA
CCCACAAGCGTCGTGTATCAGCGCTTGGGCCTGGTGGTTTGACGCGTGAACGTGCTGGCTTCGAAGTACGTGACGTACAT
CAAACTCACTACGGTCGTGTTTGTCCAATTGAAACGCCTGAAGGTCCAAACATTGGTTTGATCAACTCGCTTTCTGTATA
TGCAAAATGTAACAACTTTGGTTTCTTAGAAACGCCTTACCGTAAAGTTGTTGATGGTCGTGTAACGGATGAAGTTGAAT
ACCTGTCTGCAATCGAAGAAGTAGGTACTGTTATCGCACAGGCCGACTCTGCAATCGATAAAGATGGCAACCTGACTGAA
GAATTCGTATCTGTACGTCACCAAGGTGAATTCGTACGTATTCCACCAGAAAAAGTGACGCATATGGATGTATCTGCTCA
GCAGGTGGTATCTGTCGCTGCATCACTGATTCCGTTCCTTGAACACGATGATGCGAACCGTGCATTGATGGGTTCAAACA
TGCAACGTCAGGCAGTTCCTACGTTAATCGCTGACAAGCCACTGGTTGGTACCGGTATGGAAGCGAACGTAGCACATGAC
TCTGGTGTATGTGTGATCGCGAAACGTGGTGGCCGTATTGAATATGTAGACGCTTCTCGTGTCGTGATTCGTGTCAACGA
AGACGAAATGGTGGCGGGCGAAGCAGGTGTAGATATCTACAACCTGATCAAATACACACGTTCTAACCAGAACACTTGTA
TCAACCAGAAAGTTCTTGTGAACATGGGCGATAAAGTGGGTCGCGGTGACGTTCTTGCTGATGGTCCATCGACTGATGGC
GGTGAACTGGCACTGGGTCAAAACATGCGCGTAGCATTCATGACCTGGAACGGTTACAACTATGAAGACTCGATCTTGTT
ATCTGAGCGTGTACTTCAGGAAGACCGTTTAACGTCTATCCACATCCAGGAACTTTCATGTGTTGCACGTGATACTAAAC
TGGGTGCTGAAGAAATTACTGCCGATATCCCGAACGTGGGTGAAGCTGCACTTTCTAAACTGGATGAGTCTGGTATCGTT
TATATCGGTGCTGAAGTGACTGCTGGTGACATCCTGGTAGGTAAAGTAACACCTAAAGGTGAAACTCAGTTAACACCTGA
AGAAAAACTGCTTCGCGCAATTTTCGGTGAAAAAGCAGCTGACGTAAAGGACTCTTCTTTACGTGTTCCATCGGGTACTA
AAGGTACCGTGATTGACGTTCAAGTGTTTACACGTGATGGTCTTGAAAAAGACGAACGTGCTCAAGCAATTGAAAAAGCT
CAGCTTGATGCTTACCGTAAAGACTTGAAAGAAGAATACAAAATCTTCGAAGAAGCAGCACGTGAACGTATTATTCGTCT
GTTGAAAGGTCAGGAATCTAACGGTGGTGGCACAACTAAACGCGGTGACAAACTGTCTGAAGATGTTCTGTCTGGTTTAG
AGCTTGTTGATCTGTTAGACATCCAACCAGTAGATGAAGCAATTGCTGAGCGTTTAACTCAAATTCAAGTGTTCTTGAAA
GAGAAGAGCCTTGAAATTGATGAAAAGTTTGCTGAGAAGAAACGCAAATTATCTACAGGCGATGAACTTACAACTGGCGT
ACTGAAAGTTGTTAAGGTTTATCTAGCGGTTAAACGTCGTATCCAGCCTGGTGATAAGATGGCGGGTCGTCACGGTAACA
AGGGTGTTGTATCTAACATCTTGCCGGTAGAAGACATGCCACACGATGCCAACGGTGTACCTGTTGATATCGTTCTTAAC
CCGCTAGGTGTACCGTCACGTATGAACGTGGGTCAGATTCTTGAGACTCACTTGGGTATGGCCGCCAAAGGTCTTGGCGA
CAAAATCGACAAGATGCTTCAAGAGCAACGTACGGTGCTTGAGCTTCGTGAATTCTTAGACAAGATTTACAACAAAGTTG
GTGGTGAGCAAGAAGATCTTGATAGCCTGACTGATGATGAAATCTTGGCATTGTCTGGTAACTTGCGTAAAGGTGTTCCT
TTGGCAACTCCAGTATTCGACGGTGCTGAAGAATCGCAAATCAAAGAATTGTTAGAGCTTGGTGGCATTTCACGTACTGG
TCAAACAGTATTGTATGATGGCCGTACTGGTGAACGTTTCGACCGTCCGGTAACTGTAGGTTACATGTACATGCTGAAAC
TGAACCACTTGGTTGACGACAAGATGCATGCGCGTTCTACTGGTTCTTACTCTCTAGTAACGCAACAGCCGCTTGGTGGT
AAAGCACAATTCGGTGGTCAGCGTTTCGGTGAGATGGAAGTATGGGCACTGGAAGCATACGGTGCAGCATATACACTCCA
GGAAATGCTTACTGTGAAATCGGATGACGTTGAAGGTCGTACCCGTATCTATAAGAATATTGTAGATGGTAACCATTACA
TGGACCCAGGTATGCCTGAATCGTTCAACGTATTGACCAAAGAGATCCGTTCTTTAGGTATCAACATTGAACTGAAAAAT
GGTGACTAA
>RpoB|ANC 4791 R|LBG|A. schindleri-like A|(ANC 4791)
aatacaaaatcttcgaagaagcagcacgtgaacgtattgttcgtctgttgaaaggtcaggaatctaacggtggtggcaca
actaaacgcggtgacaaactgtctgaagatgttttgtctggtttagagcttgttgatctgttggacatccaaccagtaga
tgaagcaatcgctgagcgtttaactcaaattcaagttttcttgaaagagaagagccttgaaattgatgaaaaatttgctg
agaagaaacgcaaactttcgactggcgatgaattaactactggtgttttaaaagttgttaaggtttatctagcggttaaa
cgtcgtatccagcctggtgataagatggcgggtcgtcacggtaacaagggtgttgtatctaacatcttgccggtagaaga
catgccgcacgatgcaaacggtgtacctgttgatatcgttcttaacccgctaggtgtaccatcgcgtatgaacgtgggtc
agattcttgagactcacttgggtatggcggcgaaaggtcttggcgataaaatcgacaagatgcttcaagagcaacgtacg
gtacttgagcttcgtgaattcttagacaagatttacaacaaagtaggcggtgagcaagaagatcttgatagcctgactga
tgatgaaatcttggcattgtctggtaacttgcgtaaaggtgttcctttagcaactccagtattcgacggtgctgaagaat
cgcaaatcaaagaattgttagagcttggtggcatttcacgtactggtcaaacagtattgtatgatggccgtactggtgaa
cgtttcgaccgtccggtaactgtaggttacatgtacatgctgaaactgaaccacttggttg
>RpoB|ANC 8046 T|From JAKUML010000002.1|A. sedimenti|A3.8 T
atggcatactcttataccgaaaagaaacggatccgcaaaaactttggtaatttgccgaatatcatggatgttccttactt
gctcgctattcaagtggactcgtatagaacattcttgcaagatggcaaaacaccaaagaaccgtgatgatattggcttgc
aagccgcatttcgttccgtattccctattgaaagttattcagggaatgcggctttagagtttgtcgaatataatttgggt
aagcctgagtttgacgtacgtgaatgtattttgcgtggttcgacttatgctgcaccgatgcgagtcaaaattcgtttgat
tttgcgtgatcgtgataccaaagcgatcaaagatgtacgtgaacaagaagtctacatgggtgaaatgcctctgatgactg
ataacggtacgttcgtcattaatggtactgagcgtgtgatcgtatctcagttgcaccgttcgccaggcgtattctttgat
catgataagggtaaaacccactctagcggtaaagtgctctactcagcacgtattattccttaccgtggttcatggttgga
ctttgagtttgatgcaaaagatttagtttatgtacgtatcgaccgtcgccgtaagttgttggcgtctgtgattctacgcg
ctttagaatattcaactgagcaaattcttggtttgttctttgaaaaagttcctgtttatgttgatgcgtcgagctatcaa
attgacttggttccagatcgcttacgtggtgagatggcacagtttgatatcgctggcgaagatggcaaagttattgttga
gcaaggcaagcgtatcaatgcacgtcacgtacgtcagatggaagctgcgaatttaacaaagcttgcagtacctgatgaat
atttgtacgagcgtattactgctgaagacattagcctaaaagatggcgaagtgctgccttccaatacggtgatttctcac
gatatcttggtgaaaatcgctgaagcgggtgtgaagcaatttaacattctatttaccaacgacattgatcgtggttctta
tatcgccgatacattgcgtgctgacattacacgtgatcgtgatgaagcgttggtcgaaatctataaagtaatgcgtccag
gggagccaccgactaaagaagctgctgaaaacttgtttggcaacttgttctttagtccagagcgttatgacttgtcacca
gttggtcgtatgaaattcaaccgtcgtttgggtcgcccttacgaagttggtacagatcataaaacacgccaagtcgaagg
tgtgttgtcaaatgatgacatcattgatgtattgcgtacattagttgaaattcgtaacggtaaaggtgaagtcgatgata
tcgaccacttgggtaaccgtcgtgtgcgttcagttggtgaaatgactgaaaaccaattccgtgttggtttagtccgtgtt
gaacgtgctgtaaaagagcgtctttctcaagcggaaaccgacaatttgtcaccacaagatttgatcaatgctaagccagt
tgctgcggcgatcaaagaattctttggttcaagccaattgtcacaatttatggatcaaaacaatccattgtctgagatca
cgcacaaacgtcgtgtttctgcacttggaccaggtggtttgacccgtgagcgtgcaggctttgaagtacgtgacgtacat
caaacccattatggtcgtgtatgtccaattgaaacgcctgaaggtccaaacattggtttgatcaactcgctgtctgtata
tgctaaaacgaatgatttcggtttcttagaaaccccataccgtaaagtggtcgatggcgcagtgacagatgagatcgaat
acctttctgcgatcgaagaagttggtaccgtgattgcacaagcggactctgcggtagatgctaaaggtgcatttactgat
gaagtggtatctgtccgtcatcaaggtgaattcgtgcgtatgccacctgaaaaagtgacacatatggacgtttcaccaca
gcaggttgtttctgtggcggcatcattgattccattccttgaacacgatgatgccaaccgtgcattgatgggttcaaaca
tgcaacgtcaggctgtaccgacacttcgtgcagataaaccacttgtgggtacaggcatggaacgtcacgttgcacgtgac
tcaggtgtgtgtgtgatcgcaaatcgtggcggtaagatcgactatgttgatgcttctcgtatcgtaatccgtgttaacga
agatgaaatggttgctggtgaagcaggtgtagatatctacaacttgattaaatacacccgttctaaccaaaacacctgta
tcaaccaaaacattattgtgaatttgggtgatgaagttgcacgtggcgatatcttggctgatggcccatcaactgatatg
ggtgaattggcacttggtcaaaacatgcgtgtcgcattcatgacttggaacggttataacttcgaggactcgattttatt
atcagaacgtgtagtgcaagaagaccgtttgacttcgattcacatccaagaattgtcatgtgtcgcacgtgataccaaat
tgggtgcggaagaaatcactgccgatattccaaacgtcggtgaagcggcactgtctaaacttgatgagtcaggtattgtc
tacatcggtgcggaagtgacagcgggtgatatccttgttggtaaagtgacaccaaaaggtgaaacacaacttacccctga
agaaaaactgcttcgtgcgatctttggtgaaaaagcggcagacgtgaaagattcatctttacgtgtaccgtcaggcacta
aaggtacaattattgatgtacaagtctttactcgtgatggcgtggaaaaagacgaacgtgcattggcaatcgaaaaagca
cagcttgatgcgtatcgtaaagatttgaaagaagaattcaaaatcttcgaagaagctgctcgtgagcgtatgatccgtct
acttgatggtcagacttcaaacggtggtggtacaaccaagcgtggtgataagctgactgcggacgtgttgtctggtctag
agttcgttgatttgaaagaagttcaagccaatgacgaagatgttgctgagcgcatgaatcaaattttggcattcttacaa
gagaagagccaagagattgatgagaaatttgctgagaaaaaacgcaaaatcgcacaaggtgatgagttgacgcatggcgt
actcaaagtcgttaaagtctacttggctgtgaaacgtcgtatccaaccgggtgataagatggcgggtcgtcatggtaaca
aaggtgttgtttcgaacatcttgccagtcgaagacatgccacacgatgccaatggtgtgcctgtagatgtggtgttaaac
ccactgggtgtaccatcacgtatgaacgtgggtcagattcttgaaacgcatctgggtctagctgcaaaaggcttgggcga
acaaatcgacaagatgatcaaacaacaacgtgcgatgactgatctacgtgacttcttagacaagatctacaacaaagttg
gcggtacgcaagaagatctcaacagcttgactgatgaagaagtgctaaaacttgcaggcaatttgcgtggtggtgtacca
ctggcaacgcctgtatttgacggtgcagaagaaggtcaaatcaaagagttacttgagcttgcaaactactcacgtacagg
tcaagtcgagttgttcgatggtcgtactggtgataagtttgatcgtccagtgactgtgggctatatgtacatgctcaaac
ttaaccacttggtggatgacaagatgcatgcacgttcgactggttcttactcattagtaacgcaacaaccacttggtggt
aaagcacaattcggtggtcagcgtttcggtgagatggaggtctgggcacttgaggcttatggcgctgcgtacactcttca
agagatgttgacagtcaagtcagatgacgtcgaaggtcgtactcgtatctataagaacatcgttgatggtaaccattata
tggatccaggtatgcctgagtcattcaacgtattgaccaaagagatccgttctttaggtatcaacattgaactgaaaaat
ggtgactaa
>RpoB|NIPH 973 T|From APOO01000019.1|A. seifertii|NIPH 973 T
ATGGCATACTCATATACCGAAAAGAAACGGATCCGTAAGAATTTTGGTAAGTTGCCCCAAGTAATGGAAGCACCGTACTT
ACTCTCGATTCAGGTCGATTCGTATAGAACGTTCTTGCAAGGTGGCAAATCTCCAAAAAACCGTGAAGATATCGGTCTCC
AGGCCGCATTTCGTTCAGTTTTTCCTATAGAAAGTTATTCTGGCAATGCTGCTTTAGAATTTGTTGAGTATAGCCTTGGT
AAGCCTGAGTTTGATGTGCGTGAATGTATTTTACGTGGTTCGACTTATGCGGCACCAATGCGCGTAAAAATTCGTTTGAT
TATTAAAGATCGCGAAACTAAATCAATTAAAGACGTACGTGAACAAGAAGTCTACATGGGTGAAATGCCACTCATGACTG
AAAATGGTACCTTTGTAATCAATGGTACTGAGCGTGTAATCGTATCTCAATTACACCGTTCACCAGGTGTGTTCTTCGAC
CATGATAAAGGTAAGACTCACTCAAGTGGTAAAGTGTTGTATTCAGCACGTATCATTCCTTACCGTGGTTCATGGTTAGA
CTTCGAGTTCGATGCAAAAGATCTAGTTTACGTACGTATTGACCGTCGTCGTAAATTACTTGCTACTGTTGTGTTACGTG
CACTAGGTTATAACAATGAACAAATCTTGAATTTGTTCTACGAAAAAGTACCTGTGTACCTAGACATGGGCAGTTATCAA
ATTGACCTTGTTCCTGAGCGTTTACGTGGTGAAATGGCTCAATTTGATATTACTGACAATGAAGGTAAAGTCATTGTTGA
GCAAGGTAAACGTATTAACGCGCGCCATGTACGTCAAATGGAAGCTTCAGGTTTAACTAAGCTTTCAGTTCCTGATGAAT
ACTTATATGAGCGTATTACTGCTGAAGATATTACTTTACGTGATGGTGAAGTAATTGCTGCGAATACGTTATTAAGCCAT
GAAGTGATGGTGAAGTTAGCGGAAGGTGGTGTTAAGCAATTTAACATCCTGTTCACAAACGATATCGATCGTGGTTCTTT
TGTTGCTGATACATTGCGTGCAGACACAACAGCAGGACGTGAAGAAGCTTTAGTTGAAATTTATAAAGTAATGCGTCCAG
GCGAGCCGCCAACAAAAGAAGCTGCTGAAAACTTATTCAACAACTTATTCTTCTCTTCTGAGCGTTATGACTTATCTCCA
GTAGGTCGTATGAAGTTCAACCGTCGTTTAGGTCGTCCTTACGAAGTTGGTACTGATCAGAAGTCTCGTGAAGTTGAAGG
TATTTTGTCGCACGAAGATATCATCGATGTATTACGTACATTGGTTGAAATCCGTAACGGTAAAGGCGAAGTAGACGATA
TCGACCATTTAGGTAACCGTCGTGTACGTTCTGTTGGTGAAATGACAGAGAACCAATTCCGTGTTGGTTTAGTTCGTGTT
GAGCGTGCTGTTAAAGAACGTTTAAGCCAAGCAGAAACAGATAACTTGTCTCCACAAGACTTGATTAACGCTAAGCCAGT
TGCTGCGGCAATCAAAGAATTCTTTGGTTCAAGCCAGTTATCTCAGTTCATGGACCAAAACAACCCATTATCTGAGATTA
CACACAAGCGTCGTGTATCTGCGCTTGGTCCTGGTGGTTTAACACGTGAGCGTGCTGGCTTTGAAGTACGTGACGTACAT
CAAACTCACTATGGTCGTGTTTGTCCAATTGAAACTCCTGAAGGTCCAAACATTGGTTTGATCAACTCGCTTTCTGTATA
TGCAAAAGCGAATGATTTCGGTTTCTTGGAAACACCTTACCGTCGAGTTGTAGATGGTCGTGTAACTGATGCAGTTGAAT
ATTTATCTGCTATTGAAGAAGTAGGCACTGTTATTGCACAGGCCGATTCTGCTGTAGATAAAGATGGCAACTTAACAGAA
GACTTCGTTTCTGTTCGTCACCAAGGTGAATTCGTACGTATGCCACCTGAAAAAGTGACGCATATGGACGTTTCTGCACA
GCAGGTTGTATCCGTTGCTGCATCACTTATTCCATTCCTTGAACACGATGACGCGAACCGTGCATTGATGGGTTCGAACA
TGCAACGTCAGGCTGTTCCTACTTTACGTGCTGACAAGCCACTTGTTGGTACTGGTATGGAAGCGAACGTAGCACGTGAC
TCTGGTGTGTGTGTAATCGCAAACCGTGGTGGTGCAATTGAATTTGTAGATGCTTCTCGTATCGTTATTCGTGTAAACGA
AGATGAAATGGTTGCTGGTGAGGCGGGTGTAGATATCTATAACCTCATCAAATATACACGTTCGAACCAAAATACTTGTA
TTAACCAAAATGTTATCGTGAATTTGGGCGATAAAGTTGCTCGTGGTGACATCTTGGCAGACGGTCCGTCTACAGACATG
GGTGAACTTGCGCTTGGTCAAAACATGCGTGTAGCGTTCATGACATGGAATGGTTACAACTATGAAGACTCGATCTTGTT
ATCTGAGCGTGTTCTTCAAGAAGACCGTTTAACTTCTATTCATATTCAAGAATTGTCATGTGTAGCACGTGACACTAAGT
TAGGTGCAGAAGAAATTACTGCCGATATTCCTAACGTAGGTGAAGCTGCGCTTTCTAAACTTGATGAATCAGGTATCGTT
TATATCGGTGCTGAAGTTACTGCTGGTGACATCTTAGTTGGTAAAGTAACGCCTAAAGGCGAAACTCAGTTAACTCCTGA
AGAAAAATTGCTTCGCGCAATCTTTGGTGAAAAAGCTGCTGACGTTAAAGATTCATCTTTACGTGTTCCATCTGGTACTA
AAGGTACAGTTATCGATGTTCAAGTCTTCACTCGTGATGGCTTAGAGAAAGATGACCGTGCATTAGCGATTGAAAAAGCA
CAGCTTGATTCTTACCGTAAAGACTTGAAAGAAGAATATAAAATCTTCGAAGAAGCGGCTCGTGAACGTGTAATTCGTTT
ACTTAAAGGCCAAGAGTCTAATGGCGGTGGTTCAACTAAACGCGGTGATAAACTTTCTGAAGATTTATTATCTGGTTTAG
AGCTTGTTGATTTACTTGAAATCCAGCCAACAGATGAAGCAATCGCTGAGCGTTTAACTCAAATTCAAGTATTCTTGAAA
GAGAAGAGCGCAGAAATCGATGAGAAATTTGCTGAGAAGAAACGTAAGCTTGCAACAGGTGACGAGTTAACAACTGGTGT
ATTGAAAGTTGTTAAGGTTTACCTAGCTGTTAAACGTCGTATTCAGCCTGGTGATAAGATGGCTGGTCGTCACGGTAACA
AGGGTGTTGTTTCTAACATCTTACCTGTTGAAGACATGCCACACGATGCTAACGGTGTACCAGTAGATATCGTATTGAAC
CCACTGGGTGTACCATCTCGTATGAACGTGGGTCAGATTCTTGAGACTCACTTGGGTATGGCGGCTAGAGGGCTTGGTGA
CAAAATCGAAAAAATGTTGAAAGAACAACGTACAGTTTTAGAGCTACGTGAATTCTTAGACAAGATTTATAACAAAGTCG
GTGGCGAGCAAGAAGATCTTGATAGCTTAACGGATGACGAAATCCTAGCACTTTCAGGCAACTTGCGCGCTGGTGTGCCT
TTGGCTACTCCGGTATTTGATGGTGCTGAAGAAAGTCAAATTAAAGATTTACTTGAATTAGCTGACATTTCACGTACAGG
TCAAACAGTATTGTTTGACGGACGTACAGGTGAACAGTTCGATCGTCCAGTAACTGTTGGTTACATGTACATGCTTAAGT
TGAACCACTTGGTTGATGACAAGATGCATGCGCGTTCAACTGGTTCTTATTCACTTGTTACACAACAGCCGCTTGGTGGT
AAAGCACAATTCGGTGGTCAGCGTTTCGGTGAGATGGAAGTATGGGCACTTGAAGCATACGGTGCAGCATATACCCTTCA
AGAAATGCTTACAGTGAAGTCGGATGACGTTGAAGGACGTACTCGCATCTATAAGAATATTGTAGATGGTAACCATTATA
TGGATCCGGGTATGCCTGAATCGTTCAACGTATTGACCAAAGAGATCCGTTCTTTAGGTATCAACATTGAACTGAAAAAT
GGTGACTAA
>RpoB|ANC 8091 T|From CP049801.1|A. shaoyimingii |323-1T
atggcatactcatataccgaaaagaaacggatccgtaagaattttggtaaattgccccaagtgatggacgctccgtactt
gctcgctattcaagtcgactcgtacagaacgttccttcaagacggcaaaacaccaaaaaaccgcgaagatatcggtctcc
aagctgcatttcgttcagtttttcctatcgaaagttattctgggaatgctgctttagaattcgttgagtatagccttggt
aagccagagtttgatgtacgtgagtgtattcttcgtggatcaacttatgctgcaccaatgcgcgttaaaattcgtttgat
cattaaagatcgtgaaacgaaaacaatcaaagacgtacgtgagcaagaagtgtatatgggtgaaatgccactcatgacac
agaatggtacctttgtaatcaacggtactgagcgtgtaattgtatctcaattacaccgttcaccaggtgtgttctttgac
catgataagggtaaaactcactcaagcggtaaagtgctttattctgcacgtatcattccttaccgtggttcatggttaga
tttcgaattcgatgcaaaagaccttgtatatgttcgtattgaccgtcgtcgtaaattattagcgactgttgtactacgtg
cgttaggctacagtaacgaacaaatcttagacatgttctatgagaaagttcctgtatacctcgacatgggtagttatcaa
attgacttagtgcctgaacgcctgcgtggtgaaatggcacaatttgatattcttgatgctgacggtaaagcgattgttga
acaaggcaaacgtattaatgcacgtcacgtgcgtcaaatggaagctgctggcttaactaagctttcagttcctgatgaat
acttgtatgagcgtattacagcacaagacattactttacgtgatggcgatgtaattccagcaaatacagtgcttagtcat
gaaatcatggtgaaattggctgagggtggagttaaagaatttaacatcctttacaccaatgacatcgatcacggatcatt
tgtagctgattctctacgtgctgacacaacttcaggtcgtgaagaagcgcttgtagaaatctacaaagtaatgcgtccgg
gtgagccaccaacaaaagaagctgctgaaaacttattcaacaacttgttcttctctccagaacgttatgacttatctcca
gtaggtcgtatgaagttcaaccgtcgtttgggtcgtccttacgaagtgggtacggatcagaagtcacgtgaagttgaagg
tattctttcgaacgacgatattatcgatgtgcttaaaacattggtggaaattcgtaacggtaaaggtgaagtcgatgata
tcgatcacttgggtaaccgtcgtgttcgttcagttggtgaaatgactgaaaaccaattccgtgtaggtcttgttcgtgtt
gaacgtgctgttaaagaacgtttaagccaagctgaaactgacaacttgtctccgcaagatttaatcaatgcgaaaccagt
tgctgctgcaatcaaagaattctttggttcaagccagttgtcacagttcatggatcaaaacaacccattgtctgaaatta
cacataaacgtcgtgtatcagctcttgggcctggtggtttgacacgtgaacgtgcgggcttcgaagtacgtgacgtacat
caaactcactacggtcgtgtatgtccaattgaaacgcctgaaggtccaaacattggtttgatcaactcgctttctgttta
cgcgaagtgtaataacttcggtttcttagaaacaccataccgtaaagtggttgatggtcgtgtaacagatgaagttgaat
acctatctgcgattgaagaagttggtactgtgattgcacaggccgattctggtatcgataaagacggtaacttaactgaa
gaattcgtatcagtacgtcatcaaggtgacttcgttcgtatgcctcctgaaaaagtgacgcatatggacgtatcagctca
gcaggttgtatctgttgctgcatcacttattccattccttgaacacgatgatgccaaccgtgcattgatgggttcaaaca
tgcaacgtcaggctgttcctacattgatcgctgacaagcctcttgttggtacgggtatggaagcgaacgtagcacatgac
tctggtgtgtgtgtgatcgcgaaacgtggcggacgtattgagtttgttgatgcttctcgtgtggttattcgtgtaaatga
agacgaaatgatcgcgggtgaagcaggtgtagatatctacaacttgatcaaatacacacgttcaaaccaaaacacatgta
tcaaccaaaaagtacttgtacagttaggcgacaaagtaggtcgtggtgacgtattggctgatggtccatcgactgatggc
ggtgaattggcactgggtcaaaacatgcgtgtagcgttcatgacttggaacggttacaactatgaggactcgatcttact
ttctgaacgtgttcttcaagaagatcgtttaacgtctattcatattcaagaactttcttgtgtagcacgtgatacgaagc
ttgggcctgaagaaatcactgcagatattccaaacgtaggtgaagcagcattatcgaaacttgatgaatcaggtatcgtt
tatatcggtgctgaagttactgcgggcgatatccttgttggtaaagtaacccctaaaggtgaaacgcaattaacaccaga
agaaaaattgcttcgtgcaatcttcggtgaaaaagcggctgacgtgaaagactcatcgttacgtgtatcttcatctgtaa
aaggtactgtaattgacgttcaagtatttacccgtgacggcattgaaaaagatgaacgtgctcaagcaattgagaaagct
caacttgatgcttaccgtaaagacttgaaagaagaatacaaaatctttgaagaagcagcgcgtgaacgtattgttcgctt
gttgaaaggtcaagaatcgaacggtggcggtacgactaaacgtggcgacaaactcaatgaagatatgttgtctggtttag
aacttgttgatttgttagatattcaaccatctgacgaaggcatcgctgaacgtttgactcaaattcaagtgttcttgaaa
gagaagagccttgaaattgatgagaaatttgctgagaaaaaacgcaaactttctacaggtgatgagcttacaactggcgt
attgaaagttgttaaagtttacttggctgtaaaacgtcgcatccaaccgggtgataagatggcgggtcgtcacggtaaca
aaggtgttgtatcaaacatcttacctgtagaagacatgccgcacgatgcaaacggtgtacctgttgatatcgtattgaac
ccattgggtgtaccttcacgtatgaacgtgggtcagattctagaaactcacttgggtatggctgcgaaaggtcttggcga
tcaaatcgataagatgatgaaagagcaacgtactgtacttgagcttcgtgaattcttagacaagatttacaacaaagttg
gtggcgagcaagaagatcttgatagcttaactgacgaagagatcttggtactttcaggtaatcttcgtaagggtgttcca
ctagcaacacctgtattcgatggtgctgaagaatcacaaattaaagatttattagaacttggtggcatctcacgtacggg
tcaaacagtattgtatgacggtcgtacaggtgaacgttttgaccgtcctgtaactgtaggttacatgtacatgttgaaac
tgaaccacttggttgatgacaagatgcatgcgcgttctactggttcttactctcttgtaacgcaacagccattgggtggt
aaagctcaattcggtggtcagcgtttcggtgagatggaggtctgggcacttgaagcatatggcgcagcttacacgcttca
agagatgcttactgttaagtcggatgacgttgaaggccgtactcgtatctacaagaacattgtagatggtaaccattata
tggatccgggtatgcctgaatcgttcaacgtattgactaaagagatccgttctttaggtatcaacattgaactgaaaaat
ggtgactaa
>RpoB|ANC 5790 T|From PYIX01000030.1|A. sichuanensis|WCHAc060041 T
atggcatactcatataccgaaaagaaacggatccgtaagaattttggtaaattgccccaagtcatgcatgctccgtacct
gctctcgattcaagtcgactcgtacagaacattcttacaagatggcaaatctccaaaaaatcgcgaagatattggtctcc
aagccgcatttcgttcagtgtttccaattgaaagctattctggcaatgctgctttagaattcgttgagtatagccttggt
aagccagagtttgatgtacgtgaatgtattcttcgcggctcaacttatgcggcaccaatgcgtgtgaaaattcgtttgat
cattaaagatcgtgaaacgaaatcaatcaaagacgttcgtgagcaagaagtttacatgggtgaaatgccactcatgacag
agaatggtacctttgttatcaatggtactgagcgtgtaattgtatcgcaattacatcgttcaccaggtgtattctttgat
catgataaaggtaaaacacactcaagtggtaaagtgctttattcagcacgtattattccttaccgtggttcatggttaga
ctttgagtttgatgcaaaagatttagtttatgtacgtattgaccgtcgtcgtaaattattagctaccgttgtactacgtg
cattaaattatacaaatgaacaaattctagacatgttctatgaaaaagttcctgtatatcttgatatgggtagttatcaa
attgacttagtgcctgaacgccttcgtggtgaaatggcgcagtttgatattgctgacaatgatggtaaaactattgttga
gcaaggtaaacgtattaatgcgcgtcatgtacgtcaaatggaagctgcgggcttaacaaaactcccagttcctgatgaat
acttatatgagcgtattgttgcacaagatatcactttacataatggtgatgtgattgctgcaaatacagtattgagccat
gaagtaatggtgaaattggcagaaggcggtgttaaacaatttaacgtgctttataccaatgacatcgatcgtggtccatt
cgttgcggatactttgcgcgcagatactacttcaggtcgtgaagaagcattagttgaaatttataaagtaatgcgcccag
gcgagccaccaacaaaagaagcggcagaaaacttatttaataacttattcttctcaactgagcgttatgatttatcgcca
gtgggtcgtatgaagtttaatcgtcgtttaggtcgtccttatgaagtgggtactgaccaaaaatcacgtgaagttgaagg
tattctttcaaacgaagatattactgatgttttaagaacattggttgagattcgtaatggtaaaggtgaagtcgacgata
ttgaccatttaggtaaccgtcgtgttcgttctgttggtgaaatgacagaaaaccaattccgtgtaggtctagttcgtgtt
gagcgtgctgttaaagagcgtttaaaccaagctgaaacagataacttatctccacaagatttgatcaatgctaaaccagt
tgctgctgcaatcaaagaattctttggttcaagccagttatctcagtttatggatcaaaacaatccattatctgaaatta
cacacaaacgtcgtgtatcagcacttggtcctggtggtttaacacgtgaacgtgcaggctttgaggtacgtgatgtacat
caaactcactatggtcgtgtttgtccaattgagacaccagagggtccaaacattggtttgatcaactcactttctgtata
tgcaaaagcaaatagctttggtttcttagaaacaccatatcgtaaagttgttgatggtcgtgtaactgaagaagttgaat
atttatctgcaattgaagaagtaggtactgtcattgcacaggccgattctggtgtagataaagatggtaacttaacagaa
gaattcgtttctgtacgtcaccaaggtgacttcgttcgtatgccacctgaaaaagtaacgcatatggatgtttctgcaca
gcaggttgtatctgttgcagcatcacttattccattccttgaacacgatgatgccaaccgtgcattgatgggttcaaaca
tgcaacgtcaggctgttccgacattgcttgctgacaagccacttgttggtacaggtatggaagcaaacgtagcacatgac
tctggtgtgtgcgtgattgcgaaacgtggcggacgtattgagtttgttgatgcttctcgtgtggttattcgtgtaaatga
agacgaaatgatcgcgggtgaggcaggtgtagatatctacaacttaatcaaatatacacgttcaaaccaaaacacttgta
ttaaccaaaaagtgcttgtaagccttggtgataaagtgggtcgtggcgacgttcttgctgatggtccatcaactgatggt
ggtgaattagcacttggtcaaaacatgcgtgtcgcatttatgacttggaacggttacaactacgaagactcgattttatt
atctgagcgcgtacttcaagaagatcgtttaacttcgattcatattcaagaattgtcatgtgttgcgcgtgatactaagt
taggtgcagaagaaattactgccgatattcctaacgtcggtgaagctgcattatctaaacttgatgaatctgggatcgtg
tatatcggtgctgaagtaacagcaggtgatattcttgttggtaaagtaacgcctaaaggtgaaacgcaattaacacctga
agaaaaattgcttcgtgcaatcttcggtgaaaaagcggctgacgtaaaagattcttctttacgtgtatcttctggtgtga
aaggtacagtcattgatgtacaagtcttcactcgtgatggtattgagaaagacgaacgtgctcaagcgattgaaaaatca
caacttgatgcttaccgtaaagacttgaaagaagaatacaaaatcttcgaagaagcagcacgtgaacgtattgttcgttt
gttgaatggtcaagaatctaacggtggtggttcaactaaacgtggtcaaaaaatcactgaagatttattgtcgactttag
atcttgttgatttacttgaaattcaacctgttgatgaagctgttgctgagcgtttaactcaaattcaagtgttcttgaaa
gagaagagccttgaaattgatgagaaatttgctgagaaaaaacgcaaactttctacaggtgatgaattaacaactggcgt
attgaaagttgttaaagtttacttggctgttaagcgtcgtatccaaccaggtgacaagatggcgggtcgtcacgggaaca
aaggtgttgtatctaacatcttgcctgtagaagacatgccacatgatgcaaatggtattcctgttgatgtggtgttgaac
ccactcggcgtaccatcacgtatgaacgtgggtcagattcttgaaactcacttaggtatggcagcaaaaggtcttggcga
taagatcgataagatgttgaaagagcaacgtactattcttgagttacgtgaattcttagacaagatttataacaaagtcg
gtggtgagcaagaagatcttgatagcttaactgatgatgaaatcttggtattgtctggtaaccttcgtcaaggtgttcct
ttagcaacacctgtatttgatggtgctgaagaaggacaaatcaaagagttacttgaacttggtggtatctcacgtacagg
tcagacagtattgtatgatggacgtacaggtgagcgttttgaccgtccagtaaccgttggttatatgtatatgttaaaac
tcaaccacttggttgatgacaaaatgcatgcgcgttctacaggttcttactcgcttgtaactcaacagccgcttggtggt
aaagcacaattcggtggtcagcgtttcggtgagatggaggtttgggcacttgaagcttatggtgctgcttatacacttca
agaaatgcttactgtgaagtcggatgacgttgaaggtcgtactcgtatctataagaatattgtagatggtaaccattata
tggaccctggtatgcctgaatcgttcaacgtattgaccaaagagatccgttctttaggtatcaacattgaactgaaaaat
ggtgattaa
>RpoB|ANC 4999 T|From NEGB01000001.1|A. silvestris|ANC 4999 T
atggcatactcatataccgaaaagaaacggatccgtaagaattttggtaaattgccccaagtgatggatgctccgtacct
gctcgcgattcaagtcgactcgtacagaacattcctacaaggcggtaaaactccaaaaaatcgcgaagatatcggtctcc
aagcggcatttcgttcagtgtttccaattgaaagttattctggcaatgctgctttagaattcgttgagtatagtcttggt
aaaccagaatttgatgtgcgcgaatgtattcttcgtggctcaacttttgcggcaccaatgcgcgtaaaaattcgtttgat
cattaaagatcgtgaaacgaaatcaatcaaagacgttcgtgaacaagaagtatacatgggtgaaatgccactcatgaccc
aaaatggtacttttgtgatcaatggtacagagcgtgtaattgtatctcagttacatcgttcaccaggcgtattctttgat
catgataaaggtaagacacactcaagtggtaaggtgctttattctgcacgtatcattccttaccgtggttcatggttaga
ttttgagtttgatgctaaagatttagtttacgttcgtatcgatcgtcgtcgtaaattgttagccacggttgttctacgtg
ctctaggttataataacgaacaaatcctagatatgttctatgaaaaagtgccggtatacctggatatgggtagctaccaa
attgacctcgtacctgagcgtctacgcggtgaaatggcacaattcgacattgctgataatgatggcaaggtgattgttga
acaaggtaagcgtattaatgcacgtcatgtacgtcaaatggaagcatctggcttaactaagcttccagtacctgatgaat
atttatatgagcgtattgttgctcaagatgtacctttacataatggtgaagtcattgctgcaaatacagtactgagccat
gaagtgatggtgcgtttggctgaaggtggtgttaaacaatttaacctactgtataccaacgacatcgaccgtggttcatt
cgttgctgattctctacgtgcggatgcgactgaaggtcgtgagcaagcactggtagaaatctacaaagtgatgcgtccag
gtgagccaccaacgaaagaagcagctgaaaacttattcaataacttgttcttctcaacagagcgttatgatttatcgcct
gtaggtcgtatgaagttcaaccgtcgtttgggtcgtccttacgaagttggaacagatcagaagtcacgtgaagttgaagg
tattctttcaaattcagacatcattgacgtacttaaaacactcgttgaaatccgtaatggtaaaggcgaagtagatgata
tcgatcatttaggtaaccgtcgtgtacgttctgttggtgaaatgacagagaatcaattccgtgttggtttggttcgtgtt
gaacgtgctgttaaagagcgtttaagccaggctgaaacagataacttgtctccgcaagatttaatcaatgcgaaaccagt
tgctgctgcaatcaaagaattctttggttcaagtcaattgtctcagttcatggatcaaaataatccattgtctgaaatta
cacataaacgtcgtgtatcagcgcttgggcctggtggtttgacacgtgaacgtgctggctttgaagtacgtgacgtacat
caaactcactatggtcgtgtatgtccaattgaaacgccagagggtccaaacattggtttgatcaactcgctttctgtata
tgcaaaagccaacgattttggtttcttagaaactccatatcgtaaagttgttgatggccaagttacactcgatatcgaat
atctttctgcgattgaagaagtgggtactgtgattgcacaggccgattctgcattggatcaagatggtcgtttggctgag
gaatttgtttctgtacgtcatcaaggtgactttgttcgtatgccacctgaaaaagtgacgcatatggatgtatctgcaca
gcaggttgtttctgttgcagcatcacttattccattccttgaacacgatgatgccaaccgtgcattgatgggttcaaaca
tgcaacgtcaggctgtaccgactttgcttgctgacaagcctcttgttggtacaggtatggaagcgaacgtagcgcatgac
tcaggtgtatgtgttattgcacaccgtggcggacgtatcgagtttgttgatgcgtctcgtgtggttattcgtgttaatga
agatgaaatgatcgcgggtgaagcaggtgtagatatctacaacctgatcaaatatacacgttcaaaccaaaatacttgta
ttaaccaaaaagttcttgtgaacttgggtgataaagttggtcgtggcgatgtattggctgatggtccatcaacggatggt
ggtgaattagctcttggtcagaacatgcgcgttgcgttcatgacttggaacggttacaactacgaagactcgatcttact
ttctgagcgtgtacttcaagaagaccgtttaacctcaattcacattcaagaattatcatgtgtagcacgtgatactaaat
tgggtgcggaagaaatcactgcggatatcccgaacgtaggcgaagctgcactgtctaagttggatgagtcaggtatcgtt
tatatcggtgccgaagtgactgcgggtgatattcttgttggtaaagtaacccctaaaggtgaaacgcaattaacacctga
agaaaaattgcttcgcgcaatcttcggtgaaaaagcggctgacgtgaaagattcttctttacgtgttccatcgggtacta
aaggtaccgtcattgacgtgcaagtatttacacgtgatggtattgagaaagatgaacgtgctcaagcgattgagaaagct
caacttgatgcttaccgtaaagacttgaaagaagaatacaaaatctttgaagaagctgcacgtgaacgtattgttcgctt
gttgactggtcaagaatcgaatggtggtggtacaactaaacgtggcgacaaactttctgaagagttgttatctggtttag
agtttgttgatctacttgagattcaaccgactgatgaaggtattgctgagcgtttaactcaaattcaagtgttcttaaaa
gagaagagcattgaaattgatgagaaatttgctgagaaaaaacgcaaactttctacaggtgatgagcttacaactggtgt
attgaaagttgttaaagtgtatttggctgtaaaacgtcgcatccaaccgggtgataaaatggccggtcgtcatggtaaca
aaggtgttgtctctaacatcttaccagtcgaagacatgccacatgacatccatggtgttcctgtcgatatcgtacttaac
ccattgggtgtaccgtcacgtatgaacgtgggtcagattcttgagactcacttgggtatggcagcaaaaggtcttggcga
aaaaattgacaagatgttgcaacaacaacgtactgttgctgaattgcgtatcttcttagacaagatttataacaaagttg
gtggcgagcaagaagatcttgatagcttaactgatgatgaaatcttagcgctttctaaaaacttgcgtaaaggtgttcct
ttagcaacgccagtatttgatggtgctgatgaaagtcaaatcaaagagttgcttgagcttgcagacatcccacgtacagg
tcaaaccgtcttgtatgatggacgtacaggtgagcgttttgaccgtcctgtaactgttggttatatgtacatgctgaaat
tgaaccatttggttgatgataaaatgcatgcacgttctactggttcttattctcttgtaacgcaacagccattgggcggt
aaagctcagtttggtggtcagcgtttcggtgagatggaggtctgggcacttgaagcatatggcgcagcgtatacgttgca
agaaatgcttacagttaaatcggatgacgttgaaggccgtactcgcatctataagaatattgtagatggaaaccattata
tggatccgggcatgcctgaatcgttcaacgtattgaccaaagagatccgttctttaggtatcaacattgaactgaaaaat
ggtgactaa
>RpoB|NIPH 3874 T|From APPU01000003.1|A. soli|CIP 110264 T
ATGGCATACTCATATACCGAAAAGAAACGGATCCGTAAGAATTTTGGTAAATTGCCTAGCGTCATGGACGCTCCATACTT
GCTTTCGATTCAAGTCGACTCGTATAGAACGTTCTTGCAAGATGGCAAAACACCAAAAAGTCGCGAAGATATCGGTCTCC
AAGCGGCATTTCGTTCAGTTTTCCCAATTGAAAGTTATTCTGGCAATGCTGCTTTAGAATTTGTTGAGTATAGTCTTGGT
AAACCAGAGTTTGACGTGCGTGAATGTATTCTTCGCGGGTCAACTTATGCGGCACCAATGCGCGTTAAAATTCGTTTGAT
CATTAAAGATCGTGAAACGAAATCAATTAAAGATGTACGTGAGCAAGAAGTGTACATGGGTGAAATTCCACTCATGACCG
AAAACGGTACGTTTGTGATCAACGGTACCGAGCGTGTCATCGTATCTCAGTTACACCGTTCACCAGGCGTGTTCTTCGAT
CACGACAAAGGCAAGACCCACTCAAGCGGTAAAGTCTTGTACTCTGCACGTATCATTCCTTACCGTGGTTCATGGTTAGA
CTTCGAGTTTGATGCAAAAGATTTAGTATACGTACGTATCGACCGTCGTCGTAAGCTATTGGCATCGGTGATCTTGCGTG
CCCTAGGGTATAACAACGCTCAAATCCTTGAATTATTCTACGAAAAAGTACCGGTATATCTAGACTTCGGTAGTTACCAG
ATTGATTTGGTGCCTGAGCGTTTACGTGGCGAAATGGCACAGTTTGACATTGCAGACAATGACGGCAAAATCATTGTAGA
GCAAGGTAAACGTATCAACGCACGCCACGTTCGTCAAATGGAAGCTTCTGGTCTGACTAAACTGTCTGTTCCAGATGAGT
ACTTGTATGAGCGTATCACTGCTGAAGACATCACGTTACGTGATGGCGAAGTGATTGCAGCCAATACTTTGCTTAGCCAT
GAAGTGATGGTGAAACTGGCAGAAGGTGGCGTTAAACAGTTTAATATTCTGTTTACCAACGACATCGACCGCGGTTCATT
TGTTGCCGATACATTACGTGCCGACACCACTGTAGGCCGTGAAGATGCCTTGGTTGAAATCTATAAAGTGATGCGTCCGG
GCGAGCCACCAACCAAAGAAGCTGCAGAGAACCTGTTTAATAACTTGTTCTTCTCTTCTGAGCGTTATGACTTGTCTCCA
GTGGGACGTATGAAGTTCAACCGTCGTTTGGGTCGTCCATACGAAGTCGGCACAGATCAGAAATCACGTGAAGTCGAGGG
AATCCTCTCGAATGACGATATCATCGATGTACTTCGTACATTAGTTGAAATTCGTAACGGTAAAGGTGAAGTCGACGATA
TCGACCACTTGGGTAACCGTCGCGTACGTTCGGTTGGTGAAATGACCGAAAATCAGTTCCGTGTAGGTCTGGTACGTGTT
GAACGTGCAGTAAAAGAACGTTTGTCACAAGCAGAAACAGATAACTTGTCGCCACAAGACTTGATCAATGCCAAACCTGT
TGCAGCGGCGATCAAAGAATTCTTTGGTTCAAGCCAGTTGTCACAGTTTATGGATCAAAACAACCCACTGTCAGAGATTA
CGCATAAGCGTCGTGTTTCTGCACTTGGTCCGGGTGGTTTGACTCGTGAGCGTGCAGGCTTTGAAGTGCGTGACGTACAT
CAAACCCACTATGGTCGTGTATGTCCGATTGAGACGCCGGAAGGTCCAAACATTGGTTTGATCAACTCGCTTTCTGTGTA
TGCAAAAGCCAACGATTTTGGTTTCTTGGAAACACCGTACCGTCGAGTTGTAGAAGGTCGTGTTACAGATGATGTGGAAT
ACTTGTCTGCAATCGAAGAAGTAGGCACCGTGATTGCACAGGCCGACTCTGCCGTTGACACTGATGGTAACTTGATGGAA
GAGATGGTTTCTGTTCGTCATCAAGGTGAATTCGTTCGCATGCCACCAGAAAAAGTAACGCATATGGACGTTTCTGCCCA
ACAGGTTGTTTCTGTTGCAGCATCGTTGATTCCGTTCCTTGAACACGATGACGCCAACCGTGCATTGATGGGTTCCAACA
TGCAACGTCAGGCGGTTCCAACTTTGCTTGCCGATAAACCACTTGTGGGTACCGGTATGGAAGCAAACGTTGCGCGTGAT
TCGGGCGTATGTGTGATCGCAAAACGTGGCGGGATGATCGAGTTTGTTGATGCTTCACGTGTCGTGATTCGTGTCAATGA
AGACGAAATGATCGCAGGCGAGGCAGGTGTAGATATCTACAACCTGATCAAGTACACCCGTTCGAACCAGAACACCTGTA
TCAACCAGAAAGTACTGGTGAATTTGGGTGATAAAGTTGGTCGTGGTGATGTCTTGGCCGATGGTCCATCAACGGATGGC
GGTGAGTTGGCGCTGGGTCAAAACATGCGCGTTGCGTTCATGACCTGGAACGGCTACAACTACGAAGACTCGATCTTGCT
TTCTGAGCGTGTGCTTCAAGAAGACCGTTTGACTTCGATTCACATTCAAGAATTGTCATGTGTTGCACGTGATACCAAGT
TGGGCGCAGAAGAAATTACTGCCGATATTCCTAACGTGGGTGAAGCAGCACTGTCTAAGCTTGACGAATCAGGTATCGTG
TACATCGGTGCCGAAGTGACTGCGGGCGACATCTTGGTTGGTAAAGTGACACCAAAAGGTGAAACACAATTAACCCCTGA
AGAAAAACTGCTTCGTGCCATCTTCGGTGAAAAAGCCGCAGACGTGAAAGATTCATCTTTACGCGTTCCATCGGGCACCA
AAGGTACCGTAATTGACGTTCAAGTCTTTACCCGTGATGGTTTAGAAAAAGACGAACGTGCACTTGCGATTGAGAAAGCA
CAGCTTGATGCTTACCGCAAAGACTTGAAAGAAGAATATAAAATCTTTGAAGAAGCGGCGCGTGAGCGTGTTGTACGCTT
GTTGACCAATCAAGAATCGAATGGCGGTGGCACCACCAAACGTGGTGACAAACTGTCTGAAGATATGTTGTCAGGTTTAG
AGTTGGTTGATCTATTAGACATCCAACCAACCGATGAAGGTATCGCAGAGCGTCTGAGCCAGATTCAAGTGTTCTTGAAA
GAGAAGAGCGCAGAGATCGACGAGAAATTTGCAGAGAAAAAACGCAAACTTGCAACCGGTGACGAACTCACAACGGGTGT
ATTGAAAGTTGTGAAAGTGTATCTTGCAGTTAAACGTCGTATCCAGCCTGGTGATAAGATGGCGGGTCGTCACGGGAACA
AGGGTGTTGTTTCTAACATTCTGCCTGTAGAAGACATGCCACACGATGCCAACGGTGTACCTGTTGACGTGGTATTGAAC
CCGCTGGGTGTACCATCACGTATGAACGTGGGTCAGATTCTTGAGACACACTTGGGCCTTGCAGCAAAAGGCTTGGGTGA
GCAAATCGATAAGATGTTGCAACAGCAACGTACGATTGCCGAGCTACGTATTTTCTTAGACAAAATCTACAACAAGGTAG
GTGGCGAGCAAGAAGATCTTGATAGCTTGACTGACGAAGAAATCTTGGTGCTTGCAGGTAACTTGCGTAAGGGTGTTCCT
TTAGCCACGCCAGTGTTTGACGGTGCTGAAGAAAACCAAATCAAAGAGTTGCTTGAGCTGGCTGAGTTGCCACGTACGGG
CCAACAGATTTTGTTTGACGGACGTACAGGTGAACAGTTCGATCGTCCTGTTACTGTAGGTTACATGTACATGCTCAAGT
TGAACCACTTGGTTGACGACAAGATGCATGCGCGTTCAACTGGTTCTTACTCGCTTGTCACTCAGCAGCCGCTTGGTGGT
AAAGCACAATTCGGTGGTCAGCGTTTCGGTGAGATGGAAGTCTGGGCACTAGAAGCATACGGCGCAGCTTATACGCTTCA
AGAGATGCTTACAGTGAAGTCGGATGATGTAGAAGGTCGTACCCGTATCTATAAGAACATTGTAGATGGTAACCACTACA
TGGATCCGGGTATGCCTGAATCCTTCAACGTATTGACCAAAGAGATCCGTTCTTTAGGTATCAACATTGAACTGAAAAAT
GGTGACTAA
>RpoB|ANC 7382 R|355 nt|A. sp. 7382|(ANC 7382)
agttcaaaatcttcgaagaagcagcgcgtgaacgtattatccgtttacttgctggtcaagaatctaacggtggcggtaca
actaaacgtggcgataagttaactgaagagttacttgctggtttagaacttgttgacttaatggatatccaaccagttga
cgaaggtatcgcggaacgcttaactcaaattcaagtattcttgaaagagaagagccaagagatcgacgagaaatttgctg
agaaaaaacgcaaactttctacaggtgacgaacttacaactggcgtattgaaagttgttaaagtttacttagctgttaaa
cgtcgcatccaaccgggtgataagatggcgggtcg
>RpoB|ANC 7132 T|From OOGT01000016.1|A. stercoris|KPC-SM-21 T
atggcatactcatataccgaaaagaaacggatccgtaagaattttggtaaattgcctcaagtaatggatgctccgtacct
gctcgcgattcaagtcgactcgtacagaacattcctgcaagatggcaaatcaccaaaaaatcgcgaagatatcggtctcc
aagccgcatttcgttcagttttcccaattgaaagttattctggcaatgctgctttagaattcgttgagtatagccttggt
aaaccagagttcgatgttcgtgaatgtattcttcgcggctcaacttttgcggcaccaatgcgcgttaaaattcgtttgat
cattaaagatcgtgaaacgaaatcaatcaaagacgttcgtgaacaagaagtttacatgggtgaaattccactcatgactg
aaaatggtacctttgttattaatggtactgaacgtgtaatcgtatctcaattacaccgttcaccaggtgtgttctttgat
cacgataaaggtaaaactcattcaagtggtaaagtgctttattcagcacgtatcattccttaccgtggttcatggttgga
ctttgagtttgatgcgaaagatctagtctatgttcgtatcgaccgtcgtcgtaaattattagcaactgtagtattgcgtg
ctttaggttacagtaatgaacaaatcctagatatgttctatgaaaaagtgcctgtatacctagacatgggtagctaccag
attgaccttgtgcctgagcgcctacgtggtgaaatggctcaattcgacattactgataacgatggtaaagtgattgttga
acaaggtaaacgtattaatgctcgtcatgttcgtcaaatggaagctgctggtttaactaagctttcggttccagatgaat
acttgtatgaacgtatcactgctgaagacatcacgcttaaagatggtgatgtaattcctgccaatacagttttgggccat
gacatcatggttaaattggcagaaggtggtatcaaacagttcaatatcctatttaccaacgatattgatcgtggttcatt
tgttgcagactctttacgtgcagatacaacttcaggtcgtgatgaggcacttgtagaaatctacaaagtgatgcgtccag
gtgaaccacctaccaaagaagcagctgaaaacttattcaataatttgttcttctcttctgaacgttatgacttgtctcca
gtgggtcgtatgaagttcaatcgtcgtttgggtcgcccttacgaagttggtacagaccagaagtctcgtgaagttgaagg
tatcctgtctaacgaagatattatcgatgtattaaaaactctcgtcgaaatccgtaatggtaaaggcgaagttgatgata
tcgaccatttaggtaaccgtcgtgtacgttcagttggtgaaatgactgaaaaccaattccgtgttggtttggttcgtgtt
gagcgtgctgtaaaagagcgtttaagtcaggctgaaactgataacctgtctccacaagatttgatcaatgctaaaccagt
tgctgctgcaatcaaagaattctttggttcaagccaattgtctcagtttatggatcaaaacaacccattgtctgaaatta
cacacaaacgtcgtgtatcagcacttggtcctggtggtttgactcgtgaacgtgcaggctttgaagtacgtgacgttcat
cagactcactatggtcgtgtttgtccaattgaaacacctgaaggtccaaacattggtctgatcaactcattgtctgttta
tgcaaaagcaaacaactttggtttcttggaaacaccataccgtaaagttgttgatggtcgtgtaactgatgaagttgaat
atttatcagcaattgaagaagttggtactgtaattgcgcaagccgattctcaattggataaagatggtcatctgactgaa
gaatttgtttcagtacgtcatcaaggcgaattcgttcgtatgcctcctgaaaaagtgacgcatatggatgtatctgctca
acaggttgtatctgttgcggcatcactgattccattccttgaacacgatgatgcgaaccgtgcattgatgggttcaaaca
tgcaacgtcaggctgttccgacattgcttgctgacaaaccacttgttggtacaggtatggaagcaaacgtagcacatgac
tctggtgtgtgtgtgattgcaaaacgtggtggacgtatcgagtttgttgatgcatcacgtgtggttattcgtgtaaatga
agacgaaatgatcgctggtgaggcaggtgtggatatctataacctcatcaaatatacccgttcgaaccaaaatacttgta
tcaaccagaaagttcttgtgaacttgggggataaagttggtcgcggtgatgtattagctgatggaccatctacggatggt
ggtgaacttgcgcttggtcaaaacatgcgtgtagcgttcatgacctggaacggttataactacgaagactcaatcttgtt
atctgaacgtgtacttcaagaagatcgtttaacttctattcacattcaggaattgtcatgtgtagcacgtgataccaagt
tgggtgcagaagagattactgcagatattcctaatgtaggtgaagctgctctgtctaaacttgatgagtcaggtattgtt
tatatcggtgctgaagttactgctggtgacatccttgtaggtaaagtaacacctaagggtgaaactcagttaactcctga
agaaaaacttcttcgtgcaatcttcggtgaaaaagctgccgacgttaaagattcatctttacgtgttccatctggtacta
aaggtacagtcattgacgttcaagtctttactcgtgatggtattgagaaagatgaacgtgctcaagccattgagaaagct
cagcttgatgcttaccgtaaggatttgaaagaagaatacaaaatcttcgaagaagcagcacgtgaacgtattgtccgttt
gttgaaaggtcaagaatctaacggtggtggtacaactaaacgcggtgacaagctttctgaagaattgttatcaggtttag
agctcgttgatcttcttgagatccagccgagtgatgaaggcattgcagaacgtttaactcaaattcaagtgttcttgaaa
gaaaagagccatgaaattgatgagaaatttgctgagaagaaacgcaaactttctactggtgatgaattaacaacaggtgt
tcttaaagttgttaaggtttacctcgctgttaaacgtcgtatccagcctggtgataaaatggcgggtcgtcacgggaaca
aaggtgttgtatcaaacatccttcctgtagaagacatgccgcatgacatcaatggtgttcctgtggatgtggtacttaac
ccattgggtgtaccatcacgtatgaacgtgggtcagattcttgaaactcacttaggtttagctgccaaaggtcttggtga
gcaaatcgacaagatgctcaaagaacaacgtacgattgcagagcttcgtgtgttccttgacaagatttataacaaagttg
gtggcgagcaagaagatcttgacagcttaactgatgaagaaattcttgtcctttcgggtaacttacgtaaaggtgtccct
ttagctacgcctgtatttgatggtgctgaagaacgtcaaatcaaagagttacttgagcttgctgaacttccacgttctgg
tcagacagtattgtatgacggacgtacaggcgaacgtttcgaccgtccagtaacggttggttatatgtacatgttgaaat
tgaaccacttggttgacgacaagatgcatgcgcgttctactggttcttattcattagtaacgcaacaaccgcttggtggt
aaagcacaattcggtggtcagcgtttcggtgagatggaagtctgggcacttgaagcatatggtgcagcttatactcttca
agaaatgcttactgttaaatcggatgacgttgaaggtcgtacccgcatctataagaatattgtagatggtaaccattata
tggatccgggcatgccagaatcgttcaacgtattgaccaaagagatccgttctttaggtatcaacattgaactgaaaaat
ggtgactaa
>RpoB|NIPH 2284 T|From AQFM01000044.1|A. tandoii|CIP 107469 T
ATGGCATACTCATATACCGAAAAGAAACGGATCCGTAAGAATTTTGGTAAATTGCCTAGTGTTATGGATGCTCCGTACTT
GCTCGCGATTCAAGTCGACTCGTACAGAACGTTCTTGCAAGATGGCAAATCACCAAAAAACCGCGAAGATATCGGTCTCC
AAGCCGCATTTCGTTCAGTTTTTCCTATAGAAAGTTATTCTGGCAATGCTGCTCTAGAATTTGTTGAGTATAGCCTTGGT
AAGCCGGAGTTTGATGTTCGCGAATGTATTCTTCGTGGCTCAACTTATGCGGCACCAATGCGTGTAAAAATTCGTTTGAT
CATTAAAGATCGTGAAACGAAATCAATCAAAGACGTGCGTGAGCAAGAAGTGTACATGGGTGAAATGCCACTCATGACGG
ATAACGGGACATTCGTTATTAATGGTACTGAGCGTGTAATCGTATCTCAGTTACACCGTTCGCCAGGCGTGTTCTTTGAT
CATGATAAGGGTAAAACTCACTCAAGCGGTAAAGTGCTTTATTCGGCACGTATTATTCCTTACCGTGGTTCATGGTTAGA
CTTTGAATTTGATGCAAAAGATTTAGTCTATGTCCGTATTGACCGTCGTCGTAAATTGCTTGCGACTGTGGTTTTACGTG
CATTGGATTACAGCAACGAACAAATTCTAGATTTATTCTACGAGAAAGTACCTGTCTATTTAGACATGGGTAGCTACCAA
ATTGACCTTGTACCAGAACGCCTGCGTGGCGAAATGGCTCAATTCGACATTACCGATAATGACGGTAAAGTGATTGTTGA
ACAAGGTAAGCGTATTAACGCGCGTCATGTACGTCAAATGGAAGCTTCAGGCTTAACGAAGCTTTCTGTTCCAGACGAAT
ATTTATATGAGCGTATTACTGCCCAAGATATCACTTTACGTGATGGCGAAGTGATTCCTGCGAATACCTTGCTAAGCCAT
GAAGTGATGGTGAAGCTGGCTGAAGGTGGCGTGAAGCAGTTTAATATTCTGTTTACGAATGACATCGATCGTGGTTCGTT
CATTGCGGATTCTCTACGTGCAGATACAACAACAGGTCGTGAAGAAGCGCTTGTTGAAATCTACAAAGTAATGCGTCCAG
GTGAGCCACCAACAAAAGAAGCAGCTGAAAACTTATTTAATAACTTATTCTTCTCTTCTGAGCGTTACGATTTATCGCCA
GTTGGTCGTATGAAGTTTAACCGTCGTTTGGGTCGTCCTTACGAAGTCGGTACTGATCAGAAGTCACGTGAAGTTGAAGG
TATCCTTTCGAACAGCGATATCACTGATGTATTAAAAACATTGGTTGAAATTCGTAACGGTAAAGGCGAAGTGGATGATA
TTGACCACTTGGGTAACCGTCGTGTTCGTTCTGTTGGTGAAATGACAGAAAACCAATTCCGTGTTGGTTTGGTTCGTGTT
GAGCGTGCTGTAAAAGAGCGTTTAAGCCAAGCAGAAGCAGATAACTTGTCTCCGCAAGATTTAATCAATGCGAAACCAGT
TGCAGCGGCAATCAAAGAATTCTTTGGTTCAAGCCAGTTATCTCAGTTCATGGATCAAAACAACCCATTGTCTGAGATTA
CACACAAACGTCGTGTATCTGCACTTGGTCCTGGTGGTTTAACACGTGAACGTGCGGGCTTTGAAGTACGTGACGTACAT
CAAACTCACTATGGTCGTGTATGTCCGATTGAAACGCCTGAAGGTCCAAACATTGGTTTGATCAACTCGCTATCTGTTTA
TGCAAAATGTAATAACTTCGGTTTCTTGGAAACTCCATACCGTAAAGTTGTTGATGGACGTGTAACGGATGAAGTTGAAT
ACTTATCTGCGATTGAAGAAGTAGGCACTGTCATTGCACAAGCCGACTCTGCAGTCGATGCAGACAATCACTTGACGGAA
GAGTTTGTTTCTGTACGTCACCAAGGTGATTTCGTGCGTATGCCACCTGAAAAAGTGACGCATATGGATGTATCTGCTCA
ACAGGTTGTATCTGTTGCAGCATCATTGATTCCGTTCCTTGAACACGATGATGCGAACCGTGCATTAATGGGTTCGAACA
TGCAACGTCAGGCTGTTCCGACATTATTGGCGGATAAACCGCTTGTTGGTACAGGGATGGAAGCAAATGTAGCACGTGAT
TCTGGTGTGTGTGTCATTGCAAACCGTGGTGGTGCGATTGAATACGTAGACGCTTCTCGTATCGTGATTCGTGTAAACGA
AGAAGAGATGGTAGCGGGTGAAGCGGGTGTAGATATCTACAACCTGATCAAATATACACGTTCTAACCAAAATACATGTA
TCAACCAAAACGTCGTAGTTCGCATGGGTGACAAAGTTGCTCGTGGTGATGTATTGGCTGATGGTCCATCGACTGATGGT
GGTGAACTTGCGCTTGGTCAAAACATGCGCGTCGCGTTCATGACTTGGAACGGTTATAACTATGAAGACTCGATCTTACT
TTCTGAGCGTGTTCTTCAAGAAGACCGTTTAACTTCGATCCATATCCAAGAGTTATCGTGTGTTGCACGTGATACTAAAT
TGGGTGCTGAAGAAATTACTGCGGATATCCCGAACGTGGGTGAAGCTGCACTTTCTAAGCTTGATGAATCAGGTATTGTT
TATATCGGTGCTGAAGTTGCAGCGGGCGACATCCTTGTTGGTAAAGTAACGCCTAAAGGTGAAACGCAATTAACACCAGA
AGAAAAACTGCTTCGTGCAATTTTTGGTGAAAAAGCAGCTGACGTTAAAGATTCTTCTTTACGTGTTCCATCTGGTACGA
AAGGTACAGTAATTGACGTTCAAGTGTTTACACGTGATGGTCTTGAAAAAGACGAACGTGCGCAAGCAATTGAAAAAGCG
CAATTAGATGCTTACCGTAAAGACTTGAAAGAAGAATATAAAATCTTCGAAGAAGCAGCACGTGAACGTATTGTTCGCTT
GTTGAGCGGTCAAGAATCGAATGGCGGTGGCGGCACGAAGCGTGGTGACAAACTTTCAGAAGATATGTTGTCTGGCTTAG
AGTTGGTTGATTTACTTGAAATCCAGCCAAGTGATGAAGCGATTGCTGAACGTTTAACCCAAATTCAAGTGTTCTTGAAA
GAGAAGAGCTTTGAAATTGACGAGAAATTTGCTGAGAAAAAACGCAAACTTTCTACAGGTGATGAACTAACAACTGGCGT
ATTGAAAGTTGTGAAGGTTTACCTTGCAGTTAAACGTCGTATCCAGCCTGGTGATAAGATGGCGGGTCGTCACGGTAACA
AAGGTGTTGTGTCTAACATCCTACCAGTCGAAGACATGCCGCATGATGCCAATGGTGTTCCAGTCGATATCGTATTGAAC
CCGTTGGGTGTACCGTCACGTATGAACGTGGGGCAGATTCTTGAAACTCACTTGGGTATGGCTGCGAAAGGTTTGGGTGA
GCAAATTGATAAGATGCTCAAACAACAGCGTGAAATTGCTGAACTACGTGTTTTCCTAGACAAAATCTACAACAAAGTGG
GCGGTCAGCAAGAAGATTTAGACAGCTTAACAGATGATGAAATCTTGGTGTTGGCAGGTAACTTACGTGCAGGTGTACCT
TTAGCAACTCCTGTATTTGATGGTGCTGAAGAAAGCCAAATCAAAGAGTTACTAGAGCTGGCTGAAATTCCACGTTCGGG
TCAAACCGTATTGTATGATGGACGTACAGGTGAACGTTTCGACCGTCCTGTAACTGTAGGCTATATGTACATGCTTAAGT
TGAACCACTTGGTTGACGACAAGATGCATGCCCGTTCTACAGGTTCTTACTCATTAGTAACGCAACAACCATTGGGTGGT
AAAGCTCAGTTCGGTGGTCAGCGTTTCGGTGAGATGGAGGTCTGGGCACTTGAGGCTTATGGCGCAGCTTATACACTTCA
AGAAATGCTCACTGTGAAGTCGGATGACGTTGAAGGTCGTACTCGTATCTATAAGAATATTGTAGATGGTAACCATTATA
TGGACCCAGGTATGCCTGAATCGTTCAACGTATTGACCAAAGAGATCCGTTCTTTAGGTATCAACATTGAACTGAAAAAT
GGTGACTAA
>RpoB|ANC 5034|LBG O.K.|A. tandoii-like|(ANC 5034)
aatacaaaatcttcgaagaagcagcacgtgaacgtattgttcgcttgttgaccggtcaagaatcgaatggtggtggcggc
actaagcgcggtgacaaactttctgaagatatgttgtctggcctagagttggttgacttacttgaaattcaaccgactga
cgaagctattgctgagcgtttaacgcaaattcaagtgttcttgaaagagaagagctttgaaattgatgagaaatttgctg
agaaaaaacgcaaactttctacaggtgatgaactgacaactggcgtattgaaagttgtgaaggtttacctcgcagttaaa
cgtcgtatccagcctggtgataagatggcgggtcgtcacggtaacaagggtgttgtatcgaacatcttgcctgttgaaga
catgccgcatgatgccaatggtgtgccagttgatatcgtattgaacccgttgggcgtaccgtcgcgtatgaacgtgggtc
agattcttgaaactcacttgggtatggcagcgaaaggtttgggcgatcaaatcgataagatgctcaaacaacaacgtgaa
attgctgaattacgtatcttccttgacaagatctacaacaaagtgggcggtcagcaagaagatctagacagcttaactga
tgatgaaatcttaaccttggcaggtaacttgcgcgctggtgtgcctttggctacgccagtatttgatggtgctgaagaaa
gccaaatcaaagagttacttgaacttgctgaaattccacgttctggtcaaacagttctttatgatggacgtacaggtgag
cgtttcgatcgtcctgtaactgtaggttatatgtacatgctcaagttgaaccacttggttg
>RpoB|ANC 4178 R|From SJOD01000002.1|A. tandoii-like A|ANC 4178
atggcatactcatataccgaaaagaaacggatccgtaagaattttggtaaattgcctagtgttatggatgctccgtactt
gctcgcgattcaagtcgactcgtacagaacgttcttgcaagatggcaaatcaccaaaaaaccgcgaagatatcggtctcc
aagccgcatttcgttcagtttttcctatagaaagttattctggcaatgctgctctagaatttgttgagtatagccttggt
aagccagagtttgacgtgcgtgaatgtattttacgtggttcaacttatgcggcgccaatgcgtgtaaaaattcgtttgat
cattaaagatcgtgaaacgaaatcaatcaaagacgtgcgtgagcaagaagtgtacatgggtgaaatgccactcatgacgg
ataacgggacattcgttattaatggtactgagcgtgtaatcgtatctcagttacaccgttcccctggcgtgttctttgat
catgataaaggtaaaactcattctagcggtaaagtgctttattcagcacgtattattccttaccgtggttcatggttaga
ctttgagtttgatgcgaaagatttagtctatgtacgtattgaccgtcgtcgtaaattgcttgcgactgtggtgcttcgtg
cattggattatagcaacgaacaaattctagacttgttctacgagaaagtacctgtctatttagatatgggtagctaccaa
attgaccttgttccagaacgtctgcgtggcgaaatggcacaattcgacattaccgataatgaaggtaaagtgattgttga
gcaaggtaaacgtattaacgcacgtcatgtacgtcaaatggaagcttcaggcttaactaagctgtctgttccagatgaat
acttgtatgagcgtatcactgctgaagatatcactttacgtgatggcgaagtcattgctgcgaacaccttattaagccat
gaaatcatggtgaaattggctgaaggcggcgtgaaacagttcaatattctgttcacgaatgacatcgaccgtggttcatt
cattgcggattctttgcgtgcagatacaacaacgggtcgtgaagaagcgcttgttgaaatctacaaagttatgcgtccag
gtgagccaccaacgaaagaagcagctgaaaatctattcaataacttgttcttctcttctgagcgttatgatttatcgcca
gtaggtcgtatgaagttcaaccgtcgtttgggtcgtccttacgaagtgggaactgaccagaagtcacgtgaagttgaagg
tattctttcgaacagcgatatcactgatgtattaaaaacattggttgaaattcgtaacggtaaaggcgaagtggatgata
ttgaccacttgggtaaccgtcgtgttcgttctgttggtgaaatgacagaaaaccaattccgtgttggtttggttcgtgtt
gaacgtgctgtaaaagaacgtttaagccaagcagaagcagacaacttgtctccgcaagatttaatcaatgcgaaaccagt
tgcggcagcaatcaaagaattctttggttcaagccaattgtctcagttcatggatcaaaacaacccattgtctgagatta
cacacaaacgtcgtgtatctgcacttggtcctggtggtttgacacgtgaacgtgcgggctttgaagtacgtgacgtacat
caaactcactatggtcgtgtatgtccgattgaaacgcctgaaggtccaaacattggtttgatcaactcgctatctgttta
tgcaaaatgtaataacttcggtttcttggaaactccataccgtaaagttgttgatggtcgcgtaacggatgaagttgaat
acttatctgcgattgaagaagtaggcaccgtcattgcacaagccgactctgcagttgatgcagacaatcacttgactgaa
gaatttgtttctgtacgtcaccaaggtgatttcgtgcgtatgccgcctgaaaaagtgacgcatatggatgtatctgctca
gcaggttgtatctgttgcagcgtcattgattccgttccttgaacacgatgatgcgaaccgtgcattaatgggttcgaaca
tgcaacgtcaggctgttccaacattattggcggataaaccgcttgttggtacagggatggaagcaaacgtagcgcgtgat
tctggtgtgtgtgttatcgcaaaccgtggtggtgcgattgaatacgttgatgcttctcgtatcgtgattcgtgtaaacga
agaagagatgatcgcgggtgaagcgggtgtagatatctacaacctgatcaaatatacacgttctaaccaaaatacatgta
tcaaccaaaacgttgttgttcgcatgggtgacaaagttgctcgtggtgatgtattggctgacggtccatcgactgatggt
ggtgaacttgcgctaggtcaaaacatgcgcgtcgcgttcatgacctggaacggttataactatgaagactcgatcttgct
ttctgagcgtgtccttcaagaagatcgtttaacctcgattcatatccaagaattatcgtgtgttgcacgtgataccaaat
tgggtgctgaagaaattactgcggatatcccgaacgtgggtgaagctgcactatctaagctcgatgaatcaggtatcgta
tatatcggtgctgaagttgctgcgggtgacatccttgtaggtaaagtaacgcctaaaggtgaaacgcaattaaccccaga
agaaaaactgcttcgtgcaatttttggtgaaaaagcggctgacgttaaagactcttctttacgtgttccatctggtacca
aaggtacagtgattgacgttcaagtgtttacacgtgacggtcttgaaaaagacgaacgtgcgcaagcaattgaaaaggcg
caattagatgcttaccgtaaagacttgaaagaagaatacaaaatcttcgaagaagcagctcgtgaacgtattgttcgctt
gttaagcaatcaagagtcgaatggcggtggcggtactaagcgtggcgacaaactgtctgaagatatgttgtctggtttag
agctggttgatttacttgaaatccaaccaagcgatgaagcgattgctgaacgtttaacccaaattcaagtgttcttgaaa
gagaaaagcttcgaaattgacgagaaatttgctgagaaaaaacgcaaactttctacaggtgatgaacttacaactggcgt
attgaaagttgtgaaggtttaccttgcggttaaacgtcgtatccagccgggtgataagatggcgggtcgtcatggtaaca
agggtgttgtgtctaacatcttaccagttgaagacatgccgcatgatgccaatggtgtaccagtcgatatcgtattgaac
ccattgggtgtaccgtcacgtatgaacgtgggtcagattcttgaaactcacttgggtatggctgcgaaaggtttgggtga
gcaaattgataagatgctcaaacaacagcgtgaaattgcagagctacgtgttttccttgacaagatctacaacaaagtgg
gcggtcagcaagaagatttagacagcttaactgatgatgaaatcttggtattggcaggtaatttacgtgctggtgtacct
ttagcaacacctgtatttgatggtgctgaagaaagccaaatcaaagagttgctagagctggctgaaattccacgctcggg
tcaaaccgtattgtatgatggacgtacaggtgaacgtttcgaccgtcctgttactgtaggttatatgtacatgctcaagt
tgaaccacttggttgacgacaaaatgcatgcacgttctacaggttcttactcattagtaacgcaacagccattgggcggt
aaagctcagttcggtggtcagcgtttcggtgagatggaggtctgggcacttgaagcgtatggcgcagcttatacactaca
agaaatgcttactgtgaaatcggatgacgttgaaggtcgtactcgtatctataagaacattgtagatggtaaccattata
tggatccaggtatgcctgaatcgttcaacgtattgaccaaagagatccgttctttaggtatcaacattgaactgaaaaat
ggtgactaa
>RpoB|ANC 5367 R|LBG O.K.|A. tandoii-like B|(ANC 5367)
aatacaaaatcttcgaagaagcagcacgtgaacgtgttgttcgcttgttgacaggtcaagagtcgaatggcggtggcggt
acaaaacgtggcgacaaaatgtctgaggatatgttgtctggcttagagttggttgatttacttgaaatccagccaagtga
tgaagccattgctgagcgtttaacgcaaattcaagtgttcttgaaagagaagagcttcgaaattgacgagaaatttgctg
agaaaaaacgcaagctttctacgggtgacgaacttacaactggcgtattgaaagttgtgaaggtttaccttgcagttaaa
cgtcgtatccagcctggtgataagatggcaggtcgtcacggtaacaaaggtgttgtttctaacatcttgccagttgaaga
catgccgcatgatgccaatggtgtaccagtcgatatcgtattgaacccattgggtgtaccgtcacgtatgaacgtgggtc
agattcttgaaactcacttgggtatggctgcgaaaggtttgggtgagcaaattgataagatgctcaaacaacagcgtgaa
attgctgagctacgtattttcctagacaagatctacaacaaagtgggcggtcagcaagaagatttagacagcttaactga
tgacgagattctaatcttggcgggtaatttacgcgctggtgtgcctttagctactcctgtatttgatggtgctgaagaag
ctcaaatcaaagagttgctagagctggctgaaattccacgctcgggtcaaaccgtattatatgatggacgtacaggtgaa
cgtttcgaccgtcctgtaactgtaggttatatgtacatgctcaagttgaaccacttggttg
>RpoB|ANC 4282 T|From JABERI010000002.1|A. terrae|ANC 4282 T
atggcatactcatataccgaaaagaaacggatccgtaagaattttggtaaattgcctagcgtcatggatgctccgtactt
gctttcgattcaagtcgactcgtacagaacattcctacaagatggcaaaactccaaaaaaccgcgaagatatcggtctcc
aagccgcatttcgttcagtttttcctattgaaagttattctggcaatgctgctttagaatttgttgagtatagtcttggt
aagcctgagtttgatgtgcgtgaatgtattttacgtggttcgacttatgcggcaccaatgcgcgtaaaaattcgtttgat
catcaaagatcgcgaaactaaatcaataaaagacgtacgtgaacaagaagtgtacatgggcgaaatgccgctcatgaccg
aaaatggtacctttgtcattaatggtactgagcgtgtaattgtgtctcaattacatcgttcaccaggtgtattctttgac
cacgataaaggcaaaactcactctagcggtaaagttctttattcagcacgtatcattccttaccgtggttcatggttaga
ttttgaattcgatgcaaaagaccttgtctttgtacgtattgaccgtcgtcgtaaattactcgcgactgttgtacttcgtg
cattaggttatagcaacgaacaagtcctagacatgttctatgaaaaagtccctgtctatcttgacatgggtagctaccaa
attgaccttgtgcctgaacgcctgcgcggtgaaatggctcaattcgacattcttgatgctgacggcaaagcgattgttga
gcaaggtaaacgtattaatgcacgtcatgtacgtcaaatggaagcatctggcttaaccaagctttctgttcctgacgagt
acttgtacgaacgtattactgctgaagacatcccattaaaagatggtgatgttattgctgcaaacaccgtattgagccat
gagatcatggtgaagattgcagaaggcggcgttaagcagttcaatattttgttcaccaatgatatcgatcgtggttcttt
cgttgcggattctttacgtgcagatacgacttcaggtcgtgaagaagcacttgtagaaatctacaaagtaatgcgtccag
gtgagccaccaacaaaagaagctgctgaaaacttattcaacaacttgttcttctcttctgaacgttatgacttgtctcca
gtcggccgcatgaagttcaaccgtcgtttgggtcgtccttacgaagtcggtacagatcagaagtctcgtgaagttgaagg
tattctttcaaattcagatatcacagacgttctaaaaacacttgttgaaattcgtaacggtaaaggtgaagtcgacgata
tcgatcacttgggtaaccgtcgcgtacgttcagtcggtgaaatgacagaaaaccaattccgtgttggtttagttcgcgta
gaacgtgctgttaaagagcgtttaagccaagctgaaacagacaacttgtctccgcaagatttaatcaatgcgaaaccagt
tgctgctgcaatcaaagaattctttggttcaagccagttgtctcagttcatggaccaaaataatccattgtctgaaatta
cacataaacgtcgtgtatcggcgcttggacccggcggtttgactcgtgaacgtgcaggctttgaagtacgtgacgtacat
caaactcactacggtcgtgtgtgtccaattgagactcctgagggaccaaacattggtttgatcaactcactttcggttta
tgcaaaatgtaataacttcggtttcttggaaacaccataccgcaaagttattgatggccgcgtaacagatgacgttgagt
atttatctgcgattgaagaagtaggtactgtgattgcacaggccgattctggcgtagataaagacggtaaattaacagaa
gacttcgtatctgttcgtcaccaaggtgacttcgtacgtatgcctcctgaaaaagtaacgcatatggatgtatctgctca
gcagattgtatctgttgcagcatcacttattccattccttgaacacgatgacgccaaccgtgcgttgatgggttcaaaca
tgcaacgtcaggctgtacctacgctgattgctgacaaaccacttgtcggtaccggtatggaagcaaacgtagcgcatgac
tctggtgtatgtgttcttgcaaaacgtggcggccgtatcgagtttgttgatgcgtcacgtgttgttattcgtgtaaacga
agaagaaatgatcgccggtgaagcaggtgtagatatctacaacctgatcaaatatacacgttcgaaccaaaatacttgta
ttaaccagaaagttcttgtgaaccttggtgataaagtgggtcgtggcgacgtattggctgatggtccatcgactgacggt
ggtgaattagcgcttggtcaaaacatgcgtgtagcgttcatgacgtggaacggttacaactacgaagactcgatcttgtt
atctgagcgtgtacttcaagaagaccgtttaacatcgattcatatccaagaattgtcatgtgttgcacgtgatacgaaat
tgggtgctgaagaaattactgccgacattccaaacgtgggtgaagctgcactttctaagcttgatgaatcaggtatcgtt
tatatcggtgctgaagtgactgccggtgacatccttgtaggtaaagtaacgcctaaaggtgaaacccagttaacaccgga
agaaaaattgcttcgcgcaattttcggtgaaaaagcagctgacgttaaagactcatcattacgcgtgtcttcaggcgtta
aaggtacagtgattgacgttcaagtgtttacacgtgacggtcttgaaaaagacgaacgtgctcaagcaattgaaaaagcg
caattggatgcttatcgtaaagacttgaaagaagaattcaaaatcttcgaagaagcagcacgtgaacgtattattcgctt
gttgaaaggtcaagaatcgaatggtggtggtacaactaaacgcggtgacaaactttcagaagatgtgttatctggtttag
agcttgttgatctacttgaaattcaacctgttgatgaaggcattgctgaacgcttaactcaaattcaagtattcttgaaa
gagaagggcattgagattgacgagaaatttgcagagaaaaaacgcaaactttctacaggtgatgaactgacaactggcgt
attgaaagttgttaaagtttacttggctgtaaaacgtcgcatccaaccgggtgataaaatggcgggtcgtcatggtaaca
agggtgttgtatctaacatcttgccagtagaagacatgccgcatgatgctaacggtgtacctgttgatatcgtgttgaac
ccactgggtgtaccttcacgtatgaacgtgggtcagattcttgaaactcacttgggtatggctgcaaaaggtcttggcga
taaaatcgacaagatgttgcaagaacagcgtaccattgctgaactgcgtatcttcttagacaagatttataacaaagttg
gtggcgagcaagaagatcttgatagcttgactgatgatgaaatcttggcgctttctaaaaacttgcgtaaaggtattcct
ttagcaactcctgtatttgatggtgctgacgaaggccaaatcaaagagttgcttgaacttgcagacattccacgttctgg
tcaaaccgtattgtttgacggacgtacaggtgagcgttttgaccgtccagtaactgtaggttacatgtacatgttgaaac
tgaatcacttggttgatgacaagatgcatgcgcgttctacaggttcttactcacttgtgactcaacaaccattgggcggt
aaagctcaattcggtggtcagcgtttcggtgagatggaagtctgggcgcttgaagcatatggcgcagcttatacgcttca
agaaatgcttactgttaagtcggatgacgttgaaggccgtactcgcatctacaagaacattgtcgatggtaaccatcata
tggatccgggcatgcctgaatcgttcaacgtattgaccaaagagatccgttctttaggtatcaacattgaactgaaaaat
ggtgactaa
>RpoB|ANC 4471 T|From SJNZ01000035.1|A. terrestris|ANC 4471 T
atggcatactcatataccgaaaagaaacggatccgtaagaattttggtaaattgcctagcgtcatggatgctccgtactt
gctttcgattcaagtcgactcgtacagaacattcctacaagatggcaaaactccaaaaaaccgcgaagatatcggtctcc
aagccgcatttcgttcagtttttcctattgaaagttattctggcaatgctgctttagaatttgttgagtatagtcttggt
aagcctgagtttgatgtgcgtgaatgtattttacgtggttcgacttatgcggcacccatgcgtgtaaaaattcgtttgat
cattaaagatcgcgaaaccaaatcaattaaagacgtacgtgaacaagaagtttacatgggcgaaatgccgctcatgaccg
aaaacggtacctttgtgatcaatggtactgagcgtgtaattgtgtctcaattacatcgttcacctggtgtattctttgac
cacgataaaggcaaaactcactctagcggtaaagttctttattcagcacgtatcattccttaccgtggttcatggttaga
ttttgaattcgatgcaaaagaccttgtctttgtacgtattgaccgtcgtcgtaaattactcgcgactgtggtacttcgtg
cactaggttatagcaacgaacaagtcctagacatgttctatgaaaaagtccctgtctatcttgacatgggtagctaccaa
attgaccttgtgcctgaacgcctgcgcggtgaaatggctcaattcgacattcttgatgctgacggcaaagcgattgttga
gcaaggtaaacgtattaatgcacgtcatgtacgtcaaatggaagcatctggtttaaccaagctttctgttcctgatgagt
acttgtacgaacgtattactgctgaagacatcccattgaaagatggcgacgtaattgctgcaaacaccgtattgagccat
gagatcatggtgaagattgcagaaggcggcgttaagcagttcaatattttgttcaccaatgacatcgaccgtggttcttt
tgttgcggattctttacgcgcagatacgacttcaggtcgtgaagaagcacttgtagaaatctacaaagtaatgcgtccag
gtgagccaccaacaaaagaagctgctgaaaacttattcaacaacttgttcttctcatcagaacgttatgacttgtctcca
gtaggccgcatgaagttcaaccgtcgtttgggtcgtccttacgaagtcggtacagatcagaagtctcgtgaagttgaagg
tattctttcaaattcagatatcacagacgttcttaagacacttgttgaaatccgtaacggtaaaggtgaagtcgacgata
tcgatcacttgggtaaccgtcgcgtacgttcagtcggtgaaatgacagaaaaccaattccgtgtgggtctggttcgtgta
gaacgtgctgttaaagagcgtctatctcaggctgaaacagacaacttgtctccgcaagatttaatcaatgcgaaaccagt
tgctgctgcaatcaaagaattctttggttcaagccagttgtctcagttcatggatcaaaataatccattgtctgaaatta
cacacaaacgtcgtgtatcggcgcttggacccggcggtttgactcgtgaacgtgcaggctttgaagtacgtgacgtacat
caaactcactacggtcgtgtgtgtccaattgagactcctgagggaccaaacattggtttgatcaactcactttctgttta
tgcaaaatgtaataacttcggtttcttggaaacaccgtatcgtaaagtgattgacggcagcgtcactatggatatcgagt
atttatctgcgattgaagaagtgggtactgtcattgcacaggccgatgctagtttggataaaaacggtaaattaacagaa
gaatttgtatcagtacgtcatcaaggtgacttcgtacgtatgccgcctgaaaaagtgacgcatatggatgtttctgctca
gcagattgtatcggttgcggcatcacttattccattccttgaacacgatgacgccaaccgtgcgttgatgggttcaaaca
tgcaacgtcaggctgtacctacgctgattgctgacaaaccacttgtcggtaccggtatggaagccaacgtagcgcatgac
tcgggtgtatgtgttcttgcaaaacgtggcggtcgtatcgagtttgttgatgcatcgcgtgtggttattcgtgtaaacga
agaagaaatgatcgctggtgaagcaggtgtagatatctacaacctgatcaaatatacccgttcgaaccaaaacacctgta
ttaaccaaaaagttctcgtgaacattggtgataaagtgggtcgtgacgacgtattggctgatggtccatcgactgacggt
ggtgaattggcgcttggtcaaaacatgcgcgtagcattcatgacctggaacggttacaactacgaagactcgattttgtt
atctgaacgtgttcttcaagaagaccgtttaacttcaattcatattcaagaattgtcatgtgttgctcgtgataccaagt
taggtgcagaagaaattactgccgatattcctaacgtgggtgaagctgcactgtctaagctggatgaatcaggtatcgtt
tatatcggtgctgaagtaactgccggtgatattcttgtaggtaaagttacgccaaaaggcgaaacccagttaacaccgga
agaaaaattgctacgtgcaatcttcggtgaaaaagcggctgacgttaaagattcatctttacgtgtggcttcaggtgtta
aaggtacagtaattgatgttcaagtgtttacacgtgacggtcttgaaaaagacgaacgtgctcaagcaattgaaaaagcg
caattggatgcataccgcaaagacttgaaagaagagtttaaaatcttcgaagaagctgcgcgtgaacgtattgttcgcct
gttaaaaggtcaagaatcgaacggtggtggtacaactaaacgcggtgataaactgactgaagatttgttatctggtttag
agcttgttgatctgcttgaaattcaacctgttgatgaaggcattgctgaacgcttaactcaaattcaagtgttcttgaaa
gagaaaggcatcgagattgacgagaaatttgcagagaaaaaacgcaaactttctacaggtgatgagcttacaactggcgt
attgaaagttgttaaagtttacttggctgtaaaacgtcgcatccaaccgggtgataaaatggcgggtcgtcatggtaaca
agggtgttgtatctaacatcttgccagtagaagacatgccgcatgatgccaacggtgtacctgttgatatcgtgttgaac
ccactgggtgtaccttcacgtatgaacgtgggtcagattcttgaaactcacttgggtatggctgcaaaaggtcttggcga
taaaatcgacaagatgttgcaagaacagcgtactattgccgaactgcgtatcttcttagacaagatttataacaaagttg
gtggcgagcaagaagatcttgatagcttgactgatgatgaaatcttggcgctttctaaaaacttgcgtaaaggtattcca
cttgcaacgcctgtatttgatggtgctgatgaaggccaaatcaaagagttgcttgaacttgcagacattccacgttctgg
tcaaaccgtattgtttgacggacgtacaggtgaacgtttcgaccgtccagtaactgtaggttacatgtacatgttgaaac
tgaatcacttggttgatgacaagatgcatgcgcgttctacaggttcttactcacttgtgactcaacagccattgggtggt
aaagctcaattcggtggtcagcgtttcggtgaaatggaagtctgggcgcttgaagcatatggcgcagcttatacgcttca
agaaatgcttactgttaagtcggatgacgttgaaggccgtactcgcatctacaagaacattgtcgatggtaaccatcata
tggatccgggcatgcctgaatcgttcaacgtattgaccaaagagatccgttctttaggtatcaacattgaactgaaaaat
ggtgactaa
>RpoB|ANC 8092 T|From CP098732.1|A. tibetensis|Y-23 T
atggcatactcatataccgaaaagaaacggatccgtaagaattttggtaaattgcctagtgttatggatgctccgtactt
gctcgcgattcaagtcgactcgtacagaacgttcttgcaagatggcaaatcaccaaaaaaccgcgaagatatcggtctcc
aagccgcatttcgttcagtttttcctatagaaagttattctggcaatgctgctctagaatttgttgagtatagccttggt
aagccggagtttgatgttcgcgaatgtattcttcgtggctcaacttatgcggcaccaatgcgtgtaaaaattcgtttgat
cattaaagatcgtgaaacgaaatcaatcaaagacgtgcgtgagcaagaagtgtacatgggtgaaatgccactcatgacgg
ataacgggacattcgttattaatggtactgagcgtgtaatcgtatctcagttacatcgttcacctggcgtgttctttgat
catgataagggtaaaactcactcaagcggtaaagtgctttattcagcacgtattattccctaccgtggttcatggttaga
ttttgaatttgatgcgaaagatttagtctatgttcgtattgaccgtcgtcgtaaattgcttgcgactgtggtacttcgtg
cattgggttatagcaacgaacaaattctagacttattctacgagaaagtacctgtctatttagatatgggtagctaccag
attgaccttgttccagaacgcctgcgtggcgaaatggcacaattcgacattaccgataatgaaggtaaagtgattgttga
gcaaggtaaacgtattaacgcgcgtcatgtacgtcaaatggaagcttcaggcttaactaagctttctgttccagatgaat
acttatatgagcgtatcactgctgaagatatcactttacgtgatggcgacgtcatcgctgcgaacaccttattaagccat
gaaattatggtgaaattggctgaaggcggcgtgaaacagttcaatatgctgttcacgaatgacattgaccgtggttcatt
cattgcagattctttacgtgcagatacaacaacaggtcgtgaagaagcgcttgttgaaatctacaaagtaatgcgtccag
gcgagccaccaacaaaagaagctgctgaaaacctattcaataacttgttcttctcttctgagcgttatgatttatcgcca
gtaggtcgtatgaagtttaaccgtcgtttgggtcgtccttacgaagtgggaactgaccagaagtcacgtgaagttgaagg
cattctttcgaacagcgatatcactgatgtattaaaaacattggttgaaattcgtaacggtaaaggtgaagtcgatgata
tcgatcacttgggtaaccgtcgtgttcgttctgttggtgaaatgacagaaaaccaattccgtgttggtttggttcgtgtt
gaacgtgctgtaaaagaacgtttaagccaagcagaagcagacaacttgtctccgcaagatttaatcaatgcgaaaccagt
tgcagctgcaatcaaagaattctttggttcaagccaattgtctcagtttatggaccaaaacaatccattgtctgagatta
cgcacaaacgtcgtgtatcggcgcttggtcctggtggtttaacacgtgaacgtgcgggctttgaagtacgtgacgtacat
caaactcactatggtcgtgtatgtccgattgaaacgcctgaaggtccaaacattggtttgatcaactcgctatctgttta
tgcaaaatgtaataacttcggtttcttggaaactccataccgtagagttgttgatggtcgtgtaacggatgaagttgaat
acttatctgcgattgaagaagtaggcacagtcattgcacaagccgactctgcagttgatgcagagaatcatttgactgaa
gaatttgtttctgtacgtcaccaaggtgatttcgtacgtatgccgcctgaaaaagtgacgcatatggacgtatctgctca
gcaggttgtttctgttgctgcatcactgattccattccttgaacacgatgatgcgaaccgtgcattaatgggttcgaaca
tgcagcgtcaggctgttccaacattattggctgacaagccgcttgttggtactggtatggaagcaaacgtagcgcgtgac
tcaggtgtgtgtgttatcgcaaaccgtggtggtgcgattgaatacgtggatgcttctcgtatcgtgattcgtgtaaacga
agaagaaatgattgcgggtgaagcgggcgtagatatctacaacctcatcaaatatacacgttctaaccaaaatacatgta
tcaaccaaaacgttgttgttcgcatgggtgacaaagttgctcgtggtgatgtattggctgacggtccatcaactgatggt
ggtgaacttgcgctaggtcaaaacatgcgcgtcgcgttcatgacatggaacggttataactatgaagactcgatcttgct
ttctgagcgtgtacttcaagaagatcgcttaacgtcgattcatatccaagaattatcgtgtgttgcacgtgataccaaat
tgggtgctgaagaaattactgctgatatcccgaatgtgggtgaagctgcactgtctaagctagatgaatcaggtatcgta
tatatcggtgctgaagttgctgcgggtgacattctagtcggtaaagtaacgcctaaaggtgaaacgcaattaacaccaga
agaaaaactgcttcgcgcaatttttggtgaaaaagcggctgacgttaaagactcttctttacgtgttccatctggcacca
aaggtacagtgattgacgttcaagtgtttacacgtgacggtcttgaaaaagatgaacgtgcacaagcaattgaaaaagct
caattagatgcttaccgtaaagacttgaaagaagaatacaaaatcttcgaagaagcagcacgtgaacgtgttgttcgctt
gttgacaggtcaagagtcgaatggcggtggcggtacaaaacgtggcgacaaaatgtctgaggatatgttgtctggcttag
agttggttgatttacttgaaatccagccaagtgatgaagccattgctgagcgtttaacgcaaattcaagtgttcttgaaa
gagaagagcttcgaaattgacgagaaatttgctgagaaaaaacgcaaactttctacaggtgacgaacttacaactggcgt
attgaaagttgtgaaggtttaccttgcggttaaacgtcgtatccagcctggtgataagatggcgggtcgtcacggtaaca
agggtgttgtttctaacatcttgccagttgaagacatgccacatgatgccaatggtgtaccagtcgatatcgtattgaac
ccattgggtgtaccgtcacgtatgaacgtgggtcagattcttgaaactcacttgggtatggctgcgaaaggtttgggtga
gcaaattgataagatgctcaaacaacagcgtgaaattgctgaactacgtattttcctagacaagatctacaacaaagtgg
gcggtcagcaagaagatttagacagcttaactgatgacgagattctaatcttggcgggtaatttacgcgctggtgtgcct
ttagctactcctgtatttgatggtgctgaagaagctcaaatcaaagagttgctagagctggctgaaattccacgctcggg
tcaaaccgtattatatgatggacgtacaggtgaacgtttcgaccgtcctgtaactgtaggttatatgtacatgctcaagt
tgaaccacttggttgacgacaagatgcatgcgcgttctactggttcttactcattagtaacgcaacagccattgggtggt
aaagctcagtttggtggtcagcgtttcggtgagatggaggtctgggcacttgaagcttacggcgcagcttatacactgca
agaaatgcttactgtgaagtcggatgatgttgaaggtcgtactcgtatctataagaacattgtagatggtaaccattata
tggacccaggtatgcctgaatcgttcaacgtattgaccaaagagatccgttctttaggtatcaacattgaactgaaaaat
ggtgactaa
>RpoB|NIPH 2285 T|From  ARFU01000049.1|A. tjernbergiae|CIP 107465 T
ATGGCATACTCATATACCGAAAAGAAACGGATCCGTAAGAATTTTGGTAAATTGCCCCATGTAATGGAAGCACCGTACTT
ACTTTCGATTCAGGTCGATTCGTATCGTACATTCTTACAAGGCGGTAAAACTCCAAAAAATCGCGAAGATATCGGTCTCC
AAGCCGCATTTCGTTCAGTTTTTCCTATTGAAAGTTATTCTGGCAATGCTGCTTTAGAATTTGTTGAGTATAGTCTTGGT
AAGCCCGAGTTTGACGTACGTGAATGTATTTTACGTGGTTCAACTTATGCAGCACCAATGCGCGTAAAAATTCGTTTGAT
TATTAAAGATCGTGAAACGAAATCAATTAAAGATGTTCGTGAACAAGAAGTCTACATGGGTGAAATGCCACTCATGACCG
ATAACGGTACTTTTGTTATCAATGGTACTGAGCGTGTGATTGTGTCTCAGTTACACCGTTCGCCAGGTGTATTCTTTGAT
CATGATAAAGGTAAGACCCATTCAAGTGGTAAAGTGTTGTATTCGGCACGTATTATTCCTTACCGTGGTTCATGGTTAGA
TTTTGAATTTGATGCTAAAGATCTTGTTTATGTGCGTATTGACCGTCGTCGTAAACTATTAGCAACTGTAATTCTGCGCG
CTTTAGGCTATGCAAATGCACAAATCTTGAATTTATTCTATGAAAAAGTGCCTGTATATCTTGATATGGGTAGTTATCAG
ATTGATCTTGTGCCAGATCGATTACGCGGTGAAATGGCGCAGTTTGATATTGCCGATAATGACGGTAAAGTCATTGTTGA
ACAAGGTAAACGTATTAATGTACGTCATGTACGTCAAATGGAAGCGGCTAATTTAGCCAAACTTTCTGTACCTGATGAGT
ATTTATATGAACGTATTACCGCTGAAGATATTACCTTAAAAGATGGTGATGTGATTCCTGCAAATACGCTGCTTAGTCAT
GAAGTCATGGTGAAGTTAGCTGAAGGTGGCGTTAAACAGTTCAATATCTTGTTTACTAATGATATTGATCGTGGCTCTTT
TATTGCTGATAGTTTACGTGCAGACACAACTTCAGGGCGTGAAGAAGCATTAGTAGAAATTTACAAAGTAATGCGTCCAG
GTGAACCACCAACAAAAGAAGCTGCTGAAAACTTATTTAATAATTTATTCTTCTCTTCTGAACGTTATGACCTTTCTCCA
GTAGGTCGCATGAAGTTTAACCGTCGTTTGGGTCGTCCTTACGAAGTGGGTACAGATCAGAAATCGCGTGAAGTTGAAGG
TATTTTATCGCACGACGATATCATCGATGTACTGCGTACATTGGTTGAAATTCGTAACGGTAAAGGTGAAGTCGATGATA
TCGACCACTTAGGTAACCGTCGTGTACGTTCTGTTGGTGAAATGACAGAAAACCAATTCCGTGTTGGTTTAGTTCGTGTT
GAACGTGCTGTTAAAGAGCGTTTAAGCCAAGCAGAGACAGATAATTTGTCTCCACAAGATTTAATCAATGCGAAACCAGT
TGCTGCTGCAATCAAAGAATTCTTTGGTTCAAGCCAATTGTCTCAGTTCATGGATCAAAACAATCCATTGTCTGAAATTA
CACATAAACGTCGTGTATCTGCGCTTGGCCCTGGTGGTTTGACACGTGAGCGTGCGGGCTTCGAAGTCCGTGACGTACAT
CAAACTCACTATGGTCGTGTTTGTCCAATTGAAACGCCTGAAGGTCCAAACATTGGTTTGATCAACTCGCTTTCTGTCTA
TGCAAAAGCGAATGACTTTGGTTTCTTGGAAACACCATACCGTAAAGTCGTTGATGGTCGTGTGACTGATGAGGTTGAAT
ATTTATCTGCAATTGAAGAAGTTGGGACTGTGATTGCACAGGCCGATTCTGGTGTAGATAAAGATGGTAACTTAACAGAA
GAAATGGCTTCTGTACGTCATCAGGGCGAATTTGTACGTATGCCACCTGAAAAAGTGACGCATATGGACGTATCTGCTCA
GCAGGTTGTTTCTGTTGCTGCATCGCTTATTCCGTTTCTTGAACACGATGATGCGAACCGTGCATTGATGGGTTCAAACA
TGCAACGTCAGGCTGTTCCGACATTGCGTGCTGACAAGCCGCTTGTTGGTACGGGTATGGAAGCAAACGTAGCACGTGAT
TCTGGTGTGTGTGTGATCGCAGACCGTGGTGGTGCGATTGAATATGTTGATGCATCTCGTATCGTGATTCGTGTAAACGA
AGATGAAATGATTGCGGGTGAAGCGGGTGTAGATATCTATAACCTGATCAAATATACACGTTCAAACCAAAATACCTGTA
TCAACCAAAACGTTATCGTAAACTTGGGTGACAAAGTTGCTCGTGGCGATATCTTGGCTGATGGTCCATCGACTGATATG
GGTGAACTTGCGCTTGGTCAAAACATGCGCGTCGCGTTCATGACATGGAACGGTTATAACTACGAAGACTCGATCTTACT
TTCTGAGCGTGTACTTCAAGAAGACCGTTTAACGTCGATTCATATCCAAGAATTGTCATGTGTAGCGCGTGATACTAAGT
TAGGTGCAGAAGAAATTACTGCCGATATTCCTAACGTGGGTGAAGCTGCACTGTCTAAGTTGGATGAGTCTGGTATTGTT
TATATCGGTGCTGAAGTGACTGCGGGTGACATCCTTGTTGGTAAGGTAACGCCTAAAGGTGAAACTCAGTTAACACCTGA
AGAAAAACTACTTCGCGCGATCTTTGGTGAAAAAGCTGCTGACGTTAAAGACTCTTCTTTACGCGTTCCATCTGGTACCA
AAGGTACTGTGATTGACGTTCAAGTCTTTACGCGTGATGGTTTGGAAAAAGATGAACGTGCTCAAGCCATTGAGAAAGCT
CAGCTTGATGCATACCGTAAAGATTTGAAAGAAGAATACAAAATCTTCGAAGAAGCAGCACGTGAACGTATTGTTCGTTT
GTTGACAGGTCAAGAGTCTAACGGTGGTGGCTCAACTAAGCGTGGTGATAAACTTTCTGCAGATGTCTTGTCTGGTTTAG
AGCTGGTTGATTTACTTGAAATTCAACCGACTGATGAAGCAATTGCAGAGCGTTTAACTCAGATTCAAGTGTTCTTGAAA
GAGAAGAGCTACGAAATTGACGAGAAGTTTGCAGAGAAGAAACGTAAACTTTCTACAGGTGATGAATTAACAACGGGTGT
ATTGAAAGTTGTTAAGGTTTACCTCGCTGTTAAACGTCGTATCCAGCCTGGTGATAAGATGGCGGGTCGTCATGGTAACA
AAGGTGTTGTATCTAACATCTTACCTGTTGAAGACATGCCTCATGATGCGAATGGTGTGCCAGTCGATATCGTATTGAAC
CCATTGGGTGTACCGTCACGTATGAACGTGGGTCAGATTCTTGAGACTCACTTAGGTATGGCGGCGAAAGGTCTTGGCGA
TAAAATCGAAAAAATGTTGAAAGAACAGCGTACAGTGATTGAACTGCGTGAATTCTTAGACAAGATTTATAACAAGGTCG
GTGGTGAGCAAGAAGAGCTTGACAGCTTAACTGATGCGGAAGTCTTGGCACTTTCAGGCAACTTACGTGCTGGTGTTCCA
TTGGCAACGCCTGTATTTGACGGTGCTGAAGAAAGTCAGATTAAAGACTTACTTGAATTGGCAGACATCTCACGTACGGG
TCAAACGGTATTGTTTGACGGACGTACAGGTGAACAGTTTGATCGTCCTGTAACTGTAGGTTACATGTACATGCTCAAAT
TGAACCACTTGGTTGATGACAAGATGCATGCGCGTTCAACGGGTTCTTACTCACTTGTGACTCAACAGCCGCTTGGTGGT
AAAGCACAATTCGGTGGTCAGCGTTTCGGTGAGATGGAAGTATGGGCACTTGAAGCATACGGTGCTGCATACACGCTCCA
AGAAATGCTTACAGTGAAGTCGGATGACGTCGAAGGTCGTACACGCATCTATAAGAACATTGTAGATGGTAACCATTATA
TGGATCCGGGTATGCCTGAATCGTTCAACGTATTGACCAAAGAGATCCGTTCTTTAGGTATCAACATTGAACTGAAAAAT
GGTGACTAA
>RpoB|ANC 5361 R|LBG O.K.|A. tjernbergiae-like A|(ANC 5361)
aatacaaaatcttcgaagaagcagcacgtgaacgtattgttcgtttgttgaaaggtcaagaatctaacggtggtggttca
actaaacgtggcgataaacttgctgaagacgtattgtctggtttagagcttgttgatttacttgaaatccaaccgactga
tgaagcaattgcagagcgtttaactcaaattcaagtcttcttgaaagagaagagctacgaaattgacgagaagtttgcag
agaagaaacgtaaactttctacaggtgatgaattaacaacgggtgtattgaaagttgttaaggtttacctcgctgttaaa
cgtcgtatccagcctggtgataagatggcgggtcgtcatggtaacaaaggtgttgtatctaacatcttacctgttgaaga
catgccgcatgatgcgaatggtgtaccagtcgacatcgtattgaacccattgggtgtaccgtcacgtatgaacgtgggtc
agattcttgagactcacttaggtatggcggcgaaaggtcttggcgataaaatcgaaaaaatgttgaaagaacaacgtaca
gtaatcgagttacgtgacttcttagacaagatttataacaaggtcggtggcgagcaagaagagcttgatagcttaactga
tgcggaagtcttggcactttcaggcaacttacgtgctggtgttccattggcaacgcctgtatttgatggtgctgaagaaa
gccagattaaagatttacttgaattggcagacatttcacgtactggtcaaacggtattgtttgacggacgtacaggtgaa
cagtttgatcgtcctgtaactgtaggttacatgtacatgctcaaattgaatcacttggttg
>RpoB|ANC 5045 R|From LBG-EMBL|A. towneri|ANC 5045
atggcatactcatataccgaaaagaaacggatccgtaagaattttggtaaattgccccaagtaatggatgcaccgtactt
gctttcgattcaagtcgactcgtaccgtactttccttcaagatggcaaaactccaaaaagccgcgaagatatcggtctcc
aagccgcatttcgttcagtttttcctatagaaagttattctggcaatgctgctttagaatttgttgagtatagtcttggt
aagcctgagtttgatgtacgtgagtgtattcttcgcggctcaacttatgcggcaccaatgcgcgtaaaaattcgtttgat
cattaaagatcgtgaaacgaaatcaatcaaagatgtgcgtgagcaagaagtctacatgggcgaaatgccattgatgacgg
ataacggtacctttgtgattaacggtactgagcgtgtaattgtttctcaattacaccgttcaccaggcgtgttctttgac
catgataaaggtaagacccactcgagcggtaaagtgttgtattcagcacgcattattccttaccgtggctcatggttaga
ctttgaattcgatgccaaagacctcgtttatgtgcgtattgaccgtcgtcgtaaattgcttgcgactgtagtgttgcgtg
cattgggctatagcaatgaacaaatcctagacttgttctttgagaaagtacctgtctatttagacatgggtagctaccaa
attgaccttgtcccagaacgcttacgtggcgaaatggcacaatttgacatcactgatactgacggcaaagtgattgttga
gcaaggtaaacgcattaatgcgcgtcacgtacgtcaaatggaagcagctggtcttgagaagctttcagttcctgatgagt
acttgtacgaacgtattactgcagaagacatccagctaaaagatggcgatgtgattgctgcaaacaccttgttaagccat
gaaatcatggtgaaacttgcagaaggtggtgttaaacaatttaacatcctattcaccaatgacatcgaccgtggttcgtt
cattgcggacaccttacgtgcagatacaactgttggtcgtgaagatgctttggtagaaatctacaaagtgatgcgtccag
gtgagccaccgacgaaagaagccgctgaaaatctgttcaataacttgttcttctcttctgagcgttatgatttatcgcca
gtaggtcgtatgaagttcaaccgtcgtttgggtcgtccttacgaagtgggtacagatcagaaatcacgtgaagttgaagg
tattttgtctaacgaagacattaccgatgtacttaaaacattgatcgaaatccgtaacggtaaaggtgaagtcgacgata
tcgaccacttgggtaaccgtcgcgtacgttcagtgggcgagatgactgaaaaccaattccgtgttggtttggtacgtgtt
gagcgtgctgtaaaagagcgtttgtcacaagctgaaacagacaacctgtctccgcaagatttaatcaatgcgaagccagt
ggctgctgcaatcaaagaattctttggttcaagccaattgtctcagttcatggaccaaaacaacccgttgtctgaaatta
cccacaagcgtcgcgtatctgcgcttggtccaggtggtttgacacgtgaacgtgcaggctttgaggtacgtgacgtacac
caaactcactatggtcgtgtgtgtccaattgaaacgcctgaaggtccaaacattggtttgatcaactcgctttctgttta
tgcaaaatgtaataattttggcttcttggaaacgccataccgtaaagtggttgatggtcgtgtaaccgatgaggttgagt
atttatctgcaattgaagaagtgggcacgatcattgcgcaagcggactcaagcgtagaccaagatggcaatttaacagaa
gaattcgtatctgtacgtcaccaaggtgacttcgtgcgtatgccgccagagcgcgtgacgcacatggacgtttctgcaca
gcaggttgtatctgtagcagcatcactgattccattccttgagcacgatgacgccaaccgtgccttgatgggatcgaaca
tgcaacgtcaggctgttccgacgcttatcgctgataaaccacttgtgggtacagggatggaagcgaacgtagcacatgac
tcaggtgtatgtgtgattgcaaaccgtggtggtcgtattgaatatgtcgatgcttcacgtgtagtcattcgtgtgaacga
agaagaaatgatcgcgggtgaagcaggtgtagatatctacaacctgatcaaatacacacgttcaaaccaaaacacttgta
ttaaccaaaaagttttggtgaagatgggtgataaggtaggtcgtggtgatgtattggctgacggtccatctacagatggc
ggtgagcttgcactcggtcagaacatgcgtgtcgcgttcatgacttggaatggctataactacgaagactcgatcttgct
ttctgagcgtgtacttcaagaagaccgtttaacttcgattcacattcaagaattgtcatgtgttgcacgtgataccaaat
tgggtgcggaagaaatcacagctgatattccaaacgtgggcgaagctgcactgtctaaactagacgagtctggtatcgtt
tacattggtgctgaagtgactgcaggcgacattcttgttggtaaagtaacgcctaagggtgaaactcagttaacgcctga
agaaaaattgcttcgtgcaatcttcggtgaaaaagcagcagatgtgaaagattcatcattgcgcgttccatcaggtacta
aaggtactgtgattgacgttcaagtctttacccgtgatggtctagaaaaagacgaacgtgcacaagcgattgaaaaagca
caacttgatgcataccgcaaagacttgaaagaagaatacaaaatctttgaagaagcagcgcgtgaacgtattatccgctt
attaaaaggtcaagaatctaacggtggcggtacaactaaacgtggcgacaaactttctgaagatgtgttgtctggtttag
agttagttgatctacttgaaattcaaccaagtgatgaagcaattgctgagcgtttaactcaaattcaaactttcttgaaa
gagaagagctttgaaattgatgagaaattcgctgagaagaaacgtaagctttctacaggcgatgaactcactacgggcgt
gttgaaagttgttaaagtttatcttgctgttaagcgtcgcatccaaccgggtgacaagatggcgggtcgtcacggtaaca
aaggtgttgtatcaaacatcttgcctgtagaagacatgccgcacgatgctaacggtgtaccagtagatatcgtattgaac
ccactaggcgtaccatcgcgtatgaacgtgggtcagattcttgaaacacacttgggtatggcagccaaaggtttgggtga
gcaaattgataaaatgctcaaacaacaacgcgaaattgctgaactacgtgagttcctagacaagatttataacaaagtcg
gtggcgagcaagaagatcttgacagcttaactgatgatgaaatcttggtattggctggcaacttacgtgcaggtgttcca
ttggctactcctgtatttgatggtgcagaagaaggtcaaattaaagaattacttgaactggctgaattaccacgttcagg
tcaaaccgtgttgtacgatggtcgtacaggcgagaaattcgaccgtccagtgactgtaggttatatgtacatgctcaaac
tcaaccacttggtggatgacaagatgcacgcgcgttctacaggttcttactcacttgtaacgcaacagccgttgggtggt
aaggcacaattcggtggtcagcgtttcggtgagatggaagtctgggcacttgaagcatacggtgctgcatacacacttca
agaaatgctcactgtgaagtcggatgacgttgaaggtcgtacccgtatctataagaacattgtagatggtaaccattata
tggacccaggtatgcctgaatcgtttaacgtattgaccaaagagatccgttctttaggtatcaacattgaactgaaaaat
ggtgactaa
>RpoB|ANC 3630 R|LBG|A. towneri-like A|(ANC 3630)
aatacaaaatctttgaagaagcagcgcgtgaacgtattatccgcttattgaaaggacaagaatctaacggtggcggtaca
actaaacgtggcgacaaactttctgaagatgtgttgtctagtttagagttggttgatttacttgaaattcaaccaagtga
tgaagcaattgctgaacgcttaacgcaaattcaaacattcttgaaagagaagagccttgaaattgatgagaaattcgctg
agaagaaacgtaagctttctacaggtgatgagttaacaactggtgtattgaaagttgttaaggtttacctagcagttaaa
cgtcgtatccaaccaggtgataagatggcaggtcgtcacggtaacaaaggtgtggtatctaacatcttaccagtagaaga
catgccgcacgatgctaacggtgtacctgtggatatcgtattgaacccgctaggcgtaccatcgcgtatgaacgtgggtc
agattcttgaaacacacttgggtatggcagccaaaggtttgggtgagcaaattgacaagatgctcaaacaacagcgtgag
attgctgaactacgtgcgttcctagacaagatttataacaaagtgggcggcgagcaggaagatcttgacagcttaactga
tgatgaaatcttggtattggcgggtaacttacgtgcaggtgttccattggctactccagtatttgatggtgctgaagaag
gtcaaatcaaagaattgcttgaacttgctgaattaccacgttctggtcagaccgtattgtacgatggtcgtacaggcgag
aaattcgaccgtccagtgactgtaggttatatgtacatgctcaaactcaaccacttggtgg
>RpoB|ANC 4415 R|LBG|A. towneri-like B|(ANC 4415)
aatacaaaatctttgaagaagcagcgcgtgaacgtattatccgcttattgaaaggtcaagaatctaacggtggcggtaca
actaagcgtggcgacaaactttctgaagatgtgttgtctggtttagagttagttgatttacttgaaatccaaccaagtga
tgaagcaattgctgagcgtttaactcaaattcaaactttcttgaaagagaagagctctgaaattgatgagaaattcgcag
agaagaaacgtaagctttctacaggcgatgaactcactacgggcgtcttgaaagttgttaaagtttatcttgctgtaaaa
cgtcgcatccaaccgggtgacaagatggcgggtcgtcatggtaacaaaggtgtagtatcaaacatcttacctgtagaaga
catgccgcacgatgctaatggtgtaccagtggatatcgtattgaacccactaggcgtaccatcgcgtatgaacgtgggtc
agattcttgaaacacacttgggtatggcagccaaaggtttgggtgagcaaattgataaaatgctcaaacaacaacgtgaa
attgctgaactacgtgagttcctagacaagatttataacaaagttggtggcgagcaggaagatcttgacagcttaactga
tgatgaaatcttggtattggcgggtaacttacgtgcaggtgttccattggcaactcctgtatttgatggtgcagaagaag
gtcaaattaaagaattacttgaacttgctgaattaccacgttctggtcagaccgtattgtacgatggtcgtacaggcgag
aaattcgaccgcccagtgactgtgggttatatgtacatgctcaaactcaaccacttggtgg
>RpoB|ANC 3799 R|LBG O.K.|A. towneri-like C|(ANC 3799)
aatacaaaatctttgaagaagcagcgcgtgaacgtattatccgcttattgaaaggacaagaatctaacggtggcggtaca
actaaacgtggcgacaaactttctgaagatgtgttgtctagtttagagttggttgatttacttgaaattcaaccaagtga
tgaagcaattgctgaacgcttaacgcaaattcaaacattcttgaaagagaagagccttgaaattgatgagaaattcgctg
agaagaaacgtaagctttctacaggcgatgaactcactaccggcgtcttgaaagttgtgaaagtttatcttgctgttaaa
cgtcgcatccaaccaggtgataagatggcaggtcgtcacggtaacaaaggtgtggtatctaacatcttaccagtagaaga
catgccgcacgatgctaacggtgtacctgtggatatcgtattgaacccgctaggcgtaccatcgcgtatgaacgtgggtc
agattcttgaaacacacttgggtatggcagccaaaggtttgggtgagcaaattgacaagatgctcaaacaacagcgtgag
attgctgaactacgtgcgttcctagacaagatttataacaaagtgggcggcgagcaggaagatcttgacagcttaactga
tgatgaaatcttggtattggcgggtaacttacgtgcaggtgttccattggctactccagtatttgatggtgctgaagaag
gtcaaatcaaagaattgcttgaacttgctgaattaccacgttctggtcagaccgtattgtacgatggtcgtacaggcgag
aaattcgaccgtccagtgactgtaggttatatgtacatgctcaaactcaaccacttggttg
>RpoB|ANC 3894 R|LBG O.K.|A. towneri-like D|(ANC 3894)
aatacaaaatctttgaagaagcagcgcgtgaacgtattattcgtttattgaaaggtcaagaatctaacggtggcggtaca
actaaacgtggcgacaaactttctgaagatgtgttgtctagtttagaattagttgacttacttgaaatccaaccaagtga
tgaagcaattgctgagcgtttaactcaaattcaaactttcttgaaagagaagagctctgaaattgatgagaaattcgcag
agaagaaacgtaagctttctacaggcgatgaactcactacgggcgtcttgaaagttgttaaagtttatcttgctgttaaa
cgtcgcatccaaccgggtgacaagatggcgggtcgtcacggtaacaaaggtgtggtatcaaacatcttacctgtagaaga
catgccgcacgatgctaacggtgtaccagtggatatcgtattgaacccgctaggcgtaccatcgcgtatgaacgtgggtc
agattcttgaaacacacctgggtatggcagccaaaggtttgggtgagcaaattgacaagatgctcaaacaacagcgtgaa
attgctgaactacgtgcgttcctagacaagatttataacaaggtgggtggaaagcaggaagatcttgacagcttaactga
tgatgaaatcttggcattggctggcaacttacgtgcaggtgttccattggctactccagtatttgatggtgctgaagaag
gtcaaatcaaagaattgcttgaacttgctgaattaccacgttctggtcaaaccgtgttgtacgatggtcgtacaggcgag
aaattcgaccgcccagtgactgtgggttatatgtacatgctcaaactcaaccacttggtgg
>RpoB|NIPH 137 T|From APQA01000001.1|A. ursingii|CIP 107286 T
ATGGCATACTCATATACCGAAAAGAAACGGATCCGTAAGAATTTTGGTAAATTGCCTAGCGTCATGGACGCTCCGTACTT
GCTTTCGATTCAGGTCGATTCGTACAGAACGTTTTTACAAGATGGCAAAACACCGAAAAACCGCGAAGATATCGGTCTCC
AAGCCGCATTTCGTTCAGTTTTTCCTATAGAAAGTTATTCTGGCAATGCTGCTTTAGAATTTGTTGAGTATAGTCTTGGT
AAACCAGAGTTTGATGTACGCGAGTGTATTCTTCGCGGATCAACTTATGCGGCACCAATGCGCGTAAAAATTCGTTTGAT
CATTAAAGATCGTGAAACGAAATCAATTAAAGATGTTCGCGAACAAGAAGTGTATATGGGTGAAATGCCACTCATGACTG
AGAACGGAACATTTGTGATTAACGGTACTGAGCGTGTCATCGTATCTCAGTTACACCGTTCACCAGGTGTGTTCTTCGAT
CATGATAAAGGTAAAACTCATTCAAGCGGTAAAGTGCTGTATTCAGCACGTATTATTCCTTACCGTGGTTCATGGTTAGA
CTTTGAATTTGATGCCAAAGATTTGGTTTACGTGCGTATTGACCGTCGTCGTAAGCTATTGGCTACGGTTATTCTACGTG
CACTGGGTTATAACAATGAGCAAATCCTTGATTTGTTCTATGAAAAAGTACCTGTGTATCTGGACATGGGCAGCTACCAA
ATTGATCTTGTGCCTGAACGTTTACGCGGTGAAATGGCGCAGTTTGATATTACTGATAATGACGGTAAAGTCATTGTAGA
ACAAGGCAAACGTATTAATGCGCGTCATGTTCGTCAAATGGAAGCGTCTGGTCTAAGCAAGCTTTCAGTGCCTGATGAGT
ATCTGTATGAGCGTATCACTGCTGAAGATATTACACTAAAAGATGGTGATATCATTCCTGCCAACACTTTGCTCAGCCAT
GAAGTCATGGTCAAGCTAGCTGAAGGCGGCGTAAAGCAGTTTAATATCCTGTATACCAACGATATCGATCATGGTCCGTT
TATTGCGGATACTTTACGTGCTGATACCACATCAGGTCGTGAAGAAGCACTGGTTGAAATCTACAAGGTAATGCGTCCAG
GTGAGCCACCAACGAAAGAAGCGGCTGAAAACTTGTTTAATAACTTGTTCTTCTCTTCTGAACGTTATGATTTGTCACCT
GTTGGTCGTATGAAGTTTAACCGTCGTTTGGGTCGTCCTTACGAAGTTGGTACAGATCAAAAATCACGTGAAGTTGAAGG
TATCCTCTCTAATGAGGATATCACTGATGTATTACGTACATTGGTTGAGATTCGTAACGGTAAAGGTGAAGTCGACGATA
TCGATCACTTGGGTAACCGTCGTGTCCGTTCAGTTGGTGAAATGACAGAGAACCAGTTCCGTGTGGGTCTGGTGCGTGTT
GAACGTGCTGTTAAAGAGCGTTTAAGCCAAGCTGAAACCGATAACTTGTCTCCACAAGACTTGATCAATGCGAAACCTGT
TGCTGCCGCGATCAAAGAATTCTTTGGTTCAAGCCAATTGTCTCAGTTCATGGATCAAAACAACCCATTGTCTGAAATTA
CACACAAACGTCGTGTATCAGCGCTTGGGCCAGGTGGTTTGACACGTGAACGTGCAGGCTTTGAGGTACGTGACGTACAT
CAAACTCACTATGGTCGTGTGTGTCCGATTGAAACGCCTGAAGGTCCAAACATTGGTTTGATCAACTCGCTATCTGTTTA
TGCAAAAGCCAACGATTTCGGTTTCTTGGAAACGCCTTATCGTAAGGTAGTCGATGGTCGTGTAACGGACGATGTTGAAT
ATCTTTCTGCGATTGAAGAAGTGGGGACTGTGATTGCACAGGCCGACTCTGGTGTTGATGCAGAGGGTAACCTCGTTGAA
GAAATGGTTTCAGTCCGTCATCAGGGCGAATTTGTACGTATGCCTCCTGAAAAAGTGACGCATATGGATGTTTCTGCGCA
GCAAGTTGTTTCTGTAGCAGCATCATTGATTCCATTCCTAGAACACGATGATGCGAACCGTGCCTTAATGGGTTCGAACA
TGCAACGTCAGGCAGTGCCAACCTTACTTGCGGATAAACCGCTTGTGGGTACGGGTATGGAAGCGACCGTTGCACGTGAC
TCAGGCGTATGTGTAATTGCAAAACGTGGTGGTGTGATTGAGTTTGTTGATGCATCACGTGTGGTCATTCGTGTTCATGA
AAATGAAATGATCGCGGGTGAAGCAGGTGTTGATATTTATAACCTGATCAAATACACCCGTTCTAACCAAAATACTTGTA
TTAACCAGAAAGTTCTTGTGAATCTGGGCGATAAAGTTGGTCGTGGTGATGTATTGGCTGATGGTCCTTCTACCGATGGT
GGTGAGTTGGCATTGGGTCAAAACATGCGCGTCGCGTTCATGACGTGGAATGGTTATAACTACGAAGACTCAATCTTGTT
ATCTGAGCGAGTTTTGCAGGAAGATCGTTTAACTTCAATTCACATTCAGGAATTATCATGTGTTGCACGTGATACTAAAT
TGGGTGCAGAAGAAATTACTGCCGATATTCCGAATGTAGGTGAAGCTGCTCTATCCAAGCTAGATGAATCTGGTATTGTT
TATATCGGTGCGGAAGTGACTGCGGGTGATATTCTGGTAGGTAAAGTTACGCCTAAAGGTGAAACTCAACTTACGCCAGA
AGAAAAATTGCTTCGTGCGATCTTCGGTGAAAAAGCGGCTGATGTGAAAGATTCATCTTTACGTGTTCCGTCTGGTACGA
AAGGTACTGTCATCGATGTACAAGTCTTCACACGTGATGGTCTTGAGAAAGATGATCGTGCACTTGCGATTGAAAAAGCG
CAATTGGATTCGTACCGTAAAGATTTGAAAGAAGAATACAAAATCTTTGAAGAAGCAGCACGTGAACGTATTGTGCGCTT
ATTAAAAGGTCAGGATTCTAACGGTGGTGGCACGACTAAACGTGGTGACAAACTGACTGAAGATTTATTGTCTGGTCTTG
AGCTGGTCGATTTACTTGAAATTCAACCAAGTGATGAAGGCATCGCTGAGCGTTTAAGTCAAATTCAAGTATTCTTGAAA
GAGAAGAGTGCTGAAATTGATGAGAAATTTGCTGAGAAAAAACGCAAATTAGCGACGGGTGATGAGTTAACGACGGGTGT
CTTGAAAGTCGTTAAAGTCTACCTTGCAGTTAAACGTCGTATCCAGCCAGGTGATAAAATGGCGGGTCGTCACGGGAACA
AAGGTGTTGTTTCTAACATCTTGCCTGTAGAAGACATGCCACATGATGCCAATGGTGTACCTGTCGATATCGTCTTGAAC
CCATTAGGTGTACCATCGCGTATGAACGTGGGTCAGATTCTGGAGACACATCTAGGATTGGCAGCCAAAGGTCTGGGTGA
ACAAATCGATAAGATGTTGCAACAACAGCGTACCATTGCCGAACTTCGTATCTTCCTTGATAAGATTTACAACAAGGTCG
GTGGTGAGCAAGAAGATCTAAACAGTCTGACTGATGATGAAGTCTTGGTATTGGCTGGCAACTTGCGTAAAGGTGTACCA
CTAGCAACTCCTGTATTTGATGGTGCTGAAGAAAGTCAAATTAAAGAGTTACTTGAGTTGGCTGAATTGCCACGTACTGG
TCAACAGATTTTGTTTGATGGACGTACAGGTGAACAGTTTGACCGTCCTGTAACCGTAGGTTATATGTACATGTTGAAAC
TGAACCACTTGGTGGATGACAAGATGCATGCGCGTTCAACAGGTTCATATTCTCTGGTAACGCAACAACCATTGGGTGGT
AAAGCTCAATTCGGTGGTCAGCGTTTCGGTGAGATGGAAGTCTGGGCACTGGAAGCTTATGGCGCAGCATATACCCTTCA
GGAAATGCTCACTGTGAAGTCGGATGACGTTGAAGGTCGTACACGCATCTATAAGAACATTGTAGATGGTAACCATTATA
TGGATCCGGGTATGCCTGAATCATTCAACGTATTGACCAAAGAGATCCGTTCTTTAGGTATCAACATTGAACTGAAAAAT
GGTGACTAA
>RpoB|NIPH 2171 T|From APRS01000002.1|A. variabilis|NIPH 2171 T
ATGGCATACTCATATACCGAAAAGAAACGGATCCGTAAGAATTTTGGTAAATTGCCTAGCGTCATGGATGCTCCGTACCT
GCTCGCGATTCAAGTCGACTCGTACAGAACATTCTTACAAGATGGCAAATCACCAAAAAACCGCGAAGATATCGGTCTCC
AAGCCGCATTTCGTTCAGTTTTTCCTATTGAAAGTTATTCTGGCAATGCTGCTTTAGAATTCGTTGAGTATAGTCTTGGT
AAGCCTGAGTTTGATGTACGCGAATGTATCCTTCGTGGCTCAACTTATGCAGCACCAATGCGCGTAAAAATTCGTTTGAT
CCTGAAAGATCGCGAAACTAAATCAATCAAAGACGTACGTGAACAAGAAGTCTACATGGGCGAAATGCCGCTTATGACAG
ACAACGGTACTTTCGTGATTAACGGTACCGAGCGTGTAATTGTATCGCAATTGCACCGTTCACCGGGCGTATTCTTTGAC
CACGATAAAGGCAAGACTCACTCAAGCGGTAAAGTCCTTTATTCAGCTCGTATCATTCCTTACCGTGGTTCATGGTTAGA
CTTTGAATTCGATGCCAAAGACCTGGTCTACGTACGTATTGACCGTCGTCGTAAATTGCTTGCGACTGTGGTGCTTCGTG
CGTTGGGTTATGCCAACGAACAAATTCTCGACATGTTCTACGAGAAAGTACCTGTGTATCTGGACATGGGTAGCTATCAG
ATTGATCTTGTTCCAGAGCGCCTGCGCGGCGAAATGGCACAGTTCGACATTGCTGACAAAGACGGCAAAGTCATTGTTGA
ACAAGGTAAACGTATTAACGCACGTCATGTACGTCAAATGGAAGCATCTGGTCTTGAGAAGCTTTCTGTTCCTGATGAGT
ACCTGTACGAACGTATCACTGCTGAAGACATACCACTGAAAGATGGTGATGTGATTGCAGCCAATACTGTTCTGAGCCAT
GAAATCATGGTGAAAATTGCAGAAGGCGACGTGAAACAGTTCAATATCCTGTTTACTAACGATATCGACCGTGGTCCGTT
TATTGCGGATACATTACGTGCTGATACCACAGTAAGCCGTGATGAAGCGCTTGTAGAAATCTACAAAGTCATGCGTCCAG
GTGAGCCACCAACAAAAGAAGCTGCTGAGAACCTGTTCAACAACCTGTTCTTCTCTTCTGAGCGTTATGATCTGTCTCCA
GTCGGCCGTATGAAGTTCAACCGTCGTTTGGGTCGTCCTTACGAAGTGGGTACTGACCAGAAGTCACGCGAAGTTGAAGG
CATTCTCTCGAACGAAGATATCACTGATGTATTAAAAACATTAGTAGAAATCCGTAACGGTAAAGGTGAAGTCGACGATA
TCGACCACTTGGGTAACCGTCGTGTCCGTTCTGTGGGTGAAATGACCGAGAACCAATTCCGTGTAGGTCTGGTTCGTGTA
GAACGTGCTGTTAAAGAACGTCTGTCTCAAGCTGAAACTGATAACCTGTCTCCGCAAGACCTGATCAATGCGAAGCCAGT
GGCTGCTGCAATCAAAGAATTCTTTGGTTCAAGCCAGTTGTCTCAGTTCATGGACCAAAACAACCCGTTGTCTGAAATTA
CACACAAACGTCGTGTATCAGCACTGGGGCCTGGTGGTTTGACTCGTGAACGTGCGGGCTTCGAAGTACGTGACGTCCAT
CAAACTCACTACGGTCGTGTATGTCCAATTGAGACTCCTGAGGGTCCAAACATTGGTTTGATCAACTCGCTGTCTGTTTA
TGCGAAATGTAACAACTTCGGTTTCTTGGAAACTCCATACCGTAAAGTGGTTGATGGTCGCGTAACTGATGACGTTGAAT
ACCTATCTGCGATTGAAGAAGTAGGTACTGTGATTGCACAGGCCGACTCTGCAGTAGATAAAGATGGCAACCTGTCTGAA
GAATTCGTTTCTGTACGTCACCAAGGTGAATTCGTACGTATGCCTCCTGAAAAAGTGACGCATATGGACGTATCTGCTCA
GCAGGTTGTATCTGTAGCAGCATCACTGATTCCGTTCCTTGAGCACGATGACGCCAACCGTGCATTGATGGGTTCGAACA
TGCAACGTCAGGCTGTTCCTACGTTAATTGCTGATAAACCACTGGTTGGTACCGGTATGGAAGCGAACGTAGCACATGAC
TCTGGTGTATGTGTAATCGCGAAACGTGGTGGTCGTATTGAATTTGTTGACGCTTCGCGTGTTGTAATTCGTGTCAACGA
AGACGAAATGGTTGCGGGCGAAGCAGGTGTAGATATCTATAACCTGATCAAATACACACGTTCTAACCAGAACACTTGTA
TCAACCAGAAAGTTCTTGTGAACCTGGGCGATAAAGTAGGTCGTGGTGACGTTCTGGCTGACGGTCCATCAACTGATGGC
GGTGAGCTTGCGCTTGGTCAAAACATGCGTGTAGCGTTCATGACCTGGAATGGTTACAACTACGAAGACTCGATCTTGTT
ATCTGAGCGTGTTCTTCAAGAAGACCGTTTAACCTCTATTCACATCCAGGAACTTTCATGTGTTGCACGTGATACCAAAT
TGGGTGCTGAAGAAATTACTGCCGATATTCCGAACGTGGGTGAAGCAGCGCTTTCTAAACTGGACGAATCAGGTATCGTT
TACATCGGTGCTGAAGTGACTGCGGGTGACATCCTGGTAGGTAAGGTGACGCCTAAAGGTGAAACTCAGTTAACTCCTGA
AGAAAAACTGCTTCGTGCAATCTTCGGTGAAAAAGCGGCTGACGTAAAAGATTCTTCTTTACGTGTTCCATCGGGTACTA
AAGGTACTGTGATCGACGTTCAAGTGTTTACACGTGACGGTCTTGAAAAAGACGAACGTGCTCAAGCAATTGAAAAAGCT
CAGCTTGATGCTTACCGTAAAGACTTGAAAGAAGAATACAAAATCTTCGAAGAAGCAGCACGTGAACGTATTGTACGTCT
GTTGAAAGGTCAGGAATCTAACGGTGGCGGTACTACTAAACGCGGTGACAAACTGTCTGAACAATTGTTATCTGGTTTAG
AGCTTGTTGATCTGCTTGATATCCAACCAAGTGATGAAGCAATTGCTGAACGTTTAACTCAAATTCAAGTGTTCCTGAAA
GAGAAGAGTCTTGAAATTGATGAGAAATTTGCTGAGAAAAAACGCAAACTTTCTACAGGTGACGAACTGACAACTGGCGT
ATTGAAAGTTGTTAAGGTTTACCTGGCAGTTAAACGTCGTATCCAGCCTGGTGATAAGATGGCGGGTCGTCACGGGAACA
AGGGTGTAGTTTCTAACATCCTGCCTGTTGAGGACATGCCGCACGATGCCAATGGTGTACCAGTAGATATCGTACTGAAC
CCGCTCGGTGTACCATCACGTATGAACGTGGGTCAGATTCTGGAAACTCACTTGGGTATGGCTGCTAAAGGTCTTGGCGA
TCAAATCGACAAGATGCTGAAAGAACAGCGTACAGTTCTTGAACTGCGTGATTTCCTAGACAAGATTTATAATAAGGTTG
GCGGTCAGCAAGAAGATCTTGACAGCCTGACTGATGAAGAAATCTTGAAACTGTCTGGTAACTTGCGTAAAGGTGTTCCT
CTGGCAACTCCAGTATTTGATGGTGCTGAAGAAGGTCAGATCAAAGAATTACTTGAGCTTGCTGGCTTGTCACGTACGGG
TCAAACTGTATTGTACGATGGCCGTACTGGTGAACGTTTCGATCGTCCTGTAACTGTAGGTTACATGTACATGCTGAAAT
TGAACCACTTGGTTGACGACAAGATGCATGCGCGTTCTACTGGTTCTTACTCTCTAGTAACGCAACAGCCGCTGGGTGGT
AAAGCACAATTCGGTGGTCAGCGTTTCGGTGAGATGGAAGTCTGGGCACTGGAAGCATACGGTGCAGCATATACGCTTCA
AGAAATGCTTACTGTGAAGTCGGATGACGTTGAAGGTCGTACCCGTATCTATAAGAACATTGTAGATGGTAACCATTATA
TGGACCCAGGTATGCCTGAATCGTTCAACGTATTGACCAAAGAGATCCGTTCTTTAGGTATCAACATTGAACTGAAAAAT
GGTGATTAA
>RpoB|NIPH 1925 T|From APPO01000001.1|A. venetianus|CIP 110063 T
ATGGCATACTCATATACCGAAAAGAAACGGATCCGTAAGAATTTTGGTAAATTGCCCCAAGTAATGGATGCACCGTACTT
GCTTTCGATTCAAGTCGATTCGTATCGTACATTCTTGCAAGACGGTAAAACTCCAAAAAATCGCGAAGATATCGGTCTCC
AAGCCGCATTTCGTTCAGTTTTTCCTATTGAAAGTTATTCTGGCAATGCTGCTTTAGAATTTGTTGAGTATAGTCTTGGT
AAGCCTGAGTTTGACGTACGTGAATGTATTTTACGTGGTTCAACTTATGCAGCACCAATGCGCGTAAAAATTCGTTTGAT
CATCAAAGATCGTGAAACGAAATCAATTAAAGACGTTCGTGAACAAGAAGTTTACATGGGTGAAATGCCGCTCATGACCG
ATAACGGTACATTTGTTATCAACGGTACAGAGCGTGTAATCGTATCTCAATTACACCGTTCACCAGGCGTATTCTTTGAC
CATGACAAAGGTAAAACCCACTCTAGCGGTAAAGTGTTGTATTCAGCACGTATTATTCCTTACCGTGGTTCATGGTTAGA
TTTTGAATTTGATGCTAAAGATTTAGTATTCGTACGTATTGACCGTCGTCGTAAATTGTTGGCGACTGTGATTTTACGTG
CTTTGAATTATACAAATGAACAAATCTTGAATTTGTTCTACGAAAAAGTACCTGTATATTTAGATATGGGTAGCTATCAA
ATTGACCTCGTTCCAGATCGTTTACGTGGTGAAATGGCGCAATTTGATATCTTGGATAACGATGGTAAAACAATCGTTGA
ACAAGGCAAACGTATTAATGCACGTCACGTACGTCAAATGGAAGCTGCAAACTTAGCGAAGCTTTCTGTACCTGATGAAT
ATTTATATGAGCGTATTACTGCTGAAGACATCACACTGAAAAGTGGTGATGTGATTCCTGCAAATACGGTGCTTAGCCAT
GAAATCATGGTGAAGATCGCTGAAGGTGGCGTTAAACAGTTTAACATTCTGTTTACAAATGACATCGACCGTGGTCCTTT
CGTTGCGGATACATTACGTGCAGATACAACAACAGGTCGTGAAGAAGCACTTGTTGAAATCTATAAAGTAATGCGTCCAG
GTGAACCACCGACGAAAGAAGCTGCTGAGAACTTATTCAATAACTTATTCTTCTCTTCTGAGCGCTATGACCTTTCTCCA
GTAGGTCGTATGAAGTTTAACCGTCGTTTGGGTCGTCCTTACGAAGTGGGTACTGATCAGAAGTCACGTGAAGTTGAAGG
TATTTTATCGCACGAAGATATCATTGATGTACTGCGTACATTGGTTGAAATTCGTAACGGTAAAGGTGAAGTCGACGATA
TCGATCACTTAGGTAACCGTCGTGTGCGTTCTGTTGGTGAAATGACAGAAAACCAATTCCGTGTTGGTTTAGTTCGTGTC
GAACGTGCTGTTAAAGAGCGTTTAAGCCAAGCAGAAACAGATAACTTGTCTCCGCAAGATTTAATCAATGCAAAACCAGT
TGCTGCTGCAATCAAAGAATTCTTTGGTTCAAGCCAATTATCTCAGTTCATGGACCAAAACAACCCATTGTCTGAGATTA
CACACAAACGTCGTGTATCTGCGCTTGGTCCTGGTGGTTTGACTCGTGAACGTGCGGGCTTCGAAGTACGTGACGTACAT
CAAACTCACTATGGTCGTGTTTGTCCTATTGAAACGCCTGAAGGTCCAAACATTGGTTTGATCAACTCGCTTTCTGTATA
TGCTAAAGCAAACGACTTTGGCTTCTTGGAAACACCGTATCGTAAAGTTGTAGATGGTCGCGTAACTGACGATGTTGAAT
ATTTATCTGCAATTGAAGAAGTGGGTACTGTCATTGCACAGGCCGATTCTGCTGTTGATAAAGATGGCAACTTGACTGAA
GAAATGGTTTCTGTACGTCATCAAGGTGAATTCGTACGTATGTCGCCTGAGCGTGTAACTCATATGGACGTTTCTGCACA
GCAGGTTGTTTCTGTTGCAGCATCATTGATTCCATTCCTTGAACACGATGATGCGAACCGTGCATTAATGGGTTCAAACA
TGCAACGTCAGGCTGTTCCAACTTTACGTGCTGACAAGCCGCTTGTTGGTACGGGTATGGAAGCAAACGTAGCACGTGAT
TCTGGTGTGTGTGTGATCGCCGATCGTGGTGGTGCAATTGAATATGTTGATGCATCTCGTATCGTTATTCGTGTAAACGA
AGATGAAATGATCGCAGGTGAGGCGGGTGTAGATATCTATAACCTCATCAAATATACACGTTCAAACCAAAATACATGTA
TTAACCAAAATGTTATCGTGAAATTAGGCGACAAAGTTGCTCGTGGTGACATCTTGGCTGACGGTCCATCGACTGACATG
GGTGAACTTGCGCTTGGTCAAAACATGCGTGTCGCGTTCATGACATGGAATGGTTATAACTACGAAGACTCGATCTTATT
ATCTGAGCGTGTACTTCAAGAAGACCGTTTAACGTCGATTCACATTCAAGAATTGTCATGTGTGGCACGTGATACTAAGT
TAGGTGCAGAGGAAATTACTGCCGATATTCCTAACGTAGGTGAAGCTGCACTGTCTAAATTGGATGAGTCAGGTATCGTG
TATATCGGTGCTGAAGTGACTGCGGGTGATATCCTTGTTGGTAAGGTAACGCCTAAAGGCGAAACTCAATTAACACCTGA
AGAAAAATTACTTCGTGCAATCTTTGGTGAAAAAGCGGCTGACGTAAAAGACTCTTCTTTACGTGTTCCGTCTGGTACTA
AAGGTACGGTTATCGATGTTCAAGTCTTCACTCGTGATGGTTTGGAAAAAGATGAGCGTGCACAGGCAATTGAAAAAGCT
CAGCTTGATGCATACCGTAAAGACTTGAAAGAAGAATACAAAATCTTCGAAGAAGCAGCACGTGAACGTATTGTTCGTTT
GTTGAAAGGTCAAGAATCTAACGGTGGTGGTTCGACTAAACGTGGCGATAAACTTTCTGAAGACGTATTGTCTGGTTTAG
AGCTTGTTGATTTACTTGAAATCCAGCCAAATGATGAAGCAATTGCTGAGCGTTTAACTCAAATTCAAGTGTTCTTGAAA
GAGAAGAGCTACGAGATTGATGAGAAGTTTGCTGAGAAGAAACGTAAACTTTCTACAGGTGATGAATTAACAACTGGCGT
ATTGAAAGTTGTTAAGGTTTACCTTGCTGTTAAACGTCGTATCCAGCCTGGTGATAAGATGGCGGGTCGTCACGGTAACA
AAGGTGTTGTATCAAACATCTTGCCAGTTGAAGACATGCCGCATGATGCAAATGGTGTACCAGTTGATATCGTGTTAAAC
CCACTGGGTGTACCATCACGTATGAACGTGGGTCAGATTCTTGAGACTCACTTAGGTATGGCGGCGAAAGGTCTTGGTGA
TAAAATCGAGAAAATGTTGAAAGAACAGCGTACAGTTTTAGAACTACGTGATTTCTTAGACAAGATTTATAACAAGGTTG
GTGGCGAACAAGAAGAGCTGAATAGCTTAACTGACGCAGAAATTTTAGCACTTTCAGGTAACTTGCGTGCTGGTGTTCCA
TTGGCAACACCTGTATTCGATGGTGCTGAAGAAAGTCAAATTAAAGACTTACTTGAATTGGCAGACATTTCGCGTACTGG
TCAAACGGTATTGTTTGATGGACGCACAGGTGAGCAGTTTGATCGTCCTGTAACTGTAGGTTACATGTACATGCTCAAAT
TGAACCACTTGGTTGATGACAAAATGCATGCGCGTTCAACAGGTTCTTACTCGCTTGTTACACAGCAGCCGCTTGGTGGT
AAAGCACAATTCGGTGGTCAGCGTTTCGGTGAGATGGAAGTATGGGCACTTGAAGCATACGGTGCAGCATATACACTCCA
AGAAATGCTTACTGTTAAGTCGGATGACGTCGAAGGTCGTACACGCATCTATAAGAACATTGTAGATGGTAACCATTATA
TGGATCCGGGTATGCCTGAATCGTTCAACGTATTGACCAAAGAGATCCGTTCTTTAGGTATCAACATTGAACTGAAAAAT
GGTGACTAA
>RpoB|NIPH 2168 T|From APRW01000008.1|A. vivianii|NIPH 2168 T
ATGGCATACTCATATACCGAAAAGAAACGGATCCGTAAGAATTTTGGTAAATTGCCCCACGTAATGGAAGCACCGTACTT
ACTTTCGATTCAGGTCGATTCGTACCGTACATTCTTACAAGGCGGTAAAACACCAAAAAATCGCGAAGATATCGGTCTCC
AAGCCGCATTTCGTTCAGTTTTTCCTATTGAAAGTTATTCTGGCAATGCTGCTTTAGAATTTGTTGAGTATAGCCTTGGT
AAGCCTGAGTTTGACGTACGTGAATGTATTTTACGTGGTTCAACTTATGCAGCACCAATGCGCGTAAAAATTCGTTTGAT
CATTAAAGATCGTGAAACGAAATCAATTAAAGACGTTCGTGAACAAGAAGTTTACATGGGTGAAATGCCACTCATGACCG
ATAACGGTACATTCGTTATTAACGGTACTGAGCGTGTAATCGTATCTCAATTACACCGTTCACCAGGCGTATTCTTTGAC
CATGACAAGGGTAAAACCCACTCAAGCGGTAAAGTGTTGTATTCAGCACGTATTATCCCTTACCGTGGTTCATGGTTAGA
CTTTGAATTTGATGCAAAAGATTTAGTATTCGTACGTATTGACCGTCGTCGTAAATTATTGGCGACTGTGATTTTACGTG
CCTTGAATTATACCAATGAACAAATCCTGAATTTGTTCTACGAAAAAGTACCTGTATATCTTGATATGGGCAGCTATCAA
ATTGACCTCGTTCCAGATCGCTTACGTGGTGAAATGGCGCAATTTGATATCTTGGACAATGATGGTAAAACCATTGTTGA
ACAGGGCAAACGTATTAATGCACGTCACGTACGTCAAATGGAAGCTGCTAACTTAGCGAAGCTTTCTGTACCTGATGAAT
ATTTATATGAGCGTATTACTGCTGAAGATATCACACTGAAAAGTGGTGATGTGATTCCTGCGAATACCGTTCTTAGCCAT
GAAGTAATGGTGAAGTTGGCTGAAGGTGGTGTTAAACAATTTAACATCCTGTTCACGAACGACATCGATCGTGGTCCTTT
CGTTGCAGATACATTACGTGCAGATACCACAACTGGCCGTGAAGAAGCGCTTGTTGAAATCTATAAAGTAATGCGTCCAG
GCGAGCCGCCAACGAAAGAAGCTGCTGAAAACTTATTCAATAACTTGTTCTTCTCTTCTGAGCGTTATGACCTTTCTCCA
GTGGGTCGTATGAAGTTCAACCGTCGTTTGGGTCGTCCTTACGAAGTGGGTACTGATCAGAAGTCACGTGAAGTTGAAGG
TATTTTATCGCACGAAGATATCATTGATGTATTACGTACATTGGTTGAAATCCGTAACGGTAAAGGTGAAGTCGACGATA
TCGATCACTTGGGTAACCGTCGTGTACGTTCTGTTGGTGAAATGACTGAAAACCAATTCCGTGTTGGTCTAGTTCGTGTT
GAACGTGCTGTTAAAGAGCGTTTAAGCCAAGCAGAAACAGATAACTTGTCTCCACAAGATTTAATCAATGCAAAACCAGT
TGCTGCTGCAATCAAAGAATTCTTTGGTTCAAGCCAGTTATCTCAGTTCATGGACCAAAACAACCCATTGTCTGAGATTA
CACACAAACGTCGTGTATCTGCGCTTGGTCCTGGTGGTTTGACACGTGAACGCGCGGGCTTCGAAGTACGTGACGTACAT
CAAACTCACTATGGTCGTGTTTGTCCTATTGAAACGCCTGAAGGTCCAAACATTGGTTTGATCAACTCGCTTTCTGTTTA
CGCAAAAGCGAATGACTTCGGTTTCTTGGAAACACCATACCGTAAAGTTGTCGATGGTCGTGTAACAGATGATGTTGAAT
ATTTATCTGCAATTGAAGAAGTGGGTACTGTCATTGCACAGGCCGATTCTGCAGTGGATAAAGATGGCAACTTGACTGAA
GAAATGGTTTCTGTACGTCATCAAGGTGAATTCGTACGTATGTCGCCTGAGCGCGTAACACATATGGACGTTTCAGCACA
GCAGGTTGTTTCTGTTGCAGCATCATTGATTCCATTCCTTGAACACGATGATGCGAACCGTGCATTAATGGGTTCGAACA
TGCAACGTCAGGCTGTTCCTACATTGCGTGCTGACAAGCCGCTTGTTGGTACAGGTATGGAAGCAAACGTAGCACGTGAC
TCAGGTGTGTGTGTGATCGCAAACCGTGGTGGTGCGATTGAATATGTTGATGCATCTCGTATCGTTATTCGTGTAAACGA
AGATGAAATGATCGCGGGTGAAGCAGGTGTAGATATCTACAACCTGATCAAATATACACGTTCAAACCAAAATACATGTA
TTAACCAAAATGTCATCGTGAACTTGGGCGACAAAGTTGCTCGTGGTGATATCTTGGCTGACGGTCCATCGACTGACATG
GGTGAACTTGCGCTTGGTCAAAACATGCGCGTCGCGTTCATGACATGGAACGGTTATAACTATGAAGACTCGATCTTACT
TTCTGAGCGTGTACTTCAAGAAGACCGTTTAACGTCGATTCACATTCAGGAATTGTCATGTGTAGCACGTGATACCAAGT
TAGGTGCAGAAGAAATTACTGCCGATATTCCTAACGTAGGTGAAGCTGCACTGTCTAAACTGGATGAGTCAGGTATTGTT
TATATCGGTGCTGAAGTAACTGCGGGTGATATCCTTGTTGGTAAGGTAACGCCTAAAGGTGAAACTCAGTTAACACCTGA
AGAAAAATTACTTCGCGCAATCTTTGGTGAAAAAGCGGCTGACGTAAAAGATTCATCTTTACGTGTTCCGTCTGGTACTA
AAGGTACGGTTATCGACGTTCAAGTCTTCACGCGTGACGGTTTGGAAAAAGATGAACGTGCACAAGCAATTGAAAAAGCT
CAGCTTGATTCATACCGTAAAGACTTGAAAGAAGAATACAAAATCTTCGAAGAAGCAGCACGCGAACGTATTGTTCGTTT
GTTGAAAGGTCAAGAATCTAACGGTGGTGGTTCAACTAAACGCGGCGATAAACTTTCTGAAGACGTATTGTCTGGTTTAG
AGCTTGTTGATTTACTTGAAATCCAGCCAAATGATGAGGCAATTGCTGAACGTTTAACTCAGATTCAAGTGTTCTTAAAA
GAGAAGAGCTACGAGATTGACGAGAAGTTTGCTGAGAAGAAGCGTAAACTTTCTACAGGTGATGAATTAACAACTGGCGT
ATTGAAAGTTGTTAAGGTTTACCTTGCAGTTAAACGTCGTATCCAGCCTGGTGATAAGATGGCGGGTCGTCACGGTAACA
AGGGTGTTGTTTCTAACATCTTGCCAGTTGAAGACATGCCACATGATGCGAATGGTGTACCAGTCGACATCGTATTGAAC
CCGCTGGGTGTACCGTCACGTATGAACGTGGGTCAGATTCTTGAGACTCACTTGGGTATGGCGGCGAAAGGTCTTGGTGA
TAAGATCGAAAAAATGTTGAAAGAACAACGTACAGTGATTGAACTGCGTGAATTCTTAGACAAGATTTATAACAAGGTTG
GTGGTGAGCAGGAAGAGCTTGATAGCTTGACTGACGCAGAAATCTTGGCGCTTTCAGGCAACTTACGTGCTGGTGTTCCA
TTGGCGACTCCTGTATTTGATGGTGCTGAAGAAAGCCAGATCAAAGACTTACTTGAATTGGCAGACATTTCTCGTACAGG
TCAAACAGTATTGTTTGATGGTCGTACAGGTGAACAGTTTGACCGTCCTGTAACTGTAGGTTACATGTACATGCTCAAAT
TGAACCACTTGGTTGATGACAAGATGCATGCGCGTTCAACTGGTTCTTACTCACTTGTTACCCAACAGCCGCTTGGTGGT
AAAGCACAATTCGGTGGTCAGCGTTTCGGTGAGATGGAAGTATGGGCACTTGAAGCATACGGTGCAGCATATACGCTCCA
AGAAATGCTTACTGTGAAGTCGGATGACGTCGAAGGCCGTACACGCATCTATAAGAATATTGTAGATGGTAACCATTATA
TGGATCCGGGTATGCCTGAATCGTTCAACGTATTGACCAAAGAGATCCGTTCTTTAGGTATCAACATTGAACTGAAAAAT
GGTGACTAA
>RpoB|ANC 8089 T|From CP045650.1|A. wanghuae|dk386 T
atggcatactcatataccgaaaagaaacggatccgtaagaattttggtaaattgcctagcattatggatgctccgtactt
gctcgcgattcaagtcgactcgtacagaacattcttgcaagatggcaaatcaccaaaaaaccgcgaagatatcggtctcc
aagccgcatttcgttcagtttttcctatagaaagttattctggcaatgctgctttagaatttgttgagtatagtcttggt
aagcctgagtttgatgttcgcgaatgtattcttcgtggctcaacttatgcagcaccaatgcgtgtgaagattcgtttgat
cctcaaagatcgcgaaacgaaatcgatcaaagatgtacgtgaacaagaagtctatatgggcgaaatgccattaatgacag
acaacggtaccttcgttattaacggtactgagcgtgtaattgtgtctcaattacaccgttcaccaggcgtattcttcgat
cacgataaaggtaaaactcactcaagtggtaaagtcctttattctgctcgtatcatcccttaccgtggttcatggttaga
tttcgaattcgatgccaaagaccttgtctatgtacgtattgaccgtcgtcgtaaattattagcgactgtggtacttcgtg
cgcttggtttaagcaacgaaaacatcttgaacatgttctacgagaaagtacctgtatatcttgatatgggtagctatcaa
attgaccttgtaccagaacgtctgcgtggcgaaatggcacaatttgacatcttggataaagatggcaaagcaattgttga
acaaggtaaacgtattaacgcgcgtcacgtacgtcaaatggaagcttctggtttaaccaaacttcctgttcctgatgagt
acttgtacgaacgtatcactgctgaagacattccattaaaagatggtgatgtgattgctgcaaacacagtattgagccat
gagatcatggtgaagattgcagaaggcggtgttaaacaatttaacattctgttcacgaatgatatcgaccgtggttcatt
cattgcagattctctacgtgcagatacaacgactagtcgtgaagaagcacttgtagaaatctacaaagtaatgcgtccgg
gcgagccaccaacaaaagaagctgctgaaaacctattcaacaacttgttcttctctacagaacgttatgacctatctcca
gtgggtcgtatgaagttcaaccgtcgtttgggtcgtccttacgaagtcggtacagatcagaagtctcgtgaagttgaagg
tattttatcgaacgatgacatcactgatgtattaaaaacattggttgaaatccgtaacggtaaaggcgaagtcgacgata
tcgatcacttgggtaaccgtcgtgttcgttctgttggtgaaatgacagaaaaccaattccgtgttggtctagttcgtgta
gaacgtgctgttaaagagcgtttgtcacaagctgaaactgataacttgtctccgcaagatttaatcaatgcgaagcctgt
tgctgctgcaatcaaagaattctttggttcaagccagttatctcagttcatggaccaaaataacccgttatctgaaatca
cgcataaacgtcgtgtttcggcgcttggtcccggcggtttgacacgtgaacgtgcaggctttgaggtacgtgacgtacat
caaactcactacggtcgtgtatgtccaattgagacgcctgagggtccaaacattggtttgatcaactcactttctgtata
tgcaaaagccaacaacttcggtttcttggaaacaccatatcgtaaagttgttgacggccgcgtaagcatggacgttgaat
atttatctgcaattgaagaagtaggtactgtaattgcacaggccgattctgcaatggataaagatggtaacttaacagaa
gaattcgtatctgttcgtcaccaaggtgacttcgtacgtatgcctcctgaaaaagtaacgcatatggatgtatctgctca
gcaggttgtgtctgtagctgcgtcactaattccgttccttgaacacgatgatgccaaccgtgcattgatgggttcaaaca
tgcaacgtcaggctgttcctacgttaatcgctgataaaccgcttgttggtacaggcatggaagcgaacgtagcacatgac
tctggtgtatgtgtgatcgcaaaacgtggtggtcgtattgaatatgtagacgcatctcgcgttgttattcgtgttgacga
agcagaaatgatcgcgggtgaagcaggtgtagatatctataacctaatcaaatacacacgttcgaaccaaaatacgtgta
tcaaccaaaaagttcttgtgaacatgggtgataaagtaggtcgtggcgatgtattggctgatggtccatcaacagatggc
ggtgagttagcccttggtcaaaacatgcgcgttgcgttcatgacgtggaatggttacaactacgaagactcgatcttgtt
atcagaacgcgttcttcaagaagatcgtttaacttcgattcatatccaagaattgtcatgtgttgcacgtgatacgaaat
tgggtgctgaagaaattactgccgatatcccgaacgtgggtgaagctgcactttctaaacttgatgaatcaggtattgtt
tacatcggtgctgaagtaacagcaggtgacatccttgtaggtaaagtaacgcctaaaggtgaaacgcagctaacaccaga
agaaaaattgcttcgcgcaatcttcggtgaaaaagcggctgacgtgaaagattcatctttacgtgtatcttcaggtgtga
aaggtacggttattgacgtacaagtgtttacacgtgacggtcttgaaaaagacgaacgtgctcaagcaattgagaaagca
caacttgatgcttaccgtaaagatttgaaagaagaatacaaaatctttgaagaagcagcacgtgaacgtattgttcgcct
gttgaaaggtcaagaatcgaacggtggtggtacaactaaacgcggtgacaaactttcagaagatgtgttgtctggtttag
agcttgttgacttgttggatatccagcctgttgatgaagcgattgctgaacgtttaactcaaattcaagtcttcttaaaa
gagaaaggcattgaaattgatgagaaatttgcagagaaaaaacgcaaactttctacaggcgatgagcttacaactggcgt
attgaaagttgttaaagtttacttggctgtaaaacgtcgcatccaaccgggtgataaaatggcgggtcgtcacggtaaca
aaggtgttgtatcaaacatcctacctgtagaagacatgccacatgatgctaacggtgtacctgttgatatcgtattgaac
ccgctaggcgtaccatcgcgtatgaacgtgggtcagattcttgaaactcacttaggtatggcggcgaaaggtcttggcga
taaaatcgacaagatgatgcaagagcaacgtactgttattgagcttcgtgaattcttagacaagatttataacaaagttg
gtggcgagcaagaagatcttgatagcttaactgatgatgaaatcttggcactttctaaaaacttgcgtaaaggtgttcca
cttgctacgcctgtgtttgatggtgcagaagaatcacaaattaaagaattgcttgaacttggtggcatttcacgtacggg
tcaaacagtattgtttgatggccgtacgggtgaacgtttcgaccgtcctgtaactgtaggttacatgtacatgttgaaac
tgaaccacttggttgatgacaaaatgcatgctcgttcgactggttcttactctctagtaacgcaacagccattgggcggt
aaagctcaattcggtggtcagcgtttcggtgagatggaagtctgggcacttgaagcttacggtgcagcatatactcttca
agaaatgcttactgttaagtcggatgacgttgaaggtcgtactcgtatctacaaaaacattgtagatggaaaccattata
tggatccgggtatgcctgaatcgttcaacgtattgaccaaagagatccgttctttaggtatcaacattgaactgaaaaat
ggtgactaa
>RpoB|ANC 5737 T|From CP031716|A. wuhouensis|WCHA60 T
atggcatactcatataccgaaaagaaacggatccgtaagaattttggtaaattgccccaagtcatgcatactccgtactt
gctcgcgattcaagtcgactcgtacagaacatttttgcaagatggcaaaactccaaaaaatcgcgaagatatcggtctcc
aagcggcatttcgttcagtttttcctatagaaagttattcgggcaatgctgctttagaattcgttgagtatagtcttggt
aaaccagagttcgatgttcgcgaatgtattcttcgtggctcaacttttgcggcaccaatgcgcgtaaaaattcgtttgat
catcaaagatcgtgaaacgaaatcaatcaaagacgttcgtgagcaagaagtgtacatgggtgaaatgccactcatgactg
agaacggtacctttgtgatcaacggtactgagcgtgtaatcgtttctcagttacaccgttcaccaggcgtgttcttcgat
catgacaaaggtaagacacactcaagtggtaaagtgctttattcagcacgtatcattccttaccgtggttcatggttaga
ttttgaattcgatgcgaaagatttagtttacgttcgtattgaccgtcgtcgtaaattacttgcgactgttgtattgcgcg
cactgaatttcagcaatgaacaaatcttgaatatgttctatgaaaaagtgcctgtatatcttgatatgggtagctaccaa
atcgacttagtaccagaacgtctacgtggcgaaatggcacaattcgatatcgtggataacgatggtaaagcaatcgtaga
acaaggtaaacgtatcaatgcacgtcatgtacgtcaaatggaagctgctggtttaacaaaactttcagttccagatgaat
acttgtatgaacgtattacagcggaagatattgctttacgtgatggtgaagtgattgctgccaatacagtgcttagccat
gaaatcttggtgaaaattgctgaaggcggtgttaaacaatttaacattctattcaccaatgacatcgaccgtggttcatt
cgttgcagacactttacgtgcagatactacaacaggtcgtgaagaagcgcttgttgaaatctataaagtgatgcgtccag
gcgagccaccaacaaaagaagctgctgaaaacttattcaataacttattcttctctacagagcgttatgacttgtctcct
gtaggtcgtatgaagtttaaccgtcgtttgggtcgtccttacgaagtaggtacagatcagaagtctcgtgaagttgaagg
catcctttctaacgacgacatcattgatgtattaaaaacattggttgaaatccgtaacggtaaaggtgaagtcgatgata
tcgaccacttgggtaaccgtcgcgtacgttctgttggtgaaatgacagaaaaccaattccgtgtaggtctagttcgtgtt
gaacgtgctgttaaagaacgtttgaaccaagctgaaacagataacttgtctccacaagatttgatcaatgcgaaacctgt
tgctgctgcaatcaaagaattctttggttcaagccaattgtctcagttcatggatcaaaacaacccattgtctgaaatta
cacacaaacgtcgtgtatcagcgctcggtcctggtggtttgactcgtgaacgtgcaggctttgaggtacgtgacgtacat
caaactcactatggtcgtgtgtgtcctattgaaacgcctgaaggtccaaacattggtttgatcaactcgctttcagttta
tgcgaaatgtaataacttcggtttcttggaaacaccttaccgtaaagttgttgatggtcgtgtaacggatgatgttgaat
atttatctgcgattgaagaagtgggtactgtgattgcacaggccgattcgattgttgataaagacggtaacttacaagaa
gaattcgtatctgtacgtcatcaaggtgacttcgtacgtatgcctcctgaaaaagtaacgcatatggatgtatctgctca
gcaggttgtatctgttgctgcgtcactgattccgttccttgaacacgatgatgccaaccgtgcattgatgggttcaaaca
tgcaacgtcaggctgttcctactttgcttgctgacaaaccacttgttggtacaggtatggaagcaaacgtagcacatgac
tctggtgtatgtgtgatcgcaaaacgtggtggacgtattgagtttgttgatgcttctcgtgtggttattcgtgtcaatga
agacgaaatgatcgcgggtgaagctggtgtagatatctacaaccttatcaaatatacacgttcgaaccaaaacacttgta
tcaaccaaaaagtgcttgtaagccttggtgataaagtgggtcgtggtgacgttcttgctgatggtccttctaccgatggt
ggtgaactagcgcttggtcaaaacatgcgcgtagcgttcatgacttggaatggttataactacgaagactcgatcttact
ttctgagcgtgtacttcaagaagaccgtttaacatcgattcatattcaagaattgtcatgtgttgcgcgtgatactaagt
taggtgcagaagaaattactgctgatattcctaacgtaggtgaagctgcactgtctaaacttgacgaatcaggtatcgtt
tatatcggtgctgaagttgctgctggtgacatccttgtaggtaaagtaacgcctaaaggtgaaacgcaattaactcctga
agaaaaattgcttcgcgcaatcttcggtgaaaaagcggctgacgtgaaagactcatctttacgtgtttcttcaagcgtaa
aaggtacagtcattgacgttcaagtgtttacacgtgatggtattgaaaaagacgaacgtgctcaagcaattgaaaaagcg
cagttagatgcttaccgtaaagacttgaaagaagaattcaaaatcttcgaagaagcagcgcgtgaacgtattgttcgctt
gttgaaaggtcaagagtctaacggtggtggtacaactaaacgtggtgacaaactttctgaagaattgttatctggtttag
agcttgttgaacttcttgaaatccaacccgtagacgaagcaatcgctgagcgtttaactcaaattcaagtattcttgaaa
gagaagagccaagagattgacgagaaatttgctgagaaaaaacgcaaactttctacaggtgatgagcttacaactggcgt
attgaaagttgttaaagtgtacttagctgttaaacgtcgcatccaaccgggtgataagatggcgggtcgtcatggtaaca
agggtgttgtatctaacattttaccagtagaagacatgccgcatgacatccacggtgttcctgttgatgtggtacttaac
cctctaggtgtaccatctcgtatgaacgtgggtcagattcttgaaactcacttgggtatggctgcgaaaggtcttggcga
taagatcgacaagatgatgaaagaacaacgtacagttcttgaacttcgtgaattcttagacaagatttataacaaagttg
gtggcgagcaagaagatcttgatagcttaactgatgaagaaatcttggtattgtcaggtaacttgcgtaaaggtgttcct
ttagcaacgccagtatttgatggtgcagaagaaagtcaaatcaaagagttacttgaacttggtggtatttcacgtacagg
tcaaacagtattgtatgacggacgtacaggtgaacgtttcgaccgtccagtaactgttggttatatgtacatgttgaaat
tgaaccacttggttgatgacaagatgcacgcgcgttctacaggttcttattctcttgttacgcaacaaccattgggtggt
aaagctcaattcggtggtcagcgtttcggtgagatggaggtctgggcacttgaagcttatggtgctgcttatacacttca
agaaatgcttactgtgaagtcggatgacgttgaaggtcgtactcgcatctataagaacattgtagatggtaaccattata
tggatccgggtatgcctgaatcgttcaacgtattgaccaaagagatccgttctttaggtatcaacattgaactgaaaaat
ggtgactaa
>RpoB|NIPH 1866 R|From AQFL01000028.1|Gen. sp. 15BJ|CIP 110321
ATGGCATACTCATATACCGAAAAGAAACGGATCCGTAAGAATTTTGGTAAATTGCCCCACGTAATGGAAGCACCGTACTT
ACTTTCGATTCAGGTCGATTCGTACCGTACATTCTTACAAGGCGGTAAAACTCCAAAAAATCGCGAAGATATCGGTCTCC
AAGCCGCATTTCGTTCAGTTTTTCCTATTGAAAGTTATTCTGGCAATGCTGCTTTAGAATTTGTTGAGTATAGTCTTGGT
AAGCCTGAGTTTGACGTACGTGAATGTATTTTACGTGGTTCAACTTATGCAGCACCAATGCGCGTAAAAATTCGTTTGAT
CATTAAAGATCGTGAAACGAAATCAATTAAAGACGTTCGTGAACAAGAAGTTTACATGGGTGAAATGCCACTCATGACAG
ATAACGGTACTTTCGTTATCAACGGTACAGAGCGTGTAATCGTATCTCAATTACACCGTTCACCAGGCGTATTCTTTGAC
CATGACAAGGGTAAAACCCACTCAAGCGGTAAAGTGTTGTATTCAGCACGTATTATTCCTTACCGTGGCTCATGGTTAGA
CTTTGAATTTGATGCCAAAGATTTAGTCTTTGTACGTATTGACCGTCGTCGTAAATTATTGGCAACGGTGGTTTTACGTG
CCTTAAATTACAGCAACGAACAGATCTTGAATTTGTTCTACGAAAAAGTACCTGTATATCTTGATATGGGTAGCTATCAG
ATTGACCTCGTTCCAGATCGCTTACGTGGTGAAATGGCGCAATTTGATATCTTAGACAATGATGGTAAAGCGATCGTTGA
ACAAGGTAAACGTATTAATGCACGTCATGTACGCCAAATGGAAGCTGCTAACTTAGCGAAGCTTTCTGTACCTGATGAAT
ATTTATATGAGCGTATTACAGCTGAAGACATTCCATTGAAAAATGGTGATGTAATTGCTGCGAATACTGTGCTTAGCCAT
GAAATCTTAGTGAAGTTGGCTGAAGGTGGTGTTAAACAGTTTAACATCCTATTCACCAATGACATCGATCGTGGCTCTTT
CGTTGCAGATACATTACGTGCAGATACTACAACAGGTCGTGAAGAAGCACTTGTTGAAATCTATAAAGTAATGCGTCCAG
GCGAGCCACCAACAAAAGAAGCTGCTGAAAACTTATTCAACAACTTGTTCTTCTCTTCTGAGCGTTATGACCTTTCTCCA
GTTGGTCGTATGAAGTTCAACCGTCGTTTGGGTCGTCCTTACGAAGTGGGTACGGATCAGAAGTCGCGTGAAGTTGAAGG
TATTTTATCGCACGAAGATATCATTGATGTACTGCGTACATTGGTTGAAATCCGTAACGGTAAAGGTGAAGTCGATGATA
TCGATCACTTGGGTAACCGTCGTGTACGTTCTGTTGGTGAAATGACAGAAAACCAATTCCGTGTTGGTTTAGTCCGTGTT
GAACGTGCTGTTAAAGAGCGTTTAAGCCAAGCAGAAACAGATAACTTGTCTCCGCAAGATTTGATCAACGCAAAACCAGT
CGCTGCTGCAATCAAAGAATTCTTTGGTTCAAGCCAGTTGTCTCAGTTCATGGACCAAAACAACCCATTGTCTGAGATTA
CACACAAACGTCGTGTATCTGCGCTTGGTCCAGGTGGTTTGACACGTGAACGTGCGGGCTTTGAAGTACGTGACGTACAT
CAAACTCACTATGGTCGTGTTTGTCCAATTGAAACGCCTGAAGGTCCAAACATTGGTTTGATCAACTCGCTTTCTGTTTA
TGCAAAAGCAAACGATTTCGGTTTCTTGGAAACACCTTACCGTAAAGTTGTTGATGGCCGTGTAACTGATGATGTTGAAT
ATTTATCTGCAATTGAAGAAGTAGGGACTGTCATTGCACAGGCCGATTCTGCAGTGGATAAAGATGGCAACCTGACTGAA
GAAATGGTTTCTGTACGTCATCAAGGTGAATTCGTACGTATGTCGCCTGAGCGCGTAACACATATGGACGTTTCTGCACA
GCAGGTTGTTTCTGTTGCAGCATCATTGATTCCATTCCTTGAACACGATGATGCGAACCGTGCATTGATGGGTTCGAACA
TGCAACGTCAGGCTGTTCCTACGTTACGTGCTGACAAGCCGCTTGTTGGTACAGGTATGGAAGCAAACGTAGCACGTGAC
TCTGGTGTGTGTGTGATTGCAGACCGTGGTGGTGCGATTGAATATGTAGATGCATCTCGTATCGTGATTCGTGTAAACGA
AGATGAAATGATCGCGGGTGAAGCGGGTGTAGATATCTACAATCTGATCAAATACACACGTTCAAACCAAAATACATGTA
TCAACCAAAACGTTATCGTAAACTTGGGTGACAAAGTTGCTCGTGGCGATATCTTGGCTGATGGTCCATCGACTGATATG
GGTGAACTTGCGCTTGGTCAAAACATGCGCGTCGCGTTCATGACATGGAACGGTTATAACTATGAAGACTCGATCTTACT
TTCTGAGCGTGTACTTCAAGAAGACCGTTTAACTTCGATTCACATTCAAGAATTGTCATGTGTGGCACGTGATACCAAGT
TAGGTGCAGAAGAAATTACTGCCGATATTCCTAACGTTGGTGAAGCTGCACTATCTAAGTTGGATGAGTCTGGTATCGTT
TATATCGGTGCTGAAGTAACTGCAGGTGACATCCTTGTTGGTAAGGTAACGCCTAAAGGTGAAACTCAGTTAACACCAGA
AGAAAAACTACTTCGCGCAATCTTTGGTGAAAAAGCAGCTGACGTTAAAGACTCTTCTTTACGCGTTCCATCTGGCACTA
AAGGTACTGTGATTGACGTTCAAGTCTTCACACGTGATGGTTTGGAAAAAGATGAACGTGCTCAAGCAATTGAGAAAGCT
CAGCTTGATGCATACCGTAAAGACTTGAAAGAAGAATACAAAATCTTCGAAGAAGCAGCACGTGAACGTATTGTTCGTTT
GTTGAAAGGTCAAGAGTCTAACGGTGGCGGTTCAACTAAACGCGGTGATAAACTTGCTGAAGATGTATTGTCTGGTTTAG
AGCTTGTTGATTTACTTGAAATCCAACCGACTGATGAAGCAATTGCAGAGCGTCTAACTCAAATTCAAGTGTTCTTGAAA
GAGAAGAGCTATGAAATTGATGAGAAGTTTGCAGAGAAGAAGCGTAAACTTTCTACAGGTGATGAATTAACCACTGGCGT
ATTGAAAGTTGTTAAGGTTTACCTTGCGGTTAAACGTCGTATCCAGCCTGGTGATAAGATGGCGGGTCGTCACGGTAACA
AAGGTGTTGTATCAAACATCTTGCCTGTTGAAGACATGCCGCACGATGCAAATGGTGTACCAGTCGATATCGTATTGAAC
CCATTGGGTGTACCGTCACGTATGAACGTGGGTCAGATTCTTGAGACTCACTTAGGTATGGCGGCCAAAGGTCTTGGCGA
TAAACTTGAAAAAATGTTGAAAGAACAACGTACAGTGTTAGAACTACGTGATTTCTTAGACAAGATTTATAACAAGGTCG
GTGGTGAGCAAGAAGAGCTTGATAGCTTAACTGATGCCGAAATCTTGGCGCTTTCAGGTAACTTACGTGCCGGTGTTCCA
TTAGCAACACCTGTATTTGATGGTGCTGAAGAAAGCCAGATCAAAGACTTACTTGAATTAGCAGACATCTCACGTACAGG
TCAAACGGTATTGTTTGACGGACGTACAGGTGAGCAGTTTGATCGTCCTGTAACTGTAGGTTACATGTACATGCTCAAAT
TGAACCACTTGGTTGATGACAAGATGCATGCGCGTTCAACAGGCTCTTACTCACTTGTGACTCAACAGCCGCTTGGTGGT
AAAGCACAATTCGGTGGTCAGCGTTTCGGTGAGATGGAAGTATGGGCACTTGAAGCATACGGTGCAGCATATACACTCCA
AGAAATGCTCACTGTGAAGTCGGATGACGTCGAAGGTCGTACACGCATCTATAAGAACATTGTAGATGGTAACCATTATA
TGGATCCGGGTATGCCTGAATCGTTCAACGTATTGACCAAAGAGATCCGTTCTTTAGGTATCAACATTGAACTGAAAAAT
GGTGACTAA
>RpoB|NIPH 1853 R|From APOK01000007.1|Gen. sp. 6|CIP A165 R
ATGGCATACTCATATACCGAAAAGAAACGGATCCGTAAGAATTTTGGTAAATTGCCCCAAGTGATGGAAGCACCGTACTT
ACTTTCGATTCAAGTCGATTCGTACCGTACGTTTTTACAAGGTGGCAAAACTCCAAAGAACCGCGAAGATATCGGTCTCC
AAGCCGCATTTCGTTCAGTTTTTCCTATTGAAAGTTATTCTGGCAATGCTGCTTTAGAATTTGTTGAGTATAGTCTTGGT
AAGCCTGAGTTTGACGTGCGTGAATGTATTTTACGTGGTTCGACTTATGCAGCACCAATGCGCGTAAAAATTCGTTTGAT
CATTAAAGATCGTGAAACGAAATCAATTAAAGACGTTCGTGAGCAAGAAGTGTACATGGGTGAAATGCCACTCATGACCG
ATAACGGTACTTTCGTTATCAATGGTACTGAGCGTGTGATCGTATCTCAGTTACACCGTTCGCCAGGTGTGTTCTTTGAC
CATGACAAGGGTAAAACTCACTCAAGTGGTAAAGTGTTGTATTCAGCACGTATTATCCCTTACCGTGGTTCATGGTTAGA
CTTTGAATTTGACGCAAAAGATCTTGTGTTTGTACGTATTGACCGTCGTCGTAAATTGTTGGCGACTGTGATTTTACGTG
CTTTAAATTATAGCAATGCGCAAATTTTGAATTTGTTCTACGAAAAAGTACCTGTATATCTTGATATGGGTAGCTATCAA
ATTGACCTCATTCCAGATCGCTTGCGTGGAGAAATGGCGCAGTTTGATATTGCTGACAATGACGGTAAAGTGATTGTAGA
GCAAGGTAAACGTATTAATGCGCGTCACGTACGTCAAATGGAAGCGGCTAACTTAGCCAAGCTTTCTGTACCTGATGAAT
ACTTGTATGAGCGTATCACCGCTGAAGATATCCCATTAAAAGATGGTGAGGTGATTGCTGCAAATACCTTGTTAAGCCAT
GAAGTGATGGTGAAGTTAGCTGAAGGCGGTGTTAAGCAATTTAACATCCTATTTACTAACGATATCGACCGTGGTTCTTT
TATTGCTGACACCTTACGTGCAGATACTACAACGGGGCGTGAAGAAGCACTCGTTGAAATCTACAAAGTAATGCGTCCAG
GTGAGCCACCGACGAAAGAAGCTGCAGATAATTTATTTAATAACTTATTCTTCTCTTCTGAGCGTTATGACTTGTCGCCT
GTTGGTCGTATGAAGTTTAACCGTCGCTTGGGTCGTCCATACGAAGTCGGTACTGATCAAAAGTCTCGTGAAGTTGAAGG
TATTTTATCGCACGACGATATCATTGATGTACTTCGTACATTGGTTGAAATCCGTAACGGTAAAGGTGAAGTCGACGATA
TCGACCACTTGGGTAACCGTCGCGTACGTTCTGTTGGTGAAATGACAGAAAACCAATTCCGTGTTGGTTTAGTACGTGTT
GAGCGTGCTGTTAAAGAGCGTTTAAGCCAAGCTGAAGCGGATAACCTGTCTCCACAGGATTTGATTAACGCAAAACCAGT
TGCTGCTGCGATTAAAGAATTCTTTGGTTCAAGCCAATTGTCTCAGTTCATGGATCAAAACAACCCATTATCTGAAATTA
CACACAAACGTCGTGTATCAGCGCTTGGGCCTGGTGGTTTGACACGTGAACGTGCGGGCTTTGAGGTTCGTGACGTACAT
CAAACGCATTATGGTCGTGTTTGTCCAATTGAAACGCCTGAAGGTCCAAACATTGGTTTGATCAACTCGCTTTCTGTTTA
TGCAAAAACGAACAACTTTGGTTTCTTAGAAACACCTTACCGTAAAGTTGTAGATGGTCGTGTTACTGATGCGGTTGAGT
ATTTATCTGCGATTGAAGAAGTAGGTACTGTTATTGCACAGGCCGATTCAGCAATTGATAAAGAAGGTACTTTGACTGAA
GAAATGGTTTCTGTACGTCATCAGGGTGATTTCGTTCGTATGTCACCTGAGCGTGTCACTCATATGGATGTATCTGCACA
GCAGGTTGTTTCTGTTGCAGCGTCATTGATTCCGTTCCTTGAACACGATGATGCGAACCGTGCATTGATGGGTTCAAACA
TGCAGCGTCAGGCAGTTCCAACGTTACGTGCTGACAAGCCGCTTGTTGGTACGGGTATGGAAGCAAACGTAGCGCGTGAC
TCTGGTGTGTGTGTGATCGCAAACCGTGGTGGTGCGATTGAGTATGTTGATGCCTCACGTATTGTTATTCGTGTAAACGA
AGATGAAATGATTGCTGGTGAAGCAGGTGTAGATATCTACAACCTGATCAAATATACCCGTTCGAACCAAAACACCTGTA
TCAACCAAAATGTTATCGTAAACATGGGCGACAAAGTTGCGCGTGGTGATATCTTGGCTGATGGTCCATCGACGGATATG
GGTGAGCTTGCGCTTGGTCAAAACATGCGCGTCGCGTTCATGACATGGAACGGTTATAACTACGAAGACTCGATCTTACT
TTCAGAGCGTGTGCTTCAAGAAGACCGTTTAACTTCGATTCATATCCAAGAGTTGTCATGTGTCGCACGTGATACCAAGT
TAGGTGCAGAAGAAATCACTGCCGATATTCCTAACGTTGGTGAAGCAGCGCTTTCTAAGTTGGATGAGTCTGGTATTGTT
TATATCGGTGCTGAAGTTACAGCAGGTGACATCCTTGTTGGTAAAGTAACACCTAAAGGTGAAACACAGTTAACACCTGA
AGAAAAATTACTTCGTGCTATCTTTGGCGAAAAAGCAGCTGATGTAAAAGATTCATCTTTACGCGTTCCATCTGGTACCA
AAGGTACAGTGATCGATGTTCAAGTCTTCACGCGTGATGGTTTGGAAAAAGATGATCGTGCACAAGCGATTGAAAAAGCA
CAGCTTGATGCTTACCGTAAAGATTTGAAAGAAGAATACAAAATCTTTGAAGAAGCAGCACGTGAACGTATTGTTCGCTT
GTTGAAAGGTAAAGAGTCTAATGGTGGCGGTACAACGAAGCGCGGCGATAAACTTGCAGAAGATATGTTGTCTGGTTTAG
AGCTGGTTGATTTGTTAGAAATCCAACCAACAGATGAAGCAATCGCTGAACGTTTAACTCAAATTCAGGTATTCTTGAAA
GAGAAGAGTATCGAGATTGATGAGAAATTTGCTGAGAAGAAACGCAAACTCTCTACAGGTGATGAATTAACAACGGGTGT
ATTAAAAGTTGTTAAGGTTTACCTTGCAGTGAAACGTCGTATCCAACCGGGTGATAAGATGGCGGGTCGTCACGGGAACA
AGGGTGTTGTCTCTAACATCTTACCTGTTGAAGATATGCCACATGATGCCAATGGTGTACCTGTTGACATCGTATTGAAC
CCATTGGGTGTACCGTCGCGTATGAACGTGGGTCAGATTCTTGAAACCCATTTGGGCTTGGCGGCAAAAGGTTTGGGTGA
GCAGATCGATAAGATGCTGCAACAACAACGTACCGTTGCTGAACTTCGTTTGTTCCTTGATAAGATTTACAACAAAGTTG
GTGGCGAGCAAGAAGATCTTGATAGCTTAACTGATGAAGAAGTGTTGAAGCTTGCAGGTAACTTACGTGCAGGTGTTCCT
TTGGCAACACCAGTGTTTGATGGTGCTGAAGAAAGCCAAATTAAAGAATTACTTGAACTTGCTGAATTGCCGCGTTCTGG
TCAACAGACTTTGTTTGATGGCCGTACAGGTGAACAGTTTGACCGTCCTGTAACTGTTGGTTACATGTATATGCTCAAAT
TGAACCACTTGGTTGATGACAAAATGCACGCGCGTTCAACTGGTTCTTACTCGCTTGTGACACAGCAGCCGCTTGGTGGT
AAAGCACAATTCGGTGGTCAGCGTTTTGGTGAGATGGAAGTCTGGGCACTTGAAGCATATGGTGCAGCATATACACTCCA
AGAAATGCTCACTGTGAAATCGGATGACGTCGAAGGTCGTACTCGCATCTATAAGAATATTGTAGATGGTAACCATTATA
TGGATCCGGGTATGCCTGAATCGTTCAACGTATTGACCAAAGAGATCCGTTCTTTAGGTATCAACATTGAACTGAAAAAT
GGTGACTAA
>RpoB|NIPH 3929 R|From APRH01000025.1|Taxon 21|ANC 3929 R
ATGGCATACTCATATACCGAAAAGAAACGGATTCGTAAGAATTTTGGTAAATTGCCCCACGTAATGGAAGCACCGTATTT
ACTTTCGATTCAGGTCGATTCGTACCGTACTTTCTTACAAGGTGGTAAAACTCCAAAAAATCGCGAAGATATCGGTCTCC
AAGCCGCATTTCGTTCAGTTTTTCCTATTGAAAGTTATTCTGGCAATGCTGCTTTAGAATTTGTTGAGTATAGTCTTGGT
AAGCCAGAGTTTGACGTGCGTGAATGTATTTTACGTGGTTCAACTTATGCGGCACCAATGCGCGTAAAAATTCGTTTGAT
CATTAAAGATCGCGAAACGAAGTCAATTAAAGACGTTCGTGAACAAGAAGTTTACATGGGTGAAATGCCACTCATGACAG
ATAACGGTACATTCGTTATCAACGGTACTGAGCGTGTAATCGTATCTCAATTACACCGTTCACCAGGTGTATTCTTCGAC
CATGATAAGGGTAAAACCCACTCAAGCGGTAAAGTGTTGTATTCAGCACGTATTATCCCTTACCGTGGTTCATGGTTAGA
CTTCGAATTTGATGCAAAAGATTTGGTATTCGTACGTATTGACCGTCGTCGTAAACTATTGGCGACTGTCATTTTACGTG
CTTTAAATTATAGCAATGAACAAATCTTGAATTTGTTCTACGAAAAAGTACCTGTATATCTTGATATGGGTAGCTATCAA
ATTGACCTCGTTCCAGATCGCTTACGTGGTGAAATGGCGCAATTTGATATCTTGGATAATGATGGCAAAGCAATCGTTGA
ACAAGGTAAACGTATTAATGCGCGTCATGTACGTCAAATGGAAGCTGCGAACTTAGCCAAGCTTTCTGTACCTGATGAAT
ATTTATATGAGCGTATTACTGCTGAAGACATCAAGTTGAAAGACGGTGATGTAATCCCTGCGAATACCGTTCTTAGCCAT
GACATCATGGTGAAGTTAGCTGAAGGTGGTGTTAAACAGTTTAACATCCTGTTTACTAACGATATCGATCGTGGTTCTTT
CGTTGCAGATACATTACGTGCAGATACAACAACAGGTCGTGAAGAAGCACTTGTTGAAATCTATAAAGTAATGCGTCCAG
GCGAGCCGCCAACGAAAGAAGCTGCTGAAAACTTATTCAATAACTTGTTCTTCTCATCTGAGCGTTATGACCTTTCTCCA
GTGGGTCGTATGAAGTTCAACCGTCGTTTGGGTCGTCCTTACGAAGTAGGTACAGATCAGAAGTCTCGTGAAGTTGAAGG
TATTTTATCGCACGAAGATATCATCGATGTATTGCGTACATTGGTTGAAATCCGTAACGGTAAGGGTGAAGTCGACGATA
TCGATCACTTGGGTAACCGTCGTGTACGTTCTGTTGGTGAAATGACAGAAAACCAATTCCGTGTTGGTTTAGTTCGTGTT
GAACGTGCTGTTAAAGAGCGTTTAAGCCAAGCAGAAACAGATAACTTGTCTCCACAAGATTTAATCAACGCAAAACCAGT
TGCTGCTGCAATCAAAGAATTCTTTGGTTCAAGCCAATTGTCTCAGTTCATGGACCAAAACAACCCATTGTCTGAGATTA
CACACAAACGTCGTGTATCTGCGCTTGGTCCTGGTGGTTTGACGCGTGAACGTGCGGGCTTTGAAGTACGTGACGTACAT
CAGACTCACTACGGTCGTGTATGTCCAATTGAAACGCCTGAAGGTCCAAACATTGGTTTGATCAACTCGCTTTCTGTATA
TGCAAAAGCGAATGACTTCGGTTTCTTGGAAACTCCATACCGTCGTGTTGTTGAAGGCCGTGTAACGGATACAGTTGAAT
ATTTATCTGCGATTGAAGAAGTAGGTACTGTCATTGCACAGGCCGATTCTGCTGTAGATAAAGATGGCAACTTGACTGAA
GAAATGGTTTCTGTACGTCACCAAGGTGAATTCGTACGTATGTCGCCTGAGCGCGTAACACATATGGACGTTTCTGCTCA
GCAGGTTGTATCTGTTGCTGCATCACTGATTCCATTCCTTGAACACGATGATGCGAACCGTGCATTAATGGGTTCAAACA
TGCAACGTCAGGCTGTTCCGACCTTACGTGCTGACAAGCCGCTTGTTGGTACAGGTATGGAAGCAAACGTAGCACGTGAC
TCAGGTGTGTGTGTGATTGCAGACCGTGGTGGTGCGATTGAATATGTAGATGCATCTCGTATCGTTATTCGTGTAAACGA
AGATGAAATGATCGCGGGTGAAGCGGGTGTAGATATCTACAACCTGATCAAATATACACGTTCAAACCAAAATACATGTA
TCAACCAAAACGTTATCGTAAACTTGGGCGACAAAGTTGCTCGTGGCGATATCTTGGCTGATGGTCCATCGACTGATATG
GGTGAACTTGCGCTTGGTCAAAACATGCGCGTCGCGTTCATGACATGGAACGGTTATAACTACGAAGACTCGATCTTGCT
TTCTGAGCGTGTACTTCAAGAAGACCGTTTAACGTCGATCCACATTCAAGAGTTGTCTTGTGTAGCGCGTGATACTAAGT
TAGGTGCAGAGGAAATTACTGCCGATATCCCTAACGTTGGTGAAGCTGCACTGTCTAAGTTGGATGAGTCTGGTATTGTT
TATATCGGTGCGGAAGTGACTGCGGGTGACATCCTTGTTGGTAAAGTAACGCCTAAAGGTGAAACTCAGTTAACACCTGA
AGAAAAATTACTTCGCGCAATCTTTGGTGAAAAAGCAGCTGACGTGAAAGACTCTTCTTTACGCGTTCCGTCTGGTACTA
AAGGTACAGTCATTGACGTTCAAGTCTTCACGCGTGATGGTTTGGAAAAAGATGAGCGTGCTCAAGCAATTGAAAAAGCT
CAGCTTGACGCATACCGTAAAGATTTGAAAGAAGAATACAAAATCTTCGAAGAAGCAGCACGTGAACGTATTGTTCGTTT
GTTGACTGGTCAAGAGTCTAATGGTGGTGGTTCAACCAAGCGTGGCGATAAACTTTCTGTAGATGTATTGTCTGGTTTAG
AGCTGGTTGATTTACTTGAAATCCAACCGACTGACGAAGCAATTGCTGAGCGTTTAACTCAAATTCAAGTGTTCTTGAAA
GAGAAGAGTTACGAAATTGATGAGAAGTTTGCAGAGAAGAAACGTAAACTTTCTACAGGTGATGAATTAACAACTGGCGT
ATTGAAAGTTGTTAAGGTTTACCTCGCAGTTAAACGTCGTATCCAGCCTGGTGATAAGATGGCAGGTCGTCACGGTAACA
AGGGTGTTGTATCAAACATCTTACCCGTTGAAGACATGCCGCATGATGCCAATGGTGTACCAGTTGATATCGTATTGAAC
CCGTTGGGCGTACCTTCACGTATGAACGTGGGTCAGATTCTTGAGACTCACTTGGGTATGGCTGCTAAAGGTCTTGGCGA
TAAAATCGAAAAAATGTTGAAAGAACAGCGTACAGTGATTGAGCTGCGTGAATTCTTAGACAAGATTTATAACAAGGTTG
GTGGCGAGCAAGAAGAGCTTGATAGCTTAACTGATGCAGAAGTCTTGGCACTTTCAGGCAACCTACGTGCTGGTGTTCCA
TTGGCAACACCTGTATTTGATGGTGCTGAAGAAAGCCAGATCAAAGACTTGCTTGAATTGGCTGACATTTCACGTACTGG
TCAAACGGTGTTGTTTGACGGACGTACAGGTGAACAGTTTGATCGTCCTGTAACTGTAGGTTACATGTACATGCTCAAAT
TGAACCACTTGGTTGATGACAAGATGCATGCACGTTCAACAGGTTCTTACTCACTTGTTACTCAACAGCCGCTTGGTGGT
AAAGCACAATTCGGTGGTCAGCGTTTCGGTGAGATGGAAGTATGGGCACTTGAAGCATACGGTGCAGCATATACACTTCA
AGAAATGCTCACTGTGAAGTCGGATGACGTCGAAGGCCGTACACGCATCTATAAGAATATTGTAGATGGTAACCATTATA
TGGATCCGGGTATGCCTGAATCGTTCAACGTATTGACCAAAGAGATCCGTTCTTTAGGTATCAACATTGAACTGAAAAAT
GGTGACTAA
>RpoB|NIPH 2100 R|From APSB01000001.1|Taxon 22|NIPH 2100 R
ATGGCATACTCATATACCGAAAAGAAACGGATTCGTAAGAATTTTGGTAAATTGCCCCACGTAATGGAAGCACCGTACTT
ACTTTCGATTCAGGTCGATTCGTACCGTACTTTCTTACAAGGTGGTAAAACTCCAAAAAATCGCGAAGATATCGGTCTCC
AAGCCGCATTTCGTTCAGTTTTTCCTATTGAAAGTTATTCTGGCAATGCTGCTTTAGAATTTGTTGAGTATAGTCTTGGT
AAGCCAGAGTTTGACGTGCGTGAATGTATTTTACGTGGTTCAACTTATGCGGCACCAATGCGCGTAAAAATTCGTTTGAT
CATTAAAGATCGCGAAACGAAGTCAATTAAAGACGTTCGTGAACAAGAAGTTTACATGGGTGAAATGCCACTCATGACAG
ATAACGGTACATTCGTTATCAACGGTACTGAGCGTGTAATCGTATCTCAATTACACCGTTCACCAGGTGTATTCTTCGAC
CATGACAAGGGTAAAACCCACTCAAGCGGTAAAGTGTTGTATTCAGCACGTATTATCCCTTACCGTGGTTCATGGTTAGA
TTTCGAATTTGATGCCAAAGATTTAGTCTTTGTACGTATTGACCGTCGTCGTAAACTATTGGCAACTGTCATTTTACGTG
CTTTAAATTATAGCAATGAACAAATCTTGAATTTGTTCTACGAAAAAGTACCTGTATATCTTGATATGGGTAGCTATCAA
ATTGACCTCGTTCCAGACCGCTTACGTGGTGAAATGGCGCAATTTGATATCTTGGACAATGATGGCAAAGCAATCGTTGA
ACAAGGTAAACGTATTAATGCACGTCATGTACGTCAAATGGAAGCTGCGAATTTAGCGAAGCTTTCTGTACCTGATGAAT
ATTTATATGAGCGTATTACAGCTGAAGATATCACACTAAAAAGTGGTGATGTAATTCCTGCGAATACCGTACTTAGCCAT
GAAGTGATGGTGAAGTTGGCAGAAGGTGGTGTTAAGCAGTTTAACATCCTGTTCACTAACGACATCGATCGTGGTTCTTT
CGTTGCTGATACATTACGTGCAGATACCACAACAGGCCGTGAAGAAGCGCTTGTTGAAATCTATAAAGTAATGCGTCCAG
GCGAGCCGCCAACAAAAGAAGCTGCTGAAAACTTATTCAACAACTTGTTCTTCTCTTCTGAGCGTTATGACCTTTCTCCA
GTAGGTCGTATGAAGTTCAACCGTCGTTTGGGTCGTCCTTACGAAGTGGGTACAGACCAGAAGTCTCGTGAAGTTGAAGG
TATTTTATCGCACGAAGATATCATCGATGTACTGCGTACATTGGTTGAAATCCGTAACGGTAAGGGTGAAGTCGACGATA
TCGATCACTTAGGTAACCGTCGTGTACGTTCTGTTGGTGAAATGACAGAAAACCAATTCCGTGTTGGTTTAGTCCGTGTT
GAACGTGCTGTTAAAGAGCGTTTAAGCCAAGCAGAAACTGATAACTTGTCTCCACAAGATTTAATCAACGCAAAACCAGT
TGCTGCTGCAATCAAAGAATTCTTTGGTTCAAGCCAATTGTCTCAGTTCATGGACCAAAACAACCCATTGTCTGAGATTA
CACACAAACGTCGTGTATCTGCGCTTGGTCCTGGTGGTTTGACACGTGAGCGCGCGGGCTTTGAAGTACGTGACGTACAT
CAAACTCACTACGGTCGTGTATGTCCAATTGAAACGCCTGAAGGTCCAAACATTGGTTTGATCAACTCGCTTTCTGTATA
TGCAAAAGCGAATGACTTCGGGTTCTTGGAAACACCATACCGTCGCGTTGTTGAAGGTCGTGTAACGGATACAGTTGAAT
ATTTATCTGCGATTGAAGAAGTAGGTACTGTCATTGCACAGGCCGATTCTGCTGTAGATAAAGATGGTAACTTGACTGAA
GAAATGGTTTCTGTACGTCACCAAGGTGAATTCGTACGTATGTCGCCTGAGCGCGTAACACATATGGACGTTTCTGCTCA
GCAGGTTGTATCTGTTGCTGCGTCACTTATTCCATTCCTTGAACACGATGATGCGAACCGTGCATTGATGGGTTCAAACA
TGCAACGTCAGGCTGTTCCGACCTTACGTGCTGACAAGCCGCTTGTTGGTACAGGTATGGAAGCAAACGTAGCACGTGAC
TCGGGTGTGTGTGTGATTGCAGACCGTGGTGGTGCGATTGAATATGTAGATGCATCTCGTATCGTTATTCGTGTAAACGA
AGATGAAATGATCGCGGGTGAAGCGGGTGTAGATATCTACAACCTGATCAAATATACACGTTCAAACCAAAATACATGTA
TCAACCAAAACGTTATCGTAAACTTGGGCGACAAAGTTGCTCGTGGCGATATCTTGGCTGATGGTCCATCGACTGATATG
GGTGAACTTGCGCTTGGTCAAAACATGCGCGTCGCGTTCATGACATGGAACGGTTATAACTACGAAGACTCGATCTTACT
TTCTGAGCGTGTACTTCAAGAAGACCGTTTAACGTCGATTCACATTCAAGAATTATCATGTGTAGCGCGTGATACTAAGT
TGGGTGCAGAAGAAATTACTGCTGATATTCCTAACGTTGGTGAAGCTGCACTGTCTAAGCTGGATGAGTCTGGTATTGTT
TATATCGGTGCTGAAGTTACTGCGGGTGACATCTTAGTTGGTAAAGTAACGCCTAAAGGTGAAACTCAGTTAACACCTGA
AGAAAAATTACTTCGCGCAATCTTTGGTGAAAAAGCAGCTGACGTTAAAGACTCTTCTTTACGCGTTCCGTCTGGTACTA
AAGGTACAGTCATTGACGTTCAAGTCTTCACGCGTGATGGTTTGGAAAAAGATGAACGTGCGCAAGCAATTGAGAAAGCT
CAGCTTGATGCATACCGTAAAGACTTGAAAGAAGAATATAAAATCTTCGAAGAAGCAGCACGTGAACGTATTGTTCGTTT
GTTGACTGGTCAAGAGTCTAACGGTGGTGGTTCAACTAAGCGTGGCGATAAACTTTCTGCAGATGTATTGTCTGGTTTAG
AGCTGGTTGATTTACTTGAAATCCAACCGACTGATGAAGCGATTGCTGAGCGTTTAACTCAAATTCAAGTCTTCTTGAAA
GAGAAGAGTTACGAAATTGATGAGAAGTTTGCTGAGAAGAAACGTAAACTTTCTACAGGTGATGAATTAACAACTGGCGT
ATTGAAAGTTGTTAAGGTTTACCTCGCTGTAAAACGTCGTATCCAGCCTGGTGATAAGATGGCGGGTCGTCACGGTAACA
AAGGTGTTGTATCAAACATCTTACCAGTTGAAGACATGCCGCATGATGCCAATGGTGTACCAGTTGATATCGTATTGAAC
CCGTTGGGCGTACCTTCACGTATGAACGTGGGTCAGATTCTTGAGACTCACTTGGGTATGGCTGCTAAAGGTCTTGGCGA
TAAAATCGAAAAAATGTTGAAAGAACAACGTACAGTGATTGAACTGCGTGAATTCCTAGACAAGATTTATAACAAGGTAG
GTGGCGAGCAAGAAGAGCTTGATAGCTTAACTGATGCAGAAGTCTTGGCACTTTCAGGTAACTTGCGTGCTGGTGTTCCA
TTGGCAACACCTGTATTTGACGGTGCTGAAGAAAGCCAAATCAAAGACTTACTTGAATTGGCTGACATTTCACGTACTGG
TCAAACGGTATTGTTTGACGGACGTACAGGTGAACAGTTTGATCGTCCTGTAACTGTAGGTTACATGTACATGCTCAAAT
TGAACCACTTGGTTGATGACAAGATGCATGCACGTTCAACAGGTTCTTACTCACTTGTTACTCAACAGCCGCTTGGTGGT
AAAGCACAATTCGGTGGTCAGCGTTTTGGTGAGATGGAAGTATGGGCACTTGAAGCATACGGTGCCGCATATACACTTCA
AGAAATGCTCACTGTGAAGTCGGATGACGTCGAAGGCCGTACACGCATCTATAAGAATATTGTAGATGGTAACCATTATA
TGGATCCGGGTATGCCTGAATCGTTCAACGTATTGACCAAAGAGATCCGTTCTTTAGGTATCAACATTGAACTGAAAAAT
GGTGACTAA
>RpoB|ANC 4779 R|From SJNU01000012.1|Taxon 24C|ANC 4779
atggcatactcatataccgaaaagaaacggatccgtaagaattttggtaaattgcctagcgtcatggatgctccgtactt
gctttcgattcaagtcgactcgtacagaacattcctacaagatggcaaaactccaaaaaaccgcgaagatatcggtctcc
aagccgcatttcgttcagtttttcctattgaaagttattctggcaatgctgctttagaatttgttgagtatagtcttggt
aagcctgagtttgatgtgcgtgaatgtattttacgcggttcgacttatgcagcgccaatgcgtgtaaaaattcgtttgat
cattaaagatcgcgaaaccaaatcaattaaagacgtacgtgaacaagaagtgtacatgggcgaaatgccgctcatgactg
aaaatggtacctttgtcatcaatggtactgagcgtgtaattgtttctcaattacatcgttcaccaggtgtattctttgac
cacgataaaggcaaaactcactctagcggtaaagttctttattcagcacgtatcattccttaccgtggttcatggttaga
ctttgaattcgatgcgaaagatttagtctttgtacgtattgaccgtcgtcgtaaattactcgcgactgtggtacttcgtg
cattaggttatagcaacgaacaagtcctagacatgttctatgaaaaagtcccggtctatcttgatatgggtagctaccaa
attgaccttgtgcctgaacgcctgcgcggtgaaatggctcaattcgacattcttgatgctgacggcaaagcgattgttga
acaaggcaaacgtattaatgcacgtcatgtacgtcagatggaagcatctggcttagccaagctttctgttcctgatgagt
acttgtacgaacgtattactgctgaagacattccattaaaagatggtgatgtgattgctgcaaacacagtgttgagccat
gaaattatggtgaagattgctgaaggcggcgtgaagcagttcaatattctgttcaccaatgacatcgatcgtggttcttt
cgtcgcggactctttgcgtgcagatacgacttcaggtcgtgaagaagcacttgtagaaatctacaaagtaatgcgtccag
gtgagccaccaacaaaagaagctgctgaaaacttattcaacaacttgttcttctcttctgaacgttatgacttgtctcct
gtcggtcgtatgaagttcaaccgtcgtttgggtcgtccttacgaagtgggtactgatcagaagtctcgtgaagttgaagg
tattctttcaaattcagatattaccgatgttctaaaaacactggttgaaattcgtaacggtaagggtgaagtcgacgata
tcgatcacttgggtaaccgtcgcgtacgttcagttggtgaaatgacagaaaaccaattccgtgtgggtctggttcgtgta
gaacgtgctgttaaagagcgtctatctcaggctgaaactgacaacttgtctccacaagatttgatcaatgcgaaaccggt
tgctgctgcaatcaaagaattctttggttcaagccagttgtctcagtttatggatcaaaataatccattgtctgaaatta
cacacaaacgtcgtgtatcggcgcttggacccggcggtttgactcgtgaacgtgcaggctttgaagtacgtgacgtacat
caaactcactacggtcgtgtgtgtccaattgagactcctgagggaccaaacattggtttgatcaactcactttctgttta
tgcaaaatgtaataacttcggtttcttggaaacaccgtatcgtaaagtgattgacggcagcgtcactatggatatcgagt
atttatctgcgattgaagaagtgggtactgtcattgcacaggccgatgctagtttggataaaaacggtaaattaacagaa
gaatttgtatcagtacgtcatcaaggtgacttcgtacgtatgccgcctgaaaaagtgacgcatatggatgtttctgctca
gcagattgtatcggttgcggcatcacttattccattccttgaacacgatgacgccaaccgtgcgttgatgggttcaaaca
tgcaacgtcaggctgtgcctacgctgattgctgacaaaccacttgtcggtaccggtatggaagcgaacgtagcgcatgac
tcgggtgtatgtgttcttgcaaaacgtggcggtcgtatcgagtttgttgatgcgtcgcgtgtggttattcgtgtaaacga
agaagaaatgatcgccggtgaagcaggtgtagatatctacaacctgatcaaatatacccgttcgaaccaaaacacttgta
ttaaccaaaaagttctcgtgaacattggtgataaagtgggtcgtgacgacgtattggctgatggtccatcgactgacggt
ggtgaattggcgcttggtcaaaacatgcgcgtagcattcatgacttggaacggttacaactacgaagactcgatcttgtt
atctgaacgtgttcttcaagaagaccgtttaacttcgattcatattcaagaattgtcatgtgttgcgcgtgataccaagt
taggtgcagaagaaattactgctgatattcctaacgtgggtgaagctgcactgtctaaactggatgaatcaggtatcgtt
tatatcggtgctgaagtaactgctggtgatattcttgtaggtaaagttacaccaaaaggcgaaacccagttaacaccgga
agaaaaattgctacgtgcaatctttggtgaaaaagcggctgacgttaaagattcatctttacgtgtggcttcaggtgtta
aaggtacagtaattgatgttcaagtgtttacacgtgacggtcttgaaaaagacgaacgtgctcaagcaattgaaaaagcg
caattggatgcttaccgtaaagacttgaaagaagagtttaaaatcttcgaagaagcagcacgtgaacgtattattcgctt
gttgaaaggtcaagaatcgaacggtggcggtacaactaaacgcggtgacaaactgactgaagatttgttatctggtttag
agctggttgatctacttgaaattcaacctgttgatgaaggcattgctgaacgcttaactcaaattcaagtgttcttgaaa
gagaaaggcattgagattgacgagaaatttgcagagaaaaaacgcaaactttctacaggtgatgaactaacaactggcgt
cttgaaagttgttaaagtttacttggctgtaaaacgtcgcatccaaccgggtgataaaatggcgggtcgtcatggtaaca
agggtgttgtctctaacatcttaccagtagaagacatgccgcatgatgctaacggtgtgcctgttgatatcgtgttgaac
ccactgggtgtaccttcgcgtatgaacgtgggtcagattctcgaaactcacttgggtatggctgcaaaaggtcttggcga
taaaatcgacaagatgctgcaagaacagcgtaccgttgctgaactgcgtatcttcttagacaagatttataataaagtcg
gtggcgagcaagaagatcttgatagcctgactgatgatgaaatcctggcgctttctaaaaacttgcgtaaaggtattcct
ttagcaactcctgtatttgatggtgctgatgaaggccaaatcaaagagttgcttgaacttgcagacattccacgttctgg
tcaaaccgtattgtttgacggacgtaccggtgaacgttttgaccgtccagtaactgtaggttacatgtacatgttgaaac
tgaatcacttggttgatgacaagatgcatgcgcgttctacaggttcttactcacttgtgactcaacaaccattgggcggt
aaagctcaattcggtggtcagcgtttcggtgagatggaagtctgggcgcttgaagcatatggcgcagcttatacgcttca
agaaatgcttactgttaagtcggatgacgttgaaggccgtactcgcatctacaagaacattgtcgatggtaaccatcata
tggatccgggtatgcctgaatcgttcaacgtattgaccaaggagatccgttctttaggtatcaacattgaactgaaaaat
ggtgactaa
>RpoB|ANC 4862 R|From SJXH01000028.1|Taxon 24D|ANC 4862
atggcatactcatataccgaaaagaaacggatccgtaagaattttggtaaattgcctagcgtcatggatgctccgtactt
gctttcgattcaagtcgactcgtacagaacattcctacaagatggcaaaactccaaaaaaccgcgaagatatcggtctcc
aagccgcatttcgttcagtttttcctattgaaagttattctggcaatgctgctttagaatttgttgagtatagtcttggt
aagcctgagtttgatgtgcgtgaatgtattttacgtggttcgacttatgcagcaccaatgcgcgtaaaaattcgtttgat
catcaaagatcgcgaaactaaatcaattaaagacgtacgtgaacaagaagtgtacatgggtgaaatgccgctcatgaccg
aaaatggtacctttgttatcaatggtactgagcgtgtaattgtatctcaattacatcgttcaccaggtgtattctttgac
cacgataaaggcaaaactcactctagcggtaaagttctttattcagcacgtatcattccttaccgtggttcatggttaga
ctttgaattcgatgccaaagaccttgtctttgtacgtattgaccgtcgtcgtaaattgcttgcgactgtggttcttcgtg
cgttgggttatagcaacgaacaagtcctagacatgttctacgaaaaagtacctgtgtatcttgacatgggtagctatcaa
attgaccttgtgcctgaacgcctgcgcggtgaaatggctcaattcgacatcgctgatgctgacggcaaagtgattgttga
acaaggtaaacgtattaatgcacgtcatgtccgtcaaatggaagcatctggcttaaccaagcttcctgttcctgatgagt
acttgtacgaacgcatcactgctgaagacattgcattaaaagatggcgatgtaattgctgcaaacacagtattgagccat
gagatcatggtgaagattgcagaaggtggcgttaagcagttcaatattctattcaccaacgatattgaccgtggttcttt
cgttgcggactctttacgtgcggatacgacttcaggtcgtgaagaagcacttgtagaaatctacaaagtaatgcgtccag
gtgagccaccaacaaaagaagctgctgaaaacttattcaacaacttgttcttctcttctgaacgttatgacttgtctcca
gtcggtcgcatgaagtttaaccgtcgtttgggtcgtccttacgaagtgggtactgatcagaagtctcgtgaagttgaagg
tattctttcaaacgaagatattacagatgtattaaaaacacttgttgaaattcgtaacggtaaaggtgaagtcgacgaca
tcgatcacttgggtaaccgtcgcgtacgttcagtaggtgaaatgacagaaaaccaattccgtgttggtttggttcgtgta
gaacgtgctgttaaagagcgtttaagccaggctgaaacagacaacttgtctccgcaagatttaatcaatgcgaaaccagt
tgctgctgcaatcaaagaattctttggttcaagccagttgtctcagttcatggaccaaaacaacccattgtctgaaatta
cacacaaacgtcgtgtatcagcacttggacccggcggtttgacgcgtgaacgtgcaggctttgaagtacgtgacgtacat
caaactcactacggtcgtgtatgtccaattgagactcctgagggaccaaacattggtttgatcaactcactttctgttta
tgcaaaatgtaataactttggtttcttggaaacaccataccgcaaagttgttgatggtcgcgtaacaaatgatgttgagt
atttatctgcgattgaagaagtaggtactgtgattgcacaggccgattctggcgtagataaagacggtaacttgacagaa
gaattcgtatctgtacgtcaccaaggtgacttcgtacgtatgcctcctgaaaaagtaacacatatggacgtatctgctca
gcaggttgtatctgttgcggcatcacttattccattccttgaacacgatgacgccaaccgtgcgttgatgggttcaaaca
tgcaacgtcaggctgttcctacgctgattgctgacaagccacttgtcggtaccggtatggaagccaacgtagcgcatgac
tctggtgtatgtgttcttgctaaacgtggtggtcgtatcgagtttgttgatgcgtcgcgtgtggttattcgtgtaaacga
agaagaaatgatcgctggtgaagcaggtgtagatatctacaacctgatcaaatatacacgttcgaaccaaaacacttgta
ttaaccaaaaagttctcgtgaacattggtgataaagtgggtcgtggcgacgtattggctgatggtccatcgactgatggt
ggtgaattggcgcttggtcaaaacatgcgcgtagcgttcatgacttggaacggttacaactacgaagactcgatcttgtt
atctgaacgtgttcttcaagaagaccgtttgacttcgattcatattcaagaattgtcatgtgttgctcgtgataccaagt
taggtgcagaagaaattactgccgatattcctaacgttggtgaagctgcactgtctaaactggatgaatcaggtatcgtt
tatatcggtgctgaagtgactgctggtgacatccttgttggtaaagtaacgccaaaaggcgaaacccagttaacaccgga
agaaaaattgcttcgcgcaatcttcggtgaaaaagcagctgatgttaaagactcatctttacgcgtgtcttcaggcgtta
aaggtacagtgattgacgttcaagtgtttacacgtgatggtcttgaaaaagacgaacgtgctcaagcaattgaaaaagcg
caattggatgcttaccgtaaagacttgaaagaagagttcaaaatcttcgaagaagcagcacgtgaacgtattattcgctt
gttgaaaggtcaagaatcgaatggtggtggtaccactaaacgcggtgacaaactttcagaagatgtgttagctggtttag
agcttgttgatctacttgaaattcaacctgttgatgaaggcattgctgaacgcctaactcaaattcaagtgttcttgaaa
gagaagagcatcgagattgacgagaaatttgcagagaaaaaacgcaaactttctacaggtgatgaactgaccactggcgt
attgaaagttgttaaagtttacttggctgtaaaacgtcgcatccaaccaggtgataaaatggcgggtcgtcatggtaaca
agggtgttgtatcgaacatcttgccagtagaagacatgccgcatgatgccaacggtgtacctgttgatatcgtgttgaat
ccactgggtgtaccttcacgtatgaacgtgggtcagattcttgaaactcacttgggtatggctgcaaaaggtcttggcga
taaaatcgacaagatgttgcaagaacagcgtactattgccgaactgcgtatcttcttagacaagatttataacaaagttg
gtggcgagcaagaagatcttgatagcctgactgatgatgaaatcttggcactttctaaaaacttgcgtaaaggtattcct
ttagcaacacctgtatttgatggtgctgatgaaagccaaatcaaagagttgttagagcttgcagacattccacgtacggg
tcaaactgtattgtttgacggacgtaccggtgaacgttttgaccgtcctgtaactgtaggttacatgtacatgttgaaac
tgaatcacttggttgatgacaagatgcatgcgcgttctaccggttcttactcgcttgttacgcaacagccattgggcggt
aaagctcaatttggtggtcagcgtttcggtgagatggaggtctgggcactagaagcatacggcgcggcttatacactgca
agaaatgcttacagtgaagtcagatgacgttgaaggtcgtacccgtatctacaaaaacattgtagatggtaaccattata
tggatccgggcatgcctgaatcgttcaacgtattgaccaaagagatccgttctttaggtatcaacattgaactgaaaaat
ggtgactaa
>RpoB|ANC 3781 R|From SJOH01000026.1|Taxon 24E|ANC 3781
atggcatactcatataccgaaaagaaacggatccgtaagaattttggtaaattgcctagcgtcatggatgctccgtactt
gctttcgattcaagtcgattcgtacagaacattcctacaagatggcaaaactccaaaaaaccgcgaagatatcggtctgc
aagccgcatttcgttcagtttttcctattgaaagttattctggcaatgctgctttagaatttgttgagtatagtcttggt
aagcctgagtttgatgtgcgtgaatgtattttacgtggttcgacttatgcagcgccaatgcgtgtaaaaattcgtttgat
cattaaagatcgcgaaaccaaatcaattaaagacgtacgtgaacaagaagtgtacatgggcgaaatgccgctcatgaccg
aaaatggtacctttgtcatcaatggtactgagcgtgtaattgtatctcaattacaccgttcacctggcgtattctttgac
cacgataagggtaaaactcactcgagcggtaaagttctttattcagcgcgtatcattccttaccgtggttcatggttaga
ctttgaattcgatgcaaaagatctagtctttgtacgtattgaccgtcgtcgtaagttactcgcgactgttgtacttcgtg
cattaggttatagcaacgaacaagtcctagacatgttctatgaaaaagtccctgtctatcttgacatgggtagctaccaa
attgaccttgtgcctgaacgcctgcgcggtgaaatggctcaattcgacattcttgatgctgacggcaaagcgattgttga
acaaggtaaacgtattaatgcacgtcatgtacgtcaaatggaagcatccggcttaaccaagctttctgttcctgatgagt
acttgtacgaacgtattactgctgaagacatcccattgaaagatggtgacgtgattgctgccaacacagtattgagccat
gagatcatggtgaagattgcagaaggcggtgttaagcagttcaatattctatttaccaacgatatcgatcgtggttcttt
cgttgcggattctttgcgtgcagatactacttctggtcgtgaagaagcacttgtagaaatctataaagtgatgcgtccag
gtgagccaccaacaaaagaagctgctgaaaacttattcaacaatttgttcttctcatcagaacgttatgacctctctcca
gtgggtcgtatgaagttcaaccgtcgtttgggtcgcccttacgaagtgggtactgatcagaagtctcgtgaagttgaagg
cattctctcgaacgaagatatcactgatgtactaaaaacattagttgaaatccgtaacggtaaaggggaagtcgacgata
tcgatcacttgggtaaccgtcgtgttcgttctgttggtgaaatgacagaaaaccagttccgtgttggtttggttcgtgta
gaacgcgctgttaaagagcgtttatctcaagctgaaacagataacttgtctccgcaagatttgatcaatgcaaagccagt
tgctgctgcaatcaaagaattctttggttcaagtcagttgtctcagttcatggaccaaaataatccattgtctgaaatta
cacacaaacgtcgtgtatcagcgcttggacccggcggtttgacgcgtgaacgtgccggctttgaagtacgtgacgtacat
caaactcactacggccgtgtatgtccaattgagacccctgagggaccaaacattggtttgatcaactcactttctgttta
tgcaaaatgtaataacttcggtttcttggaaacaccataccgcaaagttgttgatggtcgcgtaacagatgatgttgagt
atttatctgctattgaagaagtaggtactgtgattgcacaggccgattctggcgtagataaagacggaaaattaacagaa
gacttcgtatcggttcgtcatcaaggtgacttcgtacgtatgcctcctgaaaaagtaacgcacatggacgtgtctgctca
gcaggttgtatctgttgcggcatcacttattccattccttgaacacgatgacgccaaccgtgcgttgatgggttcaaaca
tgcaacgtcaggcagttcctacgttaatcgctgataaaccccttgttggtacaggtatggaagcgaacgtagcacatgac
tctggtgtatgtgtgatcgcgaaacgtggtggtcgtattgagtttgttgacgcttctcgtgtggttattcgtgtaaatga
agacgagatgattgcgggtgaagcgggtgtagatatctacaacctgatcaaatacacacgttcgaatcaaaacacttgta
ttaaccaaaaagttcttgtgaacattggtgataaagtgggtcgtggcgatgtattggctgatggcccatcaactgatggt
ggtgaacttgcgcttggtcaaaacatgcgtgtcgcgttcatgacctggaacggctacaactacgaagactcgatcttgtt
atctgaacgtgttcttcaagaagaccgtttaacttcgattcatattcaagaattgtcatgtgttgctcgtgataccaagt
taggtgcagaagaaattactgccgatattcctaacgtaggtgaagctgcactgtctaaactggatgaatcaggtatcgtt
tatatcggtgctgaagtcactgctggcgacattttggtgggtaaagttacaccgaaaggcgaaacccagttaacaccgga
agaaaaattgcttcgtgcaatcttcggtgagaaagcagctgacgttaaagattcatcattacgcgtatcttcaggcgtta
aaggtacagtcattgacgttcaagtgtttacacgtgacggtcttgaaaaagacgaacgtgctcaagccattgaaaaagcc
caattggatgcttatcgtaaagacttgaaagaagagttcaagatcttcgaagaagcagcacgcgaacgtattattcgcct
gttgaaaggtcaagaatcgaatggtgggggcacaactaaacgcggtgacaaactgactgaagatttgttatctggtttag
agcttgttgatctacttgaaattcaacctgttgatgaaggcattgctgaacgcctaactcaaattcaagtgttcttgaaa
gagaaaggtattgagattgacgagaaatttgcagagaaaaaacgcaaactttctacaggtgatgaactgacaactggcgt
attgaaagttgttaaagtttacttggctgtaaaacgtcgcatccaaccgggtgataaaatggcgggtcgtcatggtaaca
agggtgttgtatctaacatcctgccagtagaagacatgccgcatgatgccaacggtgtaccggtcgatatcgtgttgaac
ccactgggtgtaccttcacgtatgaacgtggggcagattcttgaaactcacttgggtatggcggcaaaaggtcttggcga
taaaatcgacaagatgctgcaagaacagcgtactattgctgaactgcgtatcttcttagacaagatttataacaaagtcg
gtggcgagcaagaagatcttgatagcctgactgatgatgaaatcctggcgctttctaaaaacttgcgtaaaggtattcct
[truncated: 219,550 more chars]
